# Supplementary material for: K0.72Na1.71Ca5.79Si6O19 – the first oligosilicate based on [Si6O19]-hexamers and its stability compared to cyclo­silicates
Source: Acta Crystallogr B Struct Sci Cryst Eng Mater. 2024 Aug 30;80(Pt 5):474–87. doi: 10.1107/S2052520624007352 (PMC11457099; doi:10.1107/S2052520624007352)
Supplement: Supplementary file 1 [file b-80-00474-sup1.cif]

data_global
#==============================================================================

# PROCESSING SUMMARY (IUCr Office Use Only)

_journal_date_recd_electronic      2024-04-15
_journal_date_to_coeditor         ?
_journal_date_from_coeditor       ?
_journal_date_accepted     ?
_journal_date_printers_first      ?
_journal_date_printers_final      ?
_journal_date_proofs_out          ?
_journal_date_proofs_in           ?
_journal_coeditor_name            ?
_journal_coeditor_code      DK5130
_journal_coeditor_notes
; ?
;
_journal_paper_category      FA
_journal_techeditor_code      ?
_iucr_compatibility_tag          ACTA95
_journal_techeditor_notes  
;
;
_journal_coden_ASTM               ?
_journal_name_full                ?
_journal_year                     ?
_journal_volume                   ?
_journal_issue                    ?
_journal_page_first               ?
_journal_page_last                ?
_journal_suppl_publ_number        ?
_journal_suppl_publ_pages         ?

#==============================================================================

 
#------------------ AUDIT DETAILS -------------------------------------------#
 
_audit_creation_date            2022-10-07
_audit_creation_method          'WinGX routine CIF_UPDATE'
_audit_conform_dict_name        cif_core.dic
_audit_conform_dict_version     2.4.3
_audit_conform_dict_location    ftp://ftp.iucr.org/pub/cif_core.dic
_audit_update_record            ?
 
#------------------ AUTHOR DETAILS -------------------------------------------#
 
# Name and address of author for correspondence
 
_publ_contact_author_name       'Kahlenberg, Volker'
_publ_contact_author_address
;
University of Innsbruck
Institute of Mineralogy and Petrography
Innrain 52
A-6020 Innsbruck
Austria
;
_publ_contact_author_email       'volker.kahlenberg@uibk.ac.at'
_publ_contact_author_fax         ' '
_publ_contact_author_phone       ' '
 
 
# Insert blank lines between references
 
_publ_section_references
;
Blessing, R. H. (1995) Acta Cryst., A51, 33-38.
 
Blessing, R. H. (1987) Cryst. Rev. 1, 3-58.
 
Blessing, R. H. (1989) J. Appl. Cryst. 22, 396-397.
 
Bruker (2012) APEX2 (Version 2012.10-0), SAINT (version 8.27B), SADABS
(version 2012/1), BrukerAXS Inc, Madison, Wisconsin, USA.
 
ABSCOR: Higashi, T. (1995). ABSCOR. Rigaku Corporation, Tokyo, Japan.
 
CAD-4 Software: Enraf-Nonius (1989). CAD-4 Software (or CAD-4 EXPRESS).
Enraf-Nonius, Delft, The Netherlands.
 
Cambridge Structural Database: Allen, F. R. (2002). Acta Cryst. B58, 380-388.
 
CAMERON: Watkin, D. J., Prout, C. K. & Pearce, L. J. (1996). CAMERON.
Chemical Crystallography Laboratory, Oxford, England.
 
CrysAlis CCD, CrysAlis RED and associated programs: Oxford Diffraction (2006).
Program name(s). Oxford Diffraction Ltd, Abingdon, England.
 
CRYSTALS: Betteridge, P. W., Carruthers, J. R., Cooper, R. I., Prout, K. &
Watkin, D. J. (2003). J. Appl. Cryst. 36, 1487.
 
COLLECT: Nonius (1998). COLLECT. Nonius BV, Delft, The Netherlands.
 
DENZO/SCALEPACK:  Otwinowski, Z. & Minor, W. (1997). Methods in Enzymology,
Vol. 276, Macromolecular Crystallography, Part A, edited by C. W. Carter Jr
& R. M. Sweet, pp. 307-326. New York: Academic Press.
 
DIAMOND: Brandenburg, K.(2006). DIAMOND. Crystal Impact GbR, Bonn, Germany.
 
DIF4 and REDU4: Stoe & Cie (1991). Program name(s). Stoe & Cie, Darmstadt,
Germany.
 
DIFABS: Walker, N. &  Stuart, D. (1983). Acta Cryst., A39, 158 - 166.
 
DIRAX: Duisenberg, A. J. M. (1992). J. Appl. Cryst. 25, 92-96.
 
DIRDIF-2008: Beurskens, P.T., Beurskens, G., de Gelder, R., Garci\'ia-Granda,
S., Gould, R.O. & Smits, J.M.M. (2008) The DIRDIF-2008 program
system, Crystallography Laboratory, Radboud University  Nijmegen,
The Netherlands.
 
EDMA: Palatinus, L., Prathapa, S. J. & van Smaalen, S. (2012) J. Appl. Cryst.
45, 575-580.
 
enCIFer: Allen, F. H., Johnson, O., Shields, G. P., Smith, B. R. & Towler,
M. (2004). J. Appl. Cryst. 37, 335-338.
 
EVALCCD: Duisenberg, A. J. M., Kroon-Batenburg, L. M. J. & Schreurs,
A. M. M. (2003). J. Appl. Cryst. 36, 220-229.
 
JANA2000: Petricek, V. & Dusek, M. (2000). JANA2000. Institute of Physics,
Czech Academy of Sciences, Prague, Czech Republic.
 
MERCURY: Macrae, C. F., Bruno, I. J., Chisholm, J. A., Edgington,
P. R., McCabe, P., Pidcock, E., Rodriguez-Monge, L., Taylor, R.,
van de Streek, J. & Wood, P. A. (2008). J. Appl. Cryst. 41, 466-470.
 
MOGUL: Bruno, I. J., Cole, J. C., Kessler, M., Luo, J., Motherwell,
W. D. S., Purkis, L. H., Smith, B. R., Taylor, R., Cooper, R. I., Harris,
S. E. & Orpen, A. G. (2004). J. Chem. Inf. Comput. Sci. 44, 2133-2144.
 
ORTEPII: Johnson, C. K. (1976). ORTEPII. Report ORNL-5138. Oak Ridge
National Laboratory, Tennessee, USA.
 
ORTEPIII:  Burnett, M. N. & Johnson, C. K. (1996). ORTEPIII.
Report ORNL-6895. Oak Ridge National Laboratory, Tennessee, USA.
 
ORTEP-3: Farrugia, L. J. (2012). J. Appl. Cryst. 45, 849-854.
 
PARST: Nardelli, M. (1995). J. Appl. Cryst. 28, 659.
 
PLATON: Spek, A. L. (2009). Acta. Cryst. D65, 148-155.
 
PROCESS: Rigaku (1996). PROCESS. Rigaku Corporation, Tokyo, Japan.
 
PROCESS-AUTO: Rigaku (1998). PROCESS-AUTO. Rigaku Corporation, Tokyo, Japan.
 
PublCIF: Westrip, S. P. (2010). J. Appl. Cryst. 43, 920-925.
 
SCHAKAL: Keller, E. (1999) University of Freiburg, Germany.
 
SHELX: Sheldrick, G. M. (2008). Acta Cryst. A64, 112-122.
 
SHELXD: Schneider, T. R. & Sheldrick, G. M. (2002) Acta Cryst. D58, 1772-1779.
 
SIR92: Altomare, A., Cascarano, G., Giacovazzo, C., Guagliardi, A., Burla,
M. C., Polidori, G. & Camalli, M. (1994). J. Appl. Cryst. 27, 435.
 
SIR97: Altomare, A., Burla, M. C., Camalli, M., Cascarano, G. L.,
Giacovazzo, C., Guagliardi, A., Moliterni, A. G. G., Polidori, G. &
Spagna, R. (1999). J. Appl. Cryst. 32, 115-119.
 
SIR2002: Burla, M. C., Camalli, M., Carrozzini, B., Cascarano, G. L.,
Giacovazzo, C., Polidori, G. & Spagna, R. (2003). J. Appl. Cryst. 36, 1103.
 
SIR2004: Burla, M. C., Caliandro, R., Camalli, M., Carrozzini, B.,
Cascarano, G. L., De Caro, L., Giacovazzo, C., Polidori, G. & Spagna, R.
(2005). J. Appl. Cryst. 38, 381-388.
 
SIR2008 & IL MILIONE: Burla, M. C., Caliandro, R., Camalli, M., Carrozzini, B.,
Cascarano, G. L., De Caro, L., Giacovazzo, C., Polidori, G., Siliqi, D.,
& Spagna, R. (2007). J. Appl. Cryst. 40, 609-613.
 
SIR2011: Burla, M. C., Caliandro, R., Camalli, M., Carrozzini, B.,
Cascarano, G. L., Giacovazzo, C., Mallamo, M., Mazzone, A., Polidori, G.
& Spagna, R. (2012). J. Appl. Cryst. 45, 357-361.
 
SUPERFLIP: Palatinus, L. & Chapuis, G. (2007) J. Appl. Cryst. 40, 786-790.
 
TEXSAN: Molecular Structure Corporation & Rigaku (2000). TEXSAN. MSC,
The Woodlands, Texas, USA, and Rigaku Corporation, Tokyo, Japan.
 
WinGX: Farrugia, L. J. (2012). J. Appl. Cryst. 45, 849-854.
 
X-AREA, X-RED, X-RED32, X-SHAPE:  Stoe & Cie (2002). Program name(s).
Stoe & Cie GmbH, Darmstadt, Germany.
 
XCAD4: Harms, K. & Wocadlo, S. (1995). XCAD4. University of Marburg, Germany.
 
XSCANS: Siemens (1994). XSCANS. Siemens Analytical X-ray Instruments Inc.,
Madison, Wisconsin, USA.
 
;
 
#------------------  SECTION 2. COMPOUND(S) DETAILS -------------------------#
 
data_I
 
_audit_creation_date                    2022-10-07T07:29:56-00:00
_audit_creation_method                  'WinGX routine CIF_UPDATE'
_audit_conform_dict_name                cif_core.dic
_audit_conform_dict_version             2.4.3
_audit_conform_dict_location            ftp://ftp.iucr.org/pub/cif_core.dic
_publ_requested_category                FI
 
#----------------------------------------------------------------------------#
#                   CHEMICAL INFORMATION                                     #
#----------------------------------------------------------------------------#
 
_chemical_name_systematic
;
 ?
;
_chemical_formula_sum                   'Ca5.79 K0.72 Na1.71 O19 Si6'
_chemical_formula_weight                771.93
 
#----------------------------------------------------------------------------#
#                   UNIT CELL INFORMATION                                    #
#----------------------------------------------------------------------------#
 
_symmetry_cell_setting                  tetragonal
_symmetry_space_group_name_H-M          'P 41 2 2'
_symmetry_Int_Tables_number             91
loop_
    _symmetry_equiv_pos_as_xyz
'x, y, z'
'-x, -y, z+1/2'
'-y, x, z+1/4'
'y, -x, z+3/4'
'-x, y, -z'
'x, -y, -z+1/2'
'y, x, -z+3/4'
'-y, -x, -z+1/4'
 
_cell_length_a                          7.3659(2)
_cell_length_b                          7.3659(2)
_cell_length_c                          32.2318(18)
_cell_angle_alpha                       90
_cell_angle_beta                        90
_cell_angle_gamma                       90
_cell_volume                            1748.78(12)
_cell_formula_units_Z                   4
_cell_measurement_temperature           296(2)
_cell_measurement_reflns_used           5866
_cell_measurement_theta_min             4.168
_cell_measurement_theta_max             30.343
 
#----------------------------------------------------------------------------#
#                   CRYSTAL INFORMATION                                      #
#----------------------------------------------------------------------------#
 
_exptl_crystal_description              'prismatic fragment'
_exptl_crystal_colour   colourless
_exptl_crystal_size_max                 0.147
_exptl_crystal_size_mid                 0.094
_exptl_crystal_size_min                 0.086
_exptl_crystal_density_diffrn           2.932
_exptl_crystal_density_method           'not measured'
_exptl_crystal_F_000                    1537
loop_
    _exptl_crystal_face_index_h
    _exptl_crystal_face_index_k
    _exptl_crystal_face_index_l
    _exptl_crystal_face_perp_dist
-1 10 0 0.0119
0 -3 -43 0.0833
-5 9 -13 0.0309
0 -2 44 0.0657
0 -10 1 0.0757
-10 -1 -7 0.0631
0 -3 44 0.0689
10 1 6 0.0281
-9 -5 0 0.0744
9 5 6 0.0311
0 2 45 0.0667
0 -1 45 0.0669
10 -2 -2 0.0361
-3 -3 42 0.0835
2 2 -44 0.0601
-6 4 -32 0.0502
-2 10 -3 0.014
1 -1 -45 0.0726
2 -10 7 0.0799
10 3 -11 0.029
1 -10 -1 0.0732
 
_exptl_special_details
;
 ?
;
 
#----------------------------------------------------------------------------#
#                   ABSORPTION CORRECTION                                    #
#----------------------------------------------------------------------------#
 
_exptl_absorpt_coefficient_mu           2.492
_exptl_absorpt_correction_type          analytical
_exptl_absorpt_process_details
;
        CrysAlisPro 1.171.40.84a (Rigaku Oxford Diffraction, 2020)
Analytical numeric absorption correction using a multifaceted crystal
        model based on expressions derived by R.C. Clark & J.S. Reid.
        (Clark, R. C. & Reid, J. S. (1995). Acta Cryst. A51, 887-897)
;
_exptl_absorpt_correction_T_min         0.767
_exptl_absorpt_correction_T_max         0.84
 
#----------------------------------------------------------------------------#
#                   DATA COLLECTION                                          #
#----------------------------------------------------------------------------#
 
_diffrn_source                          'fine-focus sealed X-ray tube'
_diffrn_source_type                     'Enhance (Mo) X-ray Source'
_diffrn_ambient_temperature             296(2)
_diffrn_radiation_wavelength            0.71073
_diffrn_radiation_type                  MoK\a
_diffrn_radiation_monochromator         graphite
_diffrn_radiation_probe                 x-ray
_diffrn_detector                        'CCD plate'
_diffrn_detector_type                   Ruby
_diffrn_detector_area_resol_mean        10.3575
_diffrn_orient_matrix_type
                                'CrysAlisPro convention (1999,Acta A55,543-557)'
_diffrn_orient_matrix_ub_11             0.0328009
_diffrn_orient_matrix_ub_12             0.0872669
_diffrn_orient_matrix_ub_13             0.0055387
_diffrn_orient_matrix_ub_21             0.0905033
_diffrn_orient_matrix_ub_22             -0.0308439
_diffrn_orient_matrix_ub_23             -0.0026304
_diffrn_orient_matrix_ub_31             -0.0026533
_diffrn_orient_matrix_ub_32             0.026647
_diffrn_orient_matrix_ub_33             -0.0211281
_diffrn_measurement_device              'four-circle diffractometer'
_diffrn_measurement_device_type         'Xcalibur, Ruby, Gemini ultra'
_diffrn_measurement_method              '\w scans'
_diffrn_reflns_av_R_equivalents         0.0553
_diffrn_reflns_av_unetI/netI            0.0192
_diffrn_reflns_number                   27647
_diffrn_reflns_limit_h_min              -9
_diffrn_reflns_limit_h_max              9
_diffrn_reflns_limit_k_min              -9
_diffrn_reflns_limit_k_max              9
_diffrn_reflns_limit_l_min              -40
_diffrn_reflns_limit_l_max              40
_diffrn_reflns_theta_min                2.84
_diffrn_reflns_theta_max                26.37
_diffrn_reflns_theta_full               26.37
_diffrn_measured_fraction_theta_full
                                        0.998
_diffrn_measured_fraction_theta_max
                                        0.998
_reflns_number_total                    1788
_reflns_number_gt                       1690
_reflns_threshold_expression            >2\s(I)
 
#----------------------------------------------------------------------------#
#                   COMPUTER PROGRAMS USED                                   #
#----------------------------------------------------------------------------#
 
_computing_data_collection
                                    'CrysAlisPro 1.171.40.84a (Rigaku OD, 2020)'
_computing_cell_refinement
                                    'CrysAlisPro 1.171.40.84a (Rigaku OD, 2020)'
_computing_data_reduction
                                    'CrysAlisPro 1.171.40.84a (Rigaku OD, 2020)'
_computing_structure_refinement         'SHELXL-97 (Sheldrick, 2008)'
 
#----------------------------------------------------------------------------#
#                   STRUCTURE SOLUTION                                       #
#----------------------------------------------------------------------------#
 
_atom_sites_solution_primary            direct
_atom_sites_solution_secondary          difmap
_atom_sites_solution_hydrogens          .
 
#----------------------------------------------------------------------------#
#                   REFINEMENT INFORMATION                                   #
#----------------------------------------------------------------------------#
 
_refine_special_details
;
 Refinement of F^2^ against ALL reflections.  The weighted R-factor wR and
 goodness of fit S are based on F^2^, conventional R-factors R are based
 on F, with F set to zero for negative F^2^. The threshold expression of
 F^2^ > 2\s(F^2^) is used only for calculating R-factors(gt) etc. and is
 not relevant to the choice of reflections for refinement.  R-factors based
 on F^2^ are statistically about twice as large as those based on F, and R-
 factors based on ALL data will be even larger.
;
_refine_ls_structure_factor_coef        Fsqd
_refine_ls_matrix_type                  full
_refine_ls_weighting_scheme             calc
_refine_ls_weighting_details
         'calc w=1/[\s^2^(Fo^2^)+(0.0194P)^2^+2.3319P] where P=(Fo^2^+2Fc^2^)/3'
_refine_ls_hydrogen_treatment           .
_refine_ls_extinction_method            SHELXL
_refine_ls_extinction_expression
                                    Fc^*^=kFc[1+0.001xFc^2^\l^3^/sin(2\q)]^-1/4^
_refine_ls_extinction_coef              0.00097(9)
_refine_ls_number_reflns                1788
_refine_ls_number_parameters            164
_refine_ls_number_restraints            0
_refine_ls_R_factor_all                 0.0261
_refine_ls_R_factor_gt                  0.0237
_refine_ls_wR_factor_ref                0.0591
_refine_ls_wR_factor_gt                 0.058
_refine_ls_goodness_of_fit_ref          1.114
_refine_ls_restrained_S_all             1.114
_refine_ls_shift/su_max                 0.001
_refine_ls_shift/su_mean                0
_refine_ls_abs_structure_details
                                    'Flack H D (1983), Acta Cryst. A39, 876-881'
_refine_ls_abs_structure_Flack          -0.03(5)
_refine_diff_density_max                0.255
_refine_diff_density_min                -0.284
_refine_diff_density_rms                0.068
 
#----------------------------------------------------------------------------#
#                   CONSTRAINTS AND RESTRAINTS                               #
#----------------------------------------------------------------------------#
 
 
#----------------------------------------------------------------------------#
#                   ATOMIC TYPES, COORDINATES AND THERMAL PARAMETERS         #
#----------------------------------------------------------------------------#
 
loop_
    _atom_type_symbol
    _atom_type_description
    _atom_type_scat_dispersion_real
    _atom_type_scat_dispersion_imag
    _atom_type_scat_source
Ca Ca 0.2262 0.3064 'International Tables Vol C Tables 4.2.6.8 and 6.1.1.4'
Na Na 0.0362 0.0249 'International Tables Vol C Tables 4.2.6.8 and 6.1.1.4'
K K 0.2009 0.2494 'International Tables Vol C Tables 4.2.6.8 and 6.1.1.4'
Si Si 0.0817 0.0704 'International Tables Vol C Tables 4.2.6.8 and 6.1.1.4'
O O 0.0106 0.006 'International Tables Vol C Tables 4.2.6.8 and 6.1.1.4'
 
loop_
    _atom_site_label
    _atom_site_type_symbol
    _atom_site_fract_x
    _atom_site_fract_y
    _atom_site_fract_z
    _atom_site_U_iso_or_equiv
    _atom_site_adp_type
    _atom_site_occupancy
    _atom_site_symmetry_multiplicity
    _atom_site_calc_flag
    _atom_site_refinement_flags
    _atom_site_disorder_assembly
    _atom_site_disorder_group
Ca1 Ca 0.26555(8) 0.75140(8) 0.935179(16) 0.0098(2) Uani 0.960(8) 1 d P . .
Na1 Na 0.26555(8) 0.75140(8) 0.935179(16) 0.0098(2) Uani 0.040(8) 1 d P . .
Ca2 Ca 0.01465(8) 0.01465(8) 0.875 0.0086(3) Uani 0.964(10) 2 d SP . .
Na2 Na 0.01465(8) 0.01465(8) 0.875 0.0086(3) Uani 0.036(10) 2 d SP . .
Ca3 Ca 0 0.00304(13) 0 0.0103(3) Uani 0.939(10) 2 d SP . .
Na3 Na 0 0.00304(13) 0 0.0103(3) Uani 0.061(10) 2 d SP . .
Ca4 Ca 0 0.46370(12) 0 0.0105(3) Uani 0.959(11) 2 d SP . .
Na4 Na 0 0.46370(12) 0 0.0105(3) Uani 0.041(11) 2 d SP . .
Ca5 Ca 0.98400(14) 0.54019(13) 0.87809(3) 0.0145(4) Uani 0.252(7) 1 d P . .
Na5 Na 0.98400(14) 0.54019(13) 0.87809(3) 0.0145(4) Uani 0.748(7) 1 d P . .
K6 K 0.5 0.03751(15) 0 0.0174(2) Uani 0.5 2 d S . .
Ca6 Ca 0.5 0.03751(15) 0 0.0174(2) Uani 0.5 2 d S . .
K7 K 0.5 0.5004(7) 0 0.0198(16) Uani 0.217(4) 2 d SP . .
Si1 Si 0.28110(11) 0.26520(10) 0.92558(2) 0.00752(18) Uani 1 1 d . . .
Si2 Si 0.71619(11) 0.30209(11) 0.93169(2) 0.00855(19) Uani 1 1 d . . .
Si3 Si 0.75279(11) 0.73591(10) 0.94637(2) 0.00791(18) Uani 1 1 d . . .
O1 O 0.1835(3) 0.4472(3) 0.94025(7) 0.0181(5) Uani 1 1 d . . .
O2 O 0.9324(3) 0.8070(3) 0.92317(6) 0.0148(5) Uani 1 1 d . . .
O3 O 0.7907(3) 0.7488(3) 0.99576(6) 0.0178(5) Uani 1 1 d . . .
O4 O 0.8108(3) 0.2182(3) 0.97169(6) 0.0167(5) Uani 1 1 d . . .
O5 O 0.7869(3) 0.2338(3) 0.88731(6) 0.0200(5) Uani 1 1 d . . .
O6 O 0.5644(3) 0.8268(4) 0.93354(7) 0.0239(6) Uani 1 1 d . . .
O7 O 0.2032(3) 0.0745(3) 0.94075(6) 0.0121(5) Uani 1 1 d . . .
O8 O 0.4975(3) 0.2672(3) 0.93523(8) 0.0259(6) Uani 1 1 d . . .
O9 O 0.2562(3) 0.2562(3) 0.875 0.0294(9) Uani 1 2 d S . .
O10 O 0.7512(4) 0.5192(3) 0.93384(7) 0.0275(6) Uani 1 1 d . . .
 
loop_
    _atom_site_aniso_label
    _atom_site_aniso_U_11
    _atom_site_aniso_U_22
    _atom_site_aniso_U_33
    _atom_site_aniso_U_23
    _atom_site_aniso_U_13
    _atom_site_aniso_U_12
Ca1 0.0111(4) 0.0096(4) 0.0085(3) 0.0003(2) 0.0013(2) -0.0010(3)
Na1 0.0111(4) 0.0096(4) 0.0085(3) 0.0003(2) 0.0013(2) -0.0010(3)
Ca2 0.0080(4) 0.0080(4) 0.0096(4) 0.0014(2) -0.0014(2) -0.0009(3)
Na2 0.0080(4) 0.0080(4) 0.0096(4) 0.0014(2) -0.0014(2) -0.0009(3)
Ca3 0.0074(5) 0.0076(5) 0.0159(5) 0 0.0012(4) 0
Na3 0.0074(5) 0.0076(5) 0.0159(5) 0 0.0012(4) 0
Ca4 0.0107(5) 0.0106(6) 0.0101(5) 0 0.0028(4) 0
Na4 0.0107(5) 0.0106(6) 0.0101(5) 0 0.0028(4) 0
Ca5 0.0160(6) 0.0155(6) 0.0119(5) -0.0022(4) -0.0007(4) -0.0020(4)
Na5 0.0160(6) 0.0155(6) 0.0119(5) -0.0022(4) -0.0007(4) -0.0020(4)
K6 0.0214(5) 0.0186(6) 0.0121(4) 0 0.0020(4) 0
Ca6 0.0214(5) 0.0186(6) 0.0121(4) 0 0.0020(4) 0
K7 0.018(3) 0.025(3) 0.017(2) 0 0.0053(19) 0
Si1 0.0073(4) 0.0079(4) 0.0074(3) -0.0005(3) -0.0002(3) -0.0011(3)
Si2 0.0085(4) 0.0079(4) 0.0093(3) -0.0012(3) -0.0004(3) -0.0008(3)
Si3 0.0079(4) 0.0073(4) 0.0085(3) 0.0001(3) -0.0006(3) -0.0005(3)
O1 0.0233(13) 0.0092(11) 0.0219(11) 0.0009(9) 0.0076(10) 0.0003(10)
O2 0.0123(11) 0.0152(12) 0.0167(10) 0.0041(10) 0.0018(9) -0.0005(9)
O3 0.0187(12) 0.0236(12) 0.0111(10) 0.0007(9) -0.0005(8) -0.0063(10)
O4 0.0152(11) 0.0238(13) 0.0110(10) -0.0014(9) -0.0013(8) 0.0055(10)
O5 0.0296(13) 0.0215(12) 0.0088(9) -0.0010(8) -0.0014(9) 0.0118(11)
O6 0.0107(12) 0.0284(15) 0.0326(13) 0.0142(12) -0.0020(10) 0.0004(10)
O7 0.0135(11) 0.0089(10) 0.0138(10) -0.0012(8) 0.0021(9) -0.0001(9)
O8 0.0096(11) 0.0255(14) 0.0427(14) 0.0091(11) -0.0057(10) -0.0033(12)
O9 0.0405(14) 0.0405(14) 0.0072(13) -0.0037(11) 0.0037(11) -0.0183(19)
O10 0.0393(17) 0.0114(12) 0.0320(13) -0.0069(10) 0.0106(12) -0.0096(13)
 
 
#----------------------------------------------------------------------------#
#                   MOLECULAR GEOMETRY                                       #
#----------------------------------------------------------------------------#
 
_geom_special_details
;
 All s.u.'s (except the s.u. in the dihedral angle between two l.s. planes)
 are estimated using the full covariance matrix.  The cell s.u.'s are taken
 into account individually in the estimation of s.u.'s in distances, angles
 and torsion angles; correlations between s.u.'s in cell parameters are only
 used when they are defined by crystal symmetry.  An approximate (isotropic)
 treatment of cell s.u.'s is used for estimating s.u.'s involving l.s. planes.
;
loop_
    _geom_bond_atom_site_label_1
    _geom_bond_atom_site_label_2
    _geom_bond_distance
    _geom_bond_site_symmetry_2
    _geom_bond_publ_flag
Ca1 O3 2.2643(19) 5_657 ?
Ca1 O6 2.271(2) . ?
Ca1 O1 2.326(2) . ?
Ca1 O5 2.3627(19) 7_556 ?
Ca1 O7 2.430(2) 1_565 ?
Ca1 O2 2.518(2) 1_455 ?
Na1 O3 2.2643(19) 5_657 ?
Na1 O6 2.271(2) . ?
Na1 O1 2.326(2) . ?
Na1 O5 2.3627(19) 7_556 ?
Na1 O7 2.430(2) 1_565 ?
Na1 O2 2.518(2) 1_455 ?
Ca2 O2 2.262(2) 7_446 ?
Ca2 O2 2.262(2) 1_445 ?
Ca2 O5 2.362(2) 7_546 ?
Ca2 O5 2.362(2) 1_455 ?
Ca2 O9 2.516(3) . ?
Ca2 O7 2.572(2) . ?
Ca2 O7 2.572(2) 7_556 ?
Na2 O2 2.262(2) 7_446 ?
Na2 O2 2.262(2) 1_445 ?
Na2 O5 2.362(2) 7_546 ?
Na2 O5 2.362(2) 1_455 ?
Na2 O9 2.516(3) . ?
Na2 O7 2.572(2) . ?
Na2 O7 2.572(2) 7_556 ?
Ca3 O4 2.299(2) 5_656 ?
Ca3 O4 2.299(2) 1_454 ?
Ca3 O3 2.429(2) 1_444 ?
Ca3 O3 2.429(2) 5_646 ?
Ca3 O7 2.483(2) 5_556 ?
Ca3 O7 2.483(2) 1_554 ?
Ca3 O2 2.910(2) 1_444 ?
Ca3 O2 2.910(2) 5_646 ?
Na3 O4 2.299(2) 5_656 ?
Na3 O4 2.299(2) 1_454 ?
Na3 O3 2.429(2) 1_444 ?
Na3 O3 2.429(2) 5_646 ?
Na3 O7 2.483(2) 5_556 ?
Na3 O7 2.483(2) 1_554 ?
Na3 O2 2.910(2) 1_444 ?
Na3 O2 2.910(2) 5_646 ?
Ca4 O1 2.356(2) 5_556 ?
Ca4 O1 2.356(2) 1_554 ?
Ca4 O4 2.459(2) 1_454 ?
Ca4 O4 2.459(2) 5_656 ?
Ca4 O3 2.609(2) 5_656 ?
Ca4 O3 2.609(2) 1_454 ?
Ca4 O10 2.841(3) 5_656 ?
Ca4 O10 2.841(3) 1_454 ?
Na4 O1 2.356(2) 5_556 ?
Na4 O1 2.356(2) 1_554 ?
Na4 O4 2.459(2) 1_454 ?
Na4 O4 2.459(2) 5_656 ?
Na4 O3 2.609(2) 5_656 ?
Na4 O3 2.609(2) 1_454 ?
Na4 O10 2.841(3) 5_656 ?
Na4 O10 2.841(3) 1_454 ?
Ca5 O6 2.306(2) 7_556 ?
Ca5 O2 2.473(2) . ?
Ca5 O10 2.488(3) . ?
Ca5 O1 2.577(3) 1_655 ?
Ca5 O5 2.634(3) 7_656 ?
Ca5 O5 2.700(3) . ?
Ca5 O9 2.8993(10) 1_655 ?
Ca5 O8 2.935(3) 7_656 ?
Na5 O6 2.306(2) 7_556 ?
Na5 O2 2.473(2) . ?
Na5 O10 2.488(3) . ?
Na5 O1 2.577(3) 1_655 ?
Na5 O5 2.634(3) 7_656 ?
Na5 O5 2.700(3) . ?
Na5 O9 2.8993(10) 1_655 ?
Na5 O8 2.935(3) 7_656 ?
Ca6 O8 2.687(2) 5_656 ?
Ca6 O8 2.687(2) 1_554 ?
Ca6 O6 2.687(3) 1_544 ?
Ca6 O6 2.687(3) 5_646 ?
Ca6 O4 2.801(2) 1_554 ?
Ca6 O4 2.801(2) 5_656 ?
Ca6 O7 2.916(2) 5_656 ?
Ca6 O7 2.916(2) 1_554 ?
Ca6 O3 3.021(2) 5_646 ?
Ca6 O3 3.021(2) 1_544 ?
K6 O8 2.687(2) 5_656 ?
K6 O8 2.687(2) 1_554 ?
K6 O6 2.687(3) 1_544 ?
K6 O6 2.687(3) 5_646 ?
K6 O4 2.801(2) 1_554 ?
K6 O4 2.801(2) 5_656 ?
K6 O7 2.916(2) 5_656 ?
K6 O7 2.916(2) 1_554 ?
K6 O3 3.021(2) 5_646 ?
K6 O3 3.021(2) 1_544 ?
K7 O8 2.703(4) 1_554 ?
K7 O8 2.703(4) 5_656 ?
K7 O3 2.820(4) 1_554 ?
K7 O3 2.820(4) 5_656 ?
K7 O10 2.827(2) 5_656 ?
K7 O10 2.827(2) 1_554 ?
K7 O1 3.049(3) 1_554 ?
K7 O1 3.049(3) 5_656 ?
Si1 O1 1.593(2) . ?
Si1 O7 1.594(2) . ?
Si1 O8 1.624(2) . ?
Si1 O9 1.6420(8) . ?
Si2 O4 1.590(2) . ?
Si2 O5 1.603(2) . ?
Si2 O10 1.621(2) . ?
Si2 O8 1.635(2) . ?
Si3 O6 1.595(3) . ?
Si3 O2 1.607(2) . ?
Si3 O3 1.619(2) . ?
Si3 O10 1.647(2) . ?
O1 Si1 1.593(2) . ?
O1 Ca1 2.326(2) . ?
O1 Na1 2.326(2) . ?
O1 Ca4 2.356(2) 1_556 ?
O1 Na4 2.356(2) 1_556 ?
O1 Ca5 2.577(3) 1_455 ?
O1 Na5 2.577(3) 1_455 ?
O1 K7 3.049(3) 1_556 ?
O2 Si3 1.607(2) . ?
O2 Ca2 2.262(2) 1_665 ?
O2 Na2 2.262(2) 1_665 ?
O2 Ca5 2.473(2) . ?
O2 Na5 2.473(2) . ?
O2 Ca1 2.518(2) 1_655 ?
O2 Na1 2.518(2) 1_655 ?
O2 Ca3 2.910(2) 1_666 ?
O2 Na3 2.910(2) 1_666 ?
O3 Si3 1.619(2) . ?
O3 Ca1 2.2643(19) 5_657 ?
O3 Na1 2.2643(19) 5_657 ?
O3 Ca3 2.429(2) 1_666 ?
O3 Na3 2.429(2) 1_666 ?
O3 Ca4 2.609(2) 1_656 ?
O3 Na4 2.609(2) 1_656 ?
O3 K7 2.820(4) 1_556 ?
O3 Ca6 3.021(2) 1_566 ?
O3 K6 3.021(2) 1_566 ?
O4 Si2 1.590(2) . ?
O4 Ca3 2.299(2) 1_656 ?
O4 Na3 2.299(2) 1_656 ?
O4 Ca4 2.459(2) 1_656 ?
O4 Na4 2.459(2) 1_656 ?
O4 Ca6 2.801(2) 1_556 ?
O4 K6 2.801(2) 1_556 ?
O4 K7 3.224(4) 1_556 ?
O5 Si2 1.603(2) . ?
O5 Ca2 2.362(2) 1_655 ?
O5 Na2 2.362(2) 1_655 ?
O5 Ca1 2.3627(19) 7_556 ?
O5 Na1 2.3627(19) 7_556 ?
O5 Ca5 2.634(3) 7_546 ?
O5 Na5 2.634(3) 7_546 ?
O5 Ca5 2.700(3) . ?
O5 Na5 2.700(3) . ?
O6 Si3 1.595(3) . ?
O6 Ca1 2.271(2) . ?
O6 Na1 2.271(2) . ?
O6 Ca5 2.306(2) 7_556 ?
O6 Na5 2.306(2) 7_556 ?
O6 Ca6 2.687(3) 1_566 ?
O6 K6 2.687(3) 1_566 ?
O6 K7 3.255(5) 1_556 ?
O7 Si1 1.594(2) . ?
O7 Ca1 2.430(2) 1_545 ?
O7 Na1 2.430(2) 1_545 ?
O7 Ca3 2.483(2) 1_556 ?
O7 Na3 2.483(2) 1_556 ?
O7 Ca2 2.572(2) . ?
O7 Na2 2.572(2) . ?
O7 Ca6 2.916(2) 1_556 ?
O7 K6 2.916(2) 1_556 ?
O8 Si1 1.624(2) . ?
O8 Si2 1.635(2) . ?
O8 Ca6 2.687(2) 1_556 ?
O8 K6  2.687(2) 1_556 ?
O8 K7 2.703(4) 1_556 ?
O8 Ca5 2.935(3) 7_546 ?
O8 Na5 2.935(3) 7_546 ?
O9 Si1 1.6420(8) . ?
O9 Si1 1.6420(8) 7_556 ?
O9 Ca2 2.516(3) . ?
O9 Na2 2.516(3) . ?
O9 Ca5 2.8993(10) 1_455 ?
O9 Na5 2.8993(10) 1_455 ?
O9 Ca5 2.8993(10) 7_546 ?
O9 Na5 2.8993(10) 7_546 ?
O10 Si2 1.621(2) . ? 
O10 Si3 1.647(2) . ?
O10 Ca5 2.488(3) . ?
O10 Na5 2.488(3) . ?
O10 K7 2.827(2) 1_556 ?
O10 Ca4 2.841(3) 1_656 ?
O10 Na4 2.841(3) 1_656 ?

loop_
    _geom_angle_atom_site_label_1
    _geom_angle_atom_site_label_2
    _geom_angle_atom_site_label_3
    _geom_angle
    _geom_angle_site_symmetry_1
    _geom_angle_site_symmetry_3
    _geom_angle_publ_flag
O3 Ca1 O6 101.67(9) 5_657 . ?
O3 Ca1 O1 82.84(8) 5_657 . ?
O6 Ca1 O1 119.28(9) . . ?
O3 Ca1 O5 162.75(8) 5_657 7_556 ?
O6 Ca1 O5 92.63(8) . 7_556 ?
O1 Ca1 O5 98.65(8) . 7_556 ?
O3 Ca1 O7 84.32(7) 5_657 1_565 ?
O6 Ca1 O7 86.87(9) . 1_565 ?
O1 Ca1 O7 152.72(8) . 1_565 ?
O5 Ca1 O7 86.90(7) 7_556 1_565 ?
O3 Ca1 O2 88.52(8) 5_657 1_455 ?
O6 Ca1 O2 154.35(8) . 1_455 ?
O1 Ca1 O2 85.07(8) . 1_455 ?
O5 Ca1 O2 74.55(7) 7_556 1_455 ?
O7 Ca1 O2 70.61(8) 1_565 1_455 ?
O2 Ca2 O2 96.23(12) 7_446 1_445 ?
O2 Ca2 O5 99.01(8) 7_446 7_546 ?
O2 Ca2 O5 79.52(8) 1_445 7_546 ?
O2 Ca2 O5 79.52(8) 7_446 1_455 ?
O2 Ca2 O5 99.01(8) 1_445 1_455 ?
O5 Ca2 O5 177.84(13) 7_546 1_455 ?
O2 Ca2 O9 131.88(6) 7_446 . ?
O2 Ca2 O9 131.88(6) 1_445 . ?
O5 Ca2 O9 91.08(7) 7_546 . ?
O5 Ca2 O9 91.08(7) 1_455 . ?
O2 Ca2 O7 167.57(8) 7_446 . ?
O2 Ca2 O7 72.25(7) 1_445 . ?
O5 Ca2 O7 83.74(7) 7_546 . ?
O5 Ca2 O7 97.36(7) 1_455 . ?
O9 Ca2 O7 59.80(5) . . ?
O2 Ca2 O7 72.25(7) 7_446 7_556 ?
O2 Ca2 O7 167.57(8) 1_445 7_556 ?
O5 Ca2 O7 97.36(7) 7_546 7_556 ?
O5 Ca2 O7 83.74(7) 1_455 7_556 ?
O9 Ca2 O7 59.80(5) . 7_556 ?
O7 Ca2 O7 119.60(11) . 7_556 ?
O4 Ca3 O4 92.87(12) 5_656 1_454 ?
O4 Ca3 O3 159.76(7) 5_656 1_444 ?
O4 Ca3 O3 97.13(8) 1_454 1_444 ?
O4 Ca3 O3 97.13(8) 5_656 5_646 ?
O4 Ca3 O3 159.76(7) 1_454 5_646 ?
O3 Ca3 O3 79.15(11) 1_444 5_646 ?
O4 Ca3 O7 85.07(7) 5_656 5_556 ?
O4 Ca3 O7 78.10(7) 1_454 5_556 ?
O3 Ca3 O7 79.87(7) 1_444 5_556 ?
O3 Ca3 O7 120.17(7) 5_646 5_556 ?
O4 Ca3 O7 78.10(7) 5_656 1_554 ?
O4 Ca3 O7 85.07(7) 1_454 1_554 ?
O3 Ca3 O7 120.17(7) 1_444 1_554 ?
O3 Ca3 O7 79.87(7) 5_646 1_554 ?
O7 Ca3 O7 155.53(11) 5_556 1_554 ?
O4 Ca3 O2 141.60(7) 5_656 1_444 ?
O4 Ca3 O2 84.29(7) 1_454 1_444 ?
O3 Ca3 O2 57.38(6) 1_444 1_444 ?
O3 Ca3 O2 76.94(7) 5_646 1_444 ?
O7 Ca3 O2 131.04(7) 5_556 1_444 ?
O7 Ca3 O2 63.50(7) 1_554 1_444 ?
O4 Ca3 O2 84.29(7) 5_656 5_646 ?
O4 Ca3 O2 141.60(7) 1_454 5_646 ?
O3 Ca3 O2 76.94(7) 1_444 5_646 ?
O3 Ca3 O2 57.38(6) 5_646 5_646 ?
O7 Ca3 O2 63.50(7) 5_556 5_646 ?
O7 Ca3 O2 131.04(7) 1_554 5_646 ?
O2 Ca3 O2 120.49(9) 1_444 5_646 ?
O4 Ca3 Si3 170.49(5) 5_656 1_444 ?
O1 Ca4 O1 174.09(12) 5_556 1_554 ?
O1 Ca4 O4 86.58(8) 5_556 1_454 ?
O1 Ca4 O4 89.08(8) 1_554 1_454 ?
O1 Ca4 O4 89.08(8) 5_556 5_656 ?
O1 Ca4 O4 86.58(8) 1_554 5_656 ?
O4 Ca4 O4 85.30(10) 1_454 5_656 ?
O1 Ca4 O3 109.73(8) 5_556 5_656 ?
O1 Ca4 O3 75.25(7) 1_554 5_656 ?
O4 Ca4 O3 161.18(6) 1_454 5_656 ?
O4 Ca4 O3 103.75(7) 5_656 5_656 ?
O1 Ca4 O3 75.25(7) 5_556 1_454 ?
O1 Ca4 O3 109.73(8) 1_554 1_454 ?
O4 Ca4 O3 103.75(7) 1_454 1_454 ?
O4 Ca4 O3 161.18(6) 5_656 1_454 ?
O3 Ca4 O3 72.78(10) 5_656 1_454 ?
O1 Ca4 O10 76.34(8) 5_556 5_656 ?
O1 Ca4 O10 104.54(8) 1_554 5_656 ?
O4 Ca4 O10 138.59(7) 1_454 5_656 ?
O4 Ca4 O10 57.43(7) 5_656 5_656 ?
O3 Ca4 O10 57.57(6) 5_656 5_656 ?
O3 Ca4 O10 107.74(7) 1_454 5_656 ?
O1 Ca4 O10 104.54(8) 5_556 1_454 ?
O1 Ca4 O10 76.34(8) 1_554 1_454 ?
O4 Ca4 O10 57.43(7) 1_454 1_454 ?
O4 Ca4 O10 138.59(7) 5_656 1_454 ?
O3 Ca4 O10 107.74(7) 5_656 1_454 ?
O3 Ca4 O10 57.57(6) 1_454 1_454 ?
O10 Ca4 O10 163.45(10) 5_656 1_454 ?
O6 Ca5 O2 111.55(9) 7_556 . ?
O6 Ca5 O10 106.32(10) 7_556 . ?
O2 Ca5 O10 61.26(8) . . ?
O6 Ca5 O1 167.53(10) 7_556 1_655 ?
O2 Ca5 O1 80.92(8) . 1_655 ?
O10 Ca5 O1 79.34(8) . 1_655 ?
O6 Ca5 O5 97.76(8) 7_556 7_656 ?
O2 Ca5 O5 70.73(7) . 7_656 ?
O10 Ca5 O5 131.34(8) . 7_656 ?
O1 Ca5 O5 86.07(8) 1_655 7_656 ?
O6 Ca5 O5 83.66(8) 7_556 . ?
O2 Ca5 O5 121.12(8) . . ?
O10 Ca5 O5 59.87(7) . . ?
O1 Ca5 O5 89.94(7) 1_655 . ?
O5 Ca5 O5 166.74(4) 7_656 . ?
O6 Ca5 O9 111.92(8) 7_556 1_655 ?
O2 Ca5 O9 134.42(8) . 1_655 ?
O10 Ca5 O9 117.16(8) . 1_655 ?
O1 Ca5 O9 55.99(6) 1_655 1_655 ?
O5 Ca5 O9 90.47(8) 7_656 1_655 ?
O5 Ca5 O9 76.85(8) . 1_655 ?
O6 Ca5 O8 76.47(9) 7_556 7_656 ?
O2 Ca5 O8 127.07(8) . 7_656 ?
O10 Ca5 O8 170.10(9) . 7_656 ?
O1 Ca5 O8 96.14(8) 1_655 7_656 ?
O5 Ca5 O8 56.37(6) 7_656 7_656 ?
O5 Ca5 O8 111.67(7) . 7_656 ?
O9 Ca5 O8 53.66(6) 1_655 7_656 ?
O8 K6 O8 101.95(12) 5_656 1_554 ?
O8 K6 O6 169.00(7) 5_656 1_544 ?
O8 K6 O6 75.26(8) 1_554 1_544 ?
O8 K6 O6 75.26(8) 5_656 5_646 ?
O8 K6 O6 169.00(7) 1_554 5_646 ?
O6 K6 O6 109.45(11) 1_544 5_646 ?
O8 K6 O4 87.05(7) 5_656 1_554 ?
O8 K6 O4 56.85(6) 1_554 1_554 ?
O6 K6 O4 82.55(7) 1_544 1_554 ?
O6 K6 O4 132.72(6) 5_646 1_554 ?
O8 K6 O4 56.85(6) 5_656 5_656 ?
O8 K6 O4 87.05(7) 1_554 5_656 ?
O6 K6 O4 132.72(6) 1_544 5_656 ?
O6 K6 O4 82.55(7) 5_646 5_656 ?
O4 K6 O4 123.26(10) 1_554 5_656 ?
O8 K6 O7 55.06(7) 5_656 5_656 ?
O8 K6 O7 117.08(7) 1_554 5_656 ?
O6 K6 O7 116.33(7) 1_544 5_656 ?
O6 K6 O7 70.38(6) 5_646 5_656 ?
O4 K6 O7 63.65(6) 1_554 5_656 ?
O4 K6 O7 110.80(6) 5_656 5_656 ?
O8 K6 O7 117.08(7) 5_656 1_554 ?
O8 K6 O7 55.06(7) 1_554 1_554 ?
O6 K6 O7 70.38(6) 1_544 1_554 ?
O6 K6 O7 116.33(7) 5_646 1_554 ?
O4 K6 O7 110.80(6) 1_554 1_554 ?
O4 K6 O7 63.65(6) 5_656 1_554 ?
O7 K6 O7 169.29(9) 5_656 1_554 ?
O8 K6 O3 114.38(6) 5_656 5_646 ?
O8 K6 O3 118.27(6) 1_554 5_646 ?
O6 K6 O3 75.80(7) 1_544 5_646 ?
O6 K6 O3 55.40(6) 5_646 5_646 ?
O4 K6 O3 158.21(6) 1_554 5_646 ?
O4 K6 O3 74.95(6) 5_656 5_646 ?
O7 K6 O3 124.58(6) 5_656 5_646 ?
O7 K6 O3 64.14(6) 1_554 5_646 ?
O8 K6 O3 118.27(6) 5_656 1_544 ?
O8 K6 O3 114.38(6) 1_554 1_544 ?
O6 K6 O3 55.40(6) 1_544 1_544 ?
O6 K6 O3 75.80(7) 5_646 1_544 ?
O4 K6 O3 74.95(6) 1_554 1_544 ?
O4 K6 O3 158.21(6) 5_656 1_544 ?
O7 K6 O3 64.14(6) 5_656 1_544 ?
O7 K6 O3 124.58(6) 1_554 1_544 ?
O3 K6 O3 90.51(9) 5_646 1_544 ?
O8 K7 O8 101.1(2) 1_554 5_656 ?
O8 K7 O3 112.33(6) 1_554 1_554 ?
O8 K7 O3 116.40(6) 5_656 1_554 ?
O8 K7 O3 116.40(6) 1_554 5_656 ?
O8 K7 O3 112.33(6) 5_656 5_656 ?
O3 K7 O3 99.08(19) 1_554 5_656 ?
O8 K7 O10 127.53(15) 1_554 5_656 ?
O8 K7 O10 56.84(7) 5_656 5_656 ?
O3 K7 O10 120.12(15) 1_554 5_656 ?
O3 K7 O10 55.56(7) 5_656 5_656 ?
O8 K7 O10 56.84(7) 1_554 1_554 ?
O8 K7 O10 127.53(15) 5_656 1_554 ?
O3 K7 O10 55.56(7) 1_554 1_554 ?
O3 K7 O10 120.12(15) 5_656 1_554 ?
O10 K7 O10 174.4(2) 5_656 1_554 ?
O1 Si1 O7 119.22(12) . . ?
O1 Si1 O8 112.24(14) . . ?
O7 Si1 O8 107.61(13) . . ?
O1 Si1 O9 106.15(10) . . ?
O7 Si1 O9 103.21(14) . . ?
O8 Si1 O9 107.47(13) . . ?
O4 Si2 O5 117.33(11) . . ?
O4 Si2 O10 106.19(13) . . ?
O5 Si2 O10 107.21(13) . . ?
O4 Si2 O8 108.28(12) . . ?
O5 Si2 O8 109.46(13) . . ?
O10 Si2 O8 107.99(13) . . ?
O6 Si3 O2 117.29(12) . . ?
O6 Si3 O3 112.35(13) . . ?
O2 Si3 O3 107.25(12) . . ?
O6 Si3 O10 109.72(15) . . ?
O2 Si3 O10 101.96(13) . . ?
O3 Si3 O10 107.41(12) . . ?
Si1 O1 Ca1 132.25(14) . . ?
Si1 O1 Na4 123.01(12) . 1_556 ?
Ca1 O1 Na4 99.02(9) . 1_556 ?
Si1 O1 Ca4 123.01(12) . 1_556 ?
Ca1 O1 Ca4 99.02(9) . 1_556 ?
Na4 O1 Ca4 0.00(4) 1_556 1_556 ?
Si1 O1 Na5 104.50(11) . 1_455 ?
Ca1 O1 Na5 80.66(7) . 1_455 ?
Na4 O1 Na5 107.14(10) 1_556 1_455 ?
Ca4 O1 Na5 107.14(10) 1_556 1_455 ?
Si1 O1 Ca5 104.50(11) . 1_455 ?
Ca1 O1 Ca5 80.66(7) . 1_455 ?
Na4 O1 Ca5 107.14(10) 1_556 1_455 ?
Ca4 O1 Ca5 107.14(10) 1_556 1_455 ?
Na5 O1 Ca5 0.00(5) 1_455 1_455 ?
Si1 O1 K7 87.15(13) . 1_556 ?
Ca1 O1 K7 73.86(12) . 1_556 ?
Na4 O1 K7 85.16(7) 1_556 1_556 ?
Ca4 O1 K7 85.16(7) 1_556 1_556 ?
Na5 O1 K7 153.23(13) 1_455 1_556 ?
Ca5 O1 K7 153.23(13) 1_455 1_556 ?
Si3 O2 Na2 139.48(13) . 1_665 ?
Si3 O2 Ca2 139.48(13) . 1_665 ?
Na2 O2 Ca2 0 1_665 1_665 ?
Si3 O2 Ca5 98.12(11) . . ?
Na2 O2 Ca5 95.33(8) 1_665 . ?
Ca2 O2 Ca5 95.33(8) 1_665 . ?
Si3 O2 Ca1 132.66(11) . 1_655 ?
Na2 O2 Ca1 87.38(7) 1_665 1_655 ?
Ca2 O2 Ca1 87.38(7) 1_665 1_655 ?
Ca5 O2 Ca1 79.12(7) . 1_655 ?
Si3 O2 Na1 132.66(11) . 1_655 ?
Na2 O2 Na1 87.38(7) 1_665 1_655 ?
Ca2 O2 Na1 87.38(7) 1_665 1_655 ?
Ca5 O2 Na1 79.12(7) . 1_655 ?
Ca1 O2 Na1 0.00(4) 1_655 1_655 ?
Si3 O2 Na3 84.63(9) . 1_666 ?
Na2 O2 Na3 101.69(8) 1_665 1_666 ?
Ca2 O2 Na3 101.69(8) 1_665 1_666 ?
Ca5 O2 Na3 150.22(9) . 1_666 ?
Ca1 O2 Na3 77.46(6) 1_655 1_666 ?
Na1 O2 Na3 77.46(6) 1_655 1_666 ?
Si3 O2 Ca3 84.63(9) . 1_666 ?
Na2 O2 Ca3 101.69(8) 1_665 1_666 ?
Ca2 O2 Ca3 101.69(8) 1_665 1_666 ?
Ca5 O2 Ca3 150.22(9) . 1_666 ?
Ca1 O2 Ca3 77.46(6) 1_655 1_666 ?
Na1 O2 Ca3 77.46(6) 1_655 1_666 ?
Na3 O2 Ca3 0 1_666 1_666 ?
Si3 O3 Na1 159.32(14) . 5_657 ?
Si3 O3 Ca1 159.32(14) . 5_657 ?
Na1 O3 Ca1 0.00(3) 5_657 5_657 ?
Si3 O3 Na3 102.13(10) . 1_666 ?
Na1 O3 Na3 93.11(7) 5_657 1_666 ?
Ca1 O3 Na3 93.11(7) 5_657 1_666 ?
Si3 O3 Ca3 102.13(10) . 1_666 ?
Na1 O3 Ca3 93.11(7) 5_657 1_666 ?
Ca1 O3 Ca3 93.11(7) 5_657 1_666 ?
Na3 O3 Ca3 0.00(3) 1_666 1_666 ?
Si3 O3 Na4 96.09(10) . 1_656 ?
Na1 O3 Na4 93.63(7) 5_657 1_656 ?
Ca1 O3 Na4 93.63(7) 5_657 1_656 ?
Na3 O3 Na4 104.04(8) 1_666 1_656 ?
Ca3 O3 Na4 104.04(8) 1_666 1_656 ?
Si3 O3 Ca4 96.09(10) . 1_656 ?
Na1 O3 Ca4 93.63(7) 5_657 1_656 ?
Ca1 O3 Ca4 93.63(7) 5_657 1_656 ?
Na3 O3 Ca4 104.04(8) 1_666 1_656 ?
Ca3 O3 Ca4 104.04(8) 1_666 1_656 ?
Na4 O3 Ca4 0.00(2) 1_656 1_656 ?
Si3 O3 K7 83.03(9) . 1_556 ?
Na1 O3 K7 79.56(7) 5_657 1_556 ?
Ca1 O3 K7 79.56(7) 5_657 1_556 ?
Na3 O3 K7 168.33(12) 1_666 1_556 ?
Ca3 O3 K7 168.33(12) 1_666 1_556 ?
Na4 O3 K7 85.63(10) 1_656 1_556 ?
Ca4 O3 K7 85.63(10) 1_656 1_556 ?
Si3 O3 K6 87.91(9) . 1_566 ?
Na1 O3 K6 79.62(6) 5_657 1_566 ?
Ca1 O3 K6 79.62(6) 5_657 1_566 ?
Na3 O3 K6 84.53(6) 1_666 1_566 ?
Ca3 O3 K6 84.53(6) 1_666 1_566 ?
Na4 O3 K6 169.47(9) 1_656 1_566 ?
Ca4 O3 K6 169.47(9) 1_656 1_566 ?
K7 O3 K6 85.20(11) 1_556 1_566 ?
Si2 O4 Na3 148.77(12) . 1_656 ?
Si2 O4 Ca3 148.77(12) . 1_656 ?
Na3 O4 Ca3 0.00(3) 1_656 1_656 ?
Si2 O4 Na4 105.26(12) . 1_656 ?
Na3 O4 Na4 90.91(7) 1_656 1_656 ?
Ca3 O4 Na4 90.91(7) 1_656 1_656 ?
Si2 O4 Ca4 105.26(12) . 1_656 ?
Na3 O4 Ca4 90.91(7) 1_656 1_656 ?
Ca3 O4 Ca4 90.91(7) 1_656 1_656 ?
Na4 O4 Ca4 0.00(3) 1_656 1_656 ?
Si2 O4 K6 95.21(10) . 1_556 ?
Na3 O4 K6 92.22(8) 1_656 1_556 ?
Ca3 O4 K6 92.22(8) 1_656 1_556 ?
Na4 O4 K6 133.78(8) 1_656 1_556 ?
Ca4 O4 K6 133.78(8) 1_656 1_556 ?
Si2 O4 K7 70.60(8) . 1_556 ?
Na3 O4 K7 139.68(8) 1_656 1_556 ?
Ca3 O4 K7 139.68(8) 1_656 1_556 ?
Na4 O4 K7 79.82(8) 1_656 1_556 ?
Ca4 O4 K7 79.82(8) 1_656 1_556 ?
K6 O4 K7 68.52(9) 1_556 1_556 ?
Si2 O5 Na2 126.52(11) . 1_655 ?
Si2 O5 Ca2 126.52(11) . 1_655 ?
Na2 O5 Ca2 0.00(2) 1_655 1_655 ?
Si2 O5 Na1 144.63(12) . 7_556 ?
Na2 O5 Na1 88.86(7) 1_655 7_556 ?
Ca2 O5 Na1 88.86(7) 1_655 7_556 ?
Si2 O5 Ca1 144.63(12) . 7_556 ?
Na2 O5 Ca1 88.86(7) 1_655 7_556 ?
Ca2 O5 Ca1 88.86(7) 1_655 7_556 ?
Na1 O5 Ca1 0.00(3) 7_556 7_556 ?
Si2 O5 Na5 99.39(11) . 7_546 ?
Na2 O5 Na5 88.90(8) 1_655 7_546 ?
Ca2 O5 Na5 88.90(8) 1_655 7_546 ?
Na1 O5 Na5 78.83(7) 7_556 7_546 ?
Ca1 O5 Na5 78.83(7) 7_556 7_546 ?
Si2 O5 Ca5 99.39(11) . 7_546 ?
Na2 O5 Ca5 88.90(8) 1_655 7_546 ?
Ca2 O5 Ca5 88.90(8) 1_655 7_546 ?
Na1 O5 Ca5 78.83(7) 7_556 7_546 ?
Ca1 O5 Ca5 78.83(7) 7_556 7_546 ?
Na5 O5 Ca5 0.00(4) 7_546 7_546 ?
Si2 O5 Ca5 90.62(10) . . ?
Na2 O5 Ca5 99.84(9) 1_655 . ?
Ca2 O5 Ca5 99.84(9) 1_655 . ?
Na1 O5 Ca5 82.42(7) 7_556 . ?
Ca1 O5 Ca5 82.42(7) 7_556 . ?
Na5 O5 Ca5 159.14(8) 7_546 . ?
Ca5 O5 Ca5 159.14(8) 7_546 . ?
Si3 O6 Ca1 137.26(15) . . ?
Si3 O6 Na5 120.09(13) . 7_556 ?
Ca1 O6 Na5 93.88(9) . 7_556 ?
Si3 O6 Ca5 120.09(13) . 7_556 ?
Ca1 O6 Ca5 93.88(9) . 7_556 ?
Na5 O6 Ca5 0.00(5) 7_556 7_556 ?
Si3 O6 K6 100.92(11) . 1_566 ?
Ca1 O6 K6 87.22(8) . 1_566 ?
Na5 O6 K6 112.52(11) 7_556 1_566 ?
Ca5 O6 K6 112.52(11) 7_556 1_566 ?
Si3 O6 K7 69.28(9) . 1_556 ?
Ca1 O6 K7 70.29(6) . 1_556 ?
Na5 O6 K7 157.88(12) 7_556 1_556 ?
Ca5 O6 K7 157.88(12) 7_556 1_556 ?
K6 O6 K7 82.90(9) 1_566 1_556 ?
Si1 O7 Na1 140.55(12) . 1_545 ?
Si1 O7 Ca1 140.55(12) . 1_545 ?
Na1 O7 Ca1 0.00(2) 1_545 1_545 ?
Si1 O7 Na3 129.75(11) . 1_556 ?
Na1 O7 Na3 87.89(7) 1_545 1_556 ?
Ca1 O7 Na3 87.89(7) 1_545 1_556 ?
Si1 O7 Ca3 129.75(11) . 1_556 ?
Na1 O7 Ca3 87.89(7) 1_545 1_556 ?
Ca1 O7 Ca3 87.89(7) 1_545 1_556 ?
Na3 O7 Ca3 0.00(4) 1_556 1_556 ?
Si1 O7 Ca2 95.32(9) . . ?
Na1 O7 Ca2 82.73(7) 1_545 . ?
Ca1 O7 Ca2 82.73(7) 1_545 . ?
Na3 O7 Ca2 105.78(9) 1_556 . ?
Ca3 O7 Ca2 105.78(9) 1_556 . ?
Si1 O7 K6 90.76(10) . 1_556 ?
Na1 O7 K6 79.35(6) 1_545 1_556 ?
Ca1 O7 K6 79.35(6) 1_545 1_556 ?
Na3 O7 K6 85.89(6) 1_556 1_556 ?
Ca3 O7 K6 85.89(6) 1_556 1_556 ?
Ca2 O7 K6 158.23(9) . 1_556 ?
Si1 O8 Si2 162.72(17) . . ?
Si1 O8 K6 98.61(10) . 1_556 ?
Si2 O8 K6 98.43(10) . 1_556 ?
Si1 O8 K7 99.22(12) . 1_556 ?
Si2 O8 K7 86.99(10) . 1_556 ?
K6 O8 K7 78.47(11) 1_556 1_556 ?
Si1 O8 Na5 88.02(11) . 7_546 ?
Si2 O8 Na5 87.57(11) . 7_546 ?
K6 O8 Na5 95.28(8) 1_556 7_546 ?
K7 O8 Na5 171.02(11) 1_556 7_546 ?
Si1 O8 Ca5 88.02(11) . 7_546 ?
Si2 O8 Ca5 87.57(11) . 7_546 ?
K6 O8 Ca5 95.28(8) 1_556 7_546 ?
K7 O8 Ca5 171.02(11) 1_556 7_546 ?
Na5 O8 Ca5 0.00(5) 7_546 7_546 ?
Si1 O9 Si1 167.7(2) 7_556 . ?
Si1 O9 Ca2 96.17(11) 7_556 . ?
Si1 O9 Ca2 96.17(11) . . ?
Si1 O9 Ca5 88.94(4) 7_556 1_455 ?
Si1 O9 Ca5 90.80(3) . 1_455 ?
Ca2 O9 Ca5 91.21(7) . 1_455 ?
Si1 O9 Na5 88.94(4) 7_556 1_455 ?
Si1 O9 Na5 90.80(3) . 1_455 ?
Ca2 O9 Na5 91.21(7) . 1_455 ?
Ca5 O9 Na5 0.00(5) 1_455 1_455 ?
Si1 O9 Ca5 90.80(3) 7_556 7_546 ?
Si1 O9 Ca5 88.94(4) . 7_546 ?
Ca2 O9 Ca5 91.21(7) . 7_546 ?
Ca5 O9 Ca5 177.57(14) 1_455 7_546 ?
Na5 O9 Ca5 177.57(14) 1_455 7_546 ?
Si1 O9 Na5 90.80(3) 7_556 7_546 ?
Si1 O9 Na5 88.94(4) . 7_546 ?
Ca2 O9 Na5 91.21(7) . 7_546 ?
Ca5 O9 Na5 177.57(14) 1_455 7_546 ?
Na5 O9 Na5 177.57(14) 1_455 7_546 ?
Ca5 O9 Na5 0.00(5) 7_546 7_546 ?
Si2 O10 Si3 165.42(17) . . ?
Si2 O10 Ca5 98.05(11) . . ?
Si3 O10 Ca5 96.44(11) . . ?
Si2 O10 K7 83.09(15) . 1_556 ?
Si3 O10 K7 82.36(14) . 1_556 ?
Ca5 O10 K7 177.20(12) . 1_556 ?
Si2 O10 Ca4 89.60(11) . 1_656 ?
Si3 O10 Ca4 87.19(10) . 1_656 ?
Ca5 O10 Ca4 96.12(9) . 1_656 ?
K7 O10 Ca4 81.32(6) 1_556 1_656 ?
Si2 O10 Na4 89.60(11) . 1_656 ?
Si3 O10 Na4 87.19(10) . 1_656 ?
Ca5 O10 Na4 96.12(9) . 1_656 ?
K7 O10 Na4 81.32(6) 1_556 1_656 ?
Ca4 O10 Na4 0.00(4) 1_656 1_656 ?
 
_iucr_refine_instructions_details
;
TITL TetragonalPhase P 41 2 2
CELL  0.71073   7.3659   7.3659  32.2318   90.000   90.000   90.000
ZERR     4.00   0.0002   0.0002   0.0018    0.000    0.000    0.000
LATT  -1
SYMM  - X, - Y, 1/2 + Z
SYMM  - Y,   X, 1/4 + Z
SYMM    Y, - X, 3/4 + Z
SYMM  - X,   Y, - Z
SYMM    X, - Y, 1/2 - Z
SYMM    Y,   X, 3/4 - Z
SYMM  - Y, - X, 1/4 - Z
SFAC  CA   NA   K    SI   O
UNIT  23 5 5 24 76
MERG   2
BOND   $H
L.S.  20
TEMP    23.00
ACTA
SHEL 999 0.80
EXYZ CA1 NA1
EADP CA1 NA1
EXYZ CA2 NA2
EADP CA2 NA2
EXYZ CA3 NA3
EADP CA3 NA3
EXYZ CA4 NA4
EADP CA4 NA4
EXYZ CA5 NA5
EADP CA5 NA5
WGHT    0.019400    2.331900
EXTI    0.000968
FVAR       1.57918   0.95977   0.96375   0.93943   0.95866   0.25207   0.21653
CA1   1    0.265555    0.751400    0.935179    21.00000    0.01112    0.00959 =
         0.00854    0.00027    0.00127   -0.00098
NA1   2    0.265555    0.751400    0.935179   -21.00000    0.01112    0.00959 =
         0.00854    0.00027    0.00127   -0.00098
CA2   1    0.014649    0.014649    0.875000    30.50000    0.00805    0.00805 =
         0.00963    0.00142   -0.00142   -0.00092
NA2   2    0.014649    0.014649    0.875000   -30.50000    0.00805    0.00805 =
         0.00963    0.00142   -0.00142   -0.00092
CA3   1    0.000000    0.003038    0.000000    40.50000    0.00742    0.00758 =
         0.01594    0.00000    0.00117    0.00000
NA3   2    0.000000    0.003038    0.000000   -40.50000    0.00742    0.00758 =
         0.01594    0.00000    0.00117    0.00000
CA4   1    0.000000    0.463697    0.000000    50.50000    0.01066    0.01062 =
         0.01010    0.00000    0.00277    0.00000
NA4   2    0.000000    0.463697    0.000000   -50.50000    0.01066    0.01062 =
         0.01010    0.00000    0.00277    0.00000
CA5   1    0.983999    0.540191    0.878095    61.00000    0.01600    0.01553 =
         0.01195   -0.00220   -0.00070   -0.00200
NA5   2    0.983999    0.540191    0.878095   -61.00000    0.01600    0.01553 =
         0.01195   -0.00220   -0.00070   -0.00200
K6    3    0.500000    0.037512    0.000000    10.50000    0.02140    0.01863 =
         0.01211    0.00000    0.00201    0.00000
K7    3    0.500000    0.500381    0.000000    70.50000    0.01782    0.02483 =
         0.01662    0.00000    0.00527    0.00000
SI1   4    0.281100    0.265198    0.925583    11.00000    0.00730    0.00791 =
         0.00736   -0.00053   -0.00024   -0.00114
SI2   4    0.716194    0.302088    0.931688    11.00000    0.00847    0.00786 =
         0.00934   -0.00123   -0.00037   -0.00080
SI3   4    0.752791    0.735912    0.946372    11.00000    0.00786    0.00733 =
         0.00855    0.00011   -0.00060   -0.00054
O1    5    0.183480    0.447221    0.940247    11.00000    0.02330    0.00920 =
         0.02193    0.00090    0.00762    0.00032
O2    5    0.932357    0.806970    0.923166    11.00000    0.01230    0.01522 =
         0.01674    0.00412    0.00180   -0.00047
O3    5    0.790695    0.748819    0.995758    11.00000    0.01868    0.02364 =
         0.01107    0.00071   -0.00046   -0.00628
O4    5    0.810767    0.218161    0.971688    11.00000    0.01524    0.02379 =
         0.01102   -0.00143   -0.00127    0.00548
O5    5    0.786902    0.233835    0.887312    11.00000    0.02964    0.02154 =
         0.00881   -0.00095   -0.00139    0.01184
O6    5    0.564429    0.826811    0.933543    11.00000    0.01073    0.02844 =
         0.03262    0.01419   -0.00202    0.00037
O7    5    0.203203    0.074463    0.940746    11.00000    0.01346    0.00891 =
         0.01379   -0.00119    0.00210   -0.00006
O8    5    0.497532    0.267202    0.935234    11.00000    0.00960    0.02546 =
         0.04269    0.00909   -0.00569   -0.00331
O9    5    0.256195    0.256195    0.875000    10.50000    0.04054    0.04054 =
         0.00717   -0.00368    0.00368   -0.01830
O10   5    0.751245    0.519202    0.933845    11.00000    0.03927    0.01138 =
         0.03197   -0.00686    0.01059   -0.00957
HKLF 4
 
 
END
 
WGHT      0.0197      1.3954
Q1    1   0.7990  0.2215  0.9495  11.00000  0.05    0.26
Q2    1   0.2479  0.5002  0.9480  11.00000  0.05    0.25
Q3    1   0.5259  0.7422  0.9412  11.00000  0.05    0.25
Q4    1   0.1012  0.1012  0.8750  10.50000  0.05    0.24
Q5    1   0.0000  0.5822  0.0000  10.50000  0.05    0.23
Q6    1   0.7645  0.2443  0.9100  11.00000  0.05    0.23
Q7    1   0.7435  0.2557  0.8763  11.00000  0.05    0.23
Q8    1   0.9919  0.7671  0.9392  11.00000  0.05    0.23
Q9    1   0.5152  0.8572  0.9112  11.00000  0.05    0.23
Q10   1   0.9025  0.6561  0.8842  11.00000  0.05    0.22
Q11   1   0.7743  0.7046  0.9746  11.00000  0.05    0.22
Q12   1   0.3188  0.2805  0.8618  11.00000  0.05    0.21
Q13   1   0.4783  0.3591  0.9352  11.00000  0.05    0.21
Q14   1   0.5464  0.8714  0.9536  11.00000  0.05    0.20
Q15   1  -0.0455  0.4611  0.0231  11.00000  0.05    0.20
Q16   1   0.2514  0.1235  0.9216  11.00000  0.05    0.20
Q17   1   0.6572  0.8101  0.9416  11.00000  0.05    0.20
Q18   1   0.7872  0.3019  0.8756  11.00000  0.05    0.20
Q19   1   0.5572  0.2681  0.9523  11.00000  0.05    0.19
Q20   1   0.9071  0.1581  0.9687  11.00000  0.05    0.19
;
 
_iucr_refine_reflections_details
;
   0   0   5 63.0408 73.9573   6
   0   0  -5 52.3028 120.351   9
   0   0  -6 143.704 138.723   5
   0   0   6 217.757 100.398   6
   0   0   7 3.04677 114.027   8
   0   0  -7 587.053 148.211   8
   0   0   7-25.1270 105.721   6
   0   0  -7 379.383 204.314   5
   0   0  -8 82812.8 2487.00   8
   0   0  -8 83983.3 2555.66   5
   0   0   8 84257.5 2478.51   6
   0   0   8 78917.3 2485.92   8
   0   0  -9 767.519 291.455   5
   0   0   9 736.628 166.681   8
   0   0 -10 4.78583 139.727   8
   0   0  10-146.701 148.402   6
   0   0 -10 71.4520 216.422   5
   0   0  10-42.1610 104.353   8
   0   0 -10-19.1028 55.6760   3
   0   0 -11 193.892 209.705   5
   0   0  11 294.070 163.515   6
   0   0 -11 28.0669 170.580   8
   0   0  11-108.207 126.561   8
   0   0 -11-28.7638 60.3065   3
   0   0 -12 43116.4 1521.17   7
   0   0 -12 40205.4 1396.96   8
   0   0  12 43239.0 1405.03   6
   0   0 -12 40325.8 1487.08   5
   0   0  12 40446.0 1399.03   8
   0   0 -12 39391.3 1227.30   3
   0   0 -13 1289.58 230.279   8
   0   0  13 685.222 179.542   8
   0   0  13 1767.00 236.156   6
   0   0 -13 1253.55 281.197   7
   0   0 -13 2333.40 354.599   5
   0   0 -13 900.288 100.532   3
   0   0  14-151.239 164.890   6
   0   0 -14 252.535 259.713   5
   0   0 -14 46.4287 255.584   7
   0   0  14 118.753 129.206   8
   0   0 -14 70.8629 159.871   8
   0   0  14 44.2069 141.120   5
   0   0 -14-11.1675 56.8331   3
   0   0  15 5855.73 467.160   8
   0   0 -15 4370.04 794.086   7
   0   0  15 3712.80 437.436   5
   0   0 -15 3415.25 443.157   8
   0   0 -16 973244. 21183.7   8
   0   0 -16 999999. 21412.6   7
   0   0  16 987701. 21197.0   8
   0   0  16 961355. 21161.2   6
   0   0 -16 981379. 21384.6   5
   0   0  17 33594.2 1451.37   5
   0   0 -17 42005.3 1479.29   8
   0   0 -17 50381.4 1647.07   5
   0   0  17 47401.4 1430.78   6
   0   0 -18 2748.22 349.989   8
   0   0  18 3428.03 335.931   6
   0   0  18 2312.93 279.418   8
   0   0 -18 2848.60 400.274   5
   0   0  18 2024.23 311.380   5
   0   0 -18 4188.43 464.692   7
   0   0 -18 2200.41 159.400   3
   0   0 -18 2246.33 152.188   3
   0   0  19 485.302 183.731   5
   0   0 -19 386.607 195.891   8
   0   0  19 386.826 186.098   6
   0   0  19 88.8397 121.417   8
   0   0 -19 635.128 268.264   5
   0   0 -19 444.638 245.658   7
   0   0 -19 110.586 62.3643   3
   0   0 -19 157.026 60.8202   3
   0   0 -20 20512.2 947.020   8
   0   0  20 20960.6 1063.85   5
   0   0  20 18567.2 905.260   6
   0   0 -20 20301.3 1059.66   5
   0   0 -20 20867.6 1079.57   7
   0   0  20 19921.9 941.181   8
   0   0 -20 20194.3 671.574   3
   0   0 -20 19711.6 674.025   3
   0   0  20 19746.8 929.048   1
   0   0 -21 1160.69 248.848   8
   0   0  21 821.380 201.948   8
   0   0  21 935.403 227.435   6
   0   0 -21 427.600 198.275   5
   0   0  21 509.085 213.337   5
   0   0 -21 776.955 251.089   7
   0   0  21 912.719 220.500   4
   0   0  21 480.983 193.757   9
   0   0  21 644.581 195.273   1
   0   0 -21 650.287 86.9444   3
   0   0 -21 553.359 76.5003   3
   0   0 -22-222.218 232.289   5
   0   0  22 68.4105 142.628   6
   0   0  22-22.1691 111.638   8
   0   0  22 150.384 178.689   5
   0   0 -22 29.0687 146.946   8
   0   0 -22 104.034 207.515   7
   0   0  22 48.0667 107.889   9
   0   0 -22 52.1212 45.7608   3
   0   0 -22 50.1481 44.3277   3
   0   0  22 81.7288 142.195   4
   0   0  22 178.669 160.400   1
   0   0 -23 238.481 258.637   7
   0   0  23 46.0882 136.179   6
   0   0  23 161.743 147.433   5
   0   0  23 81.1738 125.834   8
   0   0 -23-208.316 259.800   5
   0   0  23 43.6502 104.618   9
   0   0 -23 1.26321 151.822   8
   0   0 -23 30.2781 34.1063   3
   0   0  23-148.563 131.602   4
   0   0  23 157.634 155.441   1
   0   0 -23-0.26114 36.2416   3
   0   0  24 1797.07 281.121   6
   0   0 -24 1599.14 335.049   5
   0   0  24 2129.20 352.956   9
   0   0 -24 2184.44 315.927   8
   0   0 -24 1483.51 339.961   7
   0   0  24 1612.36 274.986   8
   0   0  24 2182.66 293.902   4
   0   0  24 1875.92 280.919   1
   0   0 -25-144.738 224.401   5
   0   0  25 263.511 157.427   8
   0   0 -25 112.105 241.651   7
   0   0 -25 7.39390 150.084   8
   0   0  25 205.863 161.835   6
   0   0  25 140.755 158.416   1
   0   0  25-120.368 159.320   4
   0   0 -26 35.4270 239.747   7
   0   0  26 141.915 165.437   8
   0   0  26-21.0514 136.714   6
   0   0 -26 124.722 237.221   5
   0   0  26-105.247 145.928   4
   0   0  26 8.16082 153.546   1
   0   0  27 333.730 172.097   8
   0   0 -27 399.465 295.820   5
   0   0  27 137.123 166.256   6
   0   0 -27 80.9338 243.189   7
   0   0  27 350.913 192.208   4
   0   0  27 885.656 255.102   1
   0   0 -28 35327.6 1785.05   5
   0   0  28 36699.7 1583.77   4
   0   0 -28 36143.6 1822.02   7
   0   0  28 40121.1 1663.62   8
   0   0  28 37515.6 1603.13   6
   0   0  28 37268.4 1601.74   1
   0   0  29 1351.29 306.416   8
   0   0 -29 2056.17 439.878   7
   0   0  29 2069.28 335.916   6
   0   0  29 934.984 249.765   1
   0   0  29 1817.66 305.670   4
   0   0  30 489.521 195.018   8
   0   0  30 611.503 233.267   6
   0   0 -30 256.277 264.627   7
   0   0  30 773.567 225.912   4
   0   0  30 706.931 225.454   1
   0   0  31 1039.64 264.764   8
   0   0 -31 2030.05 491.304   7
   0   0  31 1743.71 333.532   6
   0   0  31 1362.19 302.531   1
   0   0  31 1484.05 300.815   4
   0   0  31 1539.78 331.728   2
   0   0 -32 110131. 4174.30   7
   0   0  32 111353. 3806.98   4
   0   0  32 114746. 3845.46   6
   0   0  32 109409. 3862.50   8
   0   0  32 108395. 3917.55   2
   0   0  32 113655. 3844.42   1
   0   0  33 2256.76 368.180   8
   0   0  33 4179.23 494.907   6
   0   0 -33 3990.84 609.817   7
   0   0  33 4188.63 480.588   4
   0   0  33 3506.34 471.297   2
   0   0  33 4274.24 497.897   1
   0   0 -34 1746.88 447.909   7
   0   0  34 2222.50 361.496   6
   0   0  34 1899.72 340.593   1
   0   0  34 1711.65 319.405   4
   0   0  34 1688.28 345.532   2
   0   0 -35 1069.46 395.456   7
   0   0  35 681.899 223.445   6
   0   0  35 443.372 190.400   4
   0   0  35 798.307 250.901   1
   0   0  35 326.111 154.662   2
   0   0 -36 272.955 238.374   7
   0   0  36 138.829 151.319   6
   0   0  36 539.287 206.481   4
   0   0  36 172.242 151.419   1
   0   0  36 306.468 180.703   2
   0   0  37 31.1132 145.559   6
   0   0  37-63.7876 194.883   4
   0   0  37 80.7447 156.921   1
   0   0  37 193.986 203.298   2
   0   0 -38 228.923 279.491   7
   0   0  38 293.392 197.120   6
   0   0  38 36.0962 149.619   2
   0   0  38-82.4233 182.772   4
   0   0  38-161.056 201.152   1
   0   0 -39 434.470 352.642   7
   0   0  39 366.053 206.236   2
   0   0 -40 29221.3 1885.75   7
   0   0  40 29852.7 1676.40   2
   0   0 -41 629.619 372.710   7
   0   0  41 1161.82 379.016   2
   0  -1   1 175.078 70.6905   8
   0   1  -1 372.946 83.4388   5
  -1   0   1 209.232 74.6928   2
   0   1   1 275.121 73.6692   1
   0  -1  -2 889.690 147.843   8
  -1   0  -2 1171.06 97.6562   9
   0   1  -2 1161.84 118.687   5
  -1   0  -2 873.706 128.771   2
  -1   0   2 924.051 99.5035   2
   1   0   2 1034.21 129.290   3
  -1   0  -3 1524.28 120.552   9
   0   1  -3 1282.11 143.325   5
   0  -1  -3 1452.52 175.005   8
   1   0  -3 1572.59 123.932   7
  -1   0   3 1326.39 153.303   4
   1   0   3 1371.85 145.273   3
  -1   0   3 1323.05 110.959   2
   0   1   4 388.622 160.796   6
   1   0  -4 278.224 106.760   7
  -1   0  -4 401.764 98.5280   9
  -1   0   4 314.306 113.887   6
   0  -1  -4 574.192 174.635   8
   0   1  -4 245.897 151.124   9
   0   1  -4 429.656 139.483   5
   1   0   4 360.862 112.012   3
  -1   0   4 520.511 145.084   4
   0  -1   4 339.709 79.2176   4
   1   0   4 501.800 96.0251   4
   0  -1  -5 3241.89 270.928   8
   0   1  -5 3469.06 255.332   5
   0   1   5 3257.40 176.420   5
  -1   0   5 3032.31 211.596   6
  -1   0  -5 3277.10 207.197   9
   0   1   5 3247.23 248.580   6
   0   1  -5 3512.74 275.353   9
   0  -1  -5 3455.33 183.497   5
  -1   0  -5 3306.09 221.496   8
   1   0  -5 2898.27 226.844   7
  -1   0   5 3113.34 211.366   3
   1   0  -5 2991.12 217.094   1
   1   0   5 2697.79 184.564   4
   0  -1   5 3151.55 208.002   2
  -1   0   5 2976.15 245.185   4
   1   0  -5 3371.18 217.397   3
   0  -1   5 3329.32 171.620   4
   1   0   5 3084.10 208.344   3
   0   1  -5 3254.45 209.031   2
   1   0   6 73.9286 95.4515   8
  -1   0  -6 47.3489 122.716   9
   0  -1  -6 32.3873 89.5212   5
   0  -1  -6-101.188 192.079   8
  -1   0   6 167.145 119.642   6
  -1   0  -6 121.791 113.009   8
   0   1   6 28.5248 79.7731   5
   0   1  -6-107.705 175.791   9
   0   1  -6-24.9970 173.814   5
   0   1   6 53.5554 162.945   6
   1   0  -6-212.076 123.936   7
  -1   0   6 89.1451 92.3996   3
   0  -1   6 82.2425 80.0875   4
   0  -1   6-46.2082 98.5032   2
  -1   0   6-54.4351 158.553   4
   0   1  -6 56.2311 94.2954   2
   1   0  -6 149.199 111.151   3
   0  -1   6 29.0998 55.6182   3
   1   0   6 10.1586 101.073   3
   1   0  -6 9.71378 100.381   1
  -1   0   6-59.0937 111.143   1
   0   1   7 4048.05 250.678   5
   0  -1  -7 3942.26 320.669   8
  -1   0   7 3973.10 296.563   4
  -1   0  -7 4438.79 267.164   8
   0   1  -7 4210.24 332.990   9
   0   1  -7 3813.31 203.465   4
   0   1   7 5428.98 374.140   6
   0  -1  -7 4790.27 270.576   5
  -1   0   7 4007.16 251.942   6
   0  -1   7 3968.53 183.503   8
  -1   0  -7 4193.42 273.256   9
   1   0   7 3507.17 251.437   8
   0   1  -7 4021.31 334.286   5
   1   0  -7 3569.29 275.194   7
   0  -1   7 3728.57 243.051   2
   0   1  -7 3549.10 239.214   2
  -1   0   7 3400.88 229.818   3
  -1   0  -7 3713.45 224.161   3
   0  -1   7 4050.90 205.915   4
   1   0   7 3776.45 229.881   3
  -1   0   7 3777.39 258.199   1
   1   0  -7 4046.84 260.204   3
   1   0  -7 3891.79 253.662   1
   1   0  -8 83588.9 2687.54   6
   0  -1   8 90947.0 2632.91   4
  -1   0  -8 94899.5 2754.92   9
   0  -1  -8 91450.3 2709.63   5
   0  -1   8 88520.9 2604.32   8
   0   1   8 90501.5 2705.63   5
   0  -1  -8 93258.1 2806.42   8
   0   1  -8 95808.5 2837.29   9
   0   1  -8 87946.3 2628.84   4
  -1   0   8 92174.3 2697.99   6
   0   1   8 93113.9 2793.26   6
   0   1  -8 91572.6 2811.31   5
  -1   0   8 92936.0 2782.70   4
   1   0  -8 93139.6 2777.91   7
  -1   0  -8 90142.0 2713.48   8
   1   0   8 85053.2 2709.81   8
  -1   0   8 89841.1 2712.27   1
  -1   0  -8 87653.7 2656.28   3
   1   0  -8 92746.6 2674.05   3
   0  -1   8 88962.0 2697.89   2
  -1   0   8 85867.8 2671.61   3
   1   0   8 91514.2 2660.46   3
   0   1  -8 87552.5 2690.91   2
   1   0  -8 85999.7 2708.19   1
  -1   0   9 51.6073 128.513   6
  -1   0  -9-12.7723 145.360   8
   0  -1   9 35.0204 73.0571   8
   0   1   9 1585.92 311.676   6
   0   1  -9 217.683 244.152   7
   0   1  -9 195.935 239.131   9
  -1   0   9 70.9496 131.120   8
  -1   0  -9-256.472 182.699   9
   0   1  -9 2936.24 383.824   5
   0   1   9 740.657 156.624   5
   0  -1  -9-24.4232 216.674   8
   1   0  -9 1243.73 282.898   7
   1   0   9-123.356 113.767   8
   0  -1  -9 1595.88 245.896   5
   1   0  -9 34.5059 96.7954   6
  -1   0   9 161.729 207.418   4
   0  -1   9-141.609 119.154   2
  -1   0   9 19.1547 89.4830   3
   1   0  -9-89.1342 121.604   1
   0  -1   9 121.347 98.3846   4
   1   0   9-117.804 94.6251   3
  -1   0  -9 4.87460 100.234   3
  -1   0   9 72.6571 131.884   1
   1   0  -9 129.434 151.151   3
   0   1  -9-5.47834 73.7070   4
   0  -1  10 2294.75 161.406   8
   0   1 -10 1866.32 272.218   9
  -1   0  10 2223.97 239.859   8
  -1   0 -10 1762.60 219.331   8
   0   1 -10 2240.86 286.203   5
   0   1  10 2060.32 217.333   5
   1   0 -10 2128.00 268.745   7
   1   0  10 1643.64 195.484   8
   1   0 -10 1713.66 187.791   6
  -1   0  10 2057.53 229.966   6
   0  -1 -10 2344.72 243.889   5
  -1   0 -10 2066.31 266.796   9
   0   1 -10 2313.42 305.427   7
   0   1  10 2337.41 293.575   6
   0  -1 -10 1902.31 273.054   8
  -1   0  10 2241.15 222.715   1
  -1   0  10 2430.72 296.127   4
   1   0 -10 2133.14 214.766   1
  -1   0 -10 2135.30 170.760   3
   1   0  10 1891.05 171.229   3
  -1   0  10 1861.57 171.549   3
   0  -1  10 1904.48 206.650   2
   1   0 -10 2286.62 194.700   3
   0  -1  10 1863.18 173.215   4
   0   1  11 19235.2 848.717   8
   0  -1 -11 19458.5 859.164   8
   0   1  11 20133.0 860.473   6
   0  -1  11 19440.1 704.869   4
   0  -1  11 18673.0 688.444   8
  -1   0  11 19353.5 759.919   6
  -1   0  11 18304.8 815.367   8
   0  -1 -11 19897.3 811.914   5
   0   1 -11 18759.6 898.044   7
  -1   0 -11 19857.6 857.583   9
   1   0 -11 19783.7 876.581   5
   1   0 -11 20306.5 867.018   7
   0   1  11 18148.8 793.108   5
   0   1 -11 20109.7 900.983   5
  -1   0  11 19080.6 827.948   4
   1   0 -11 19180.6 755.234   6
   0   1 -11 19173.1 892.720   9
   1   0  11 19391.6 777.533   8
  -1   0 -11 19908.1 779.310   8
   1   0 -11 20054.5 711.006   3
   0  -1  11 18580.7 765.058   2
   1   0  11 19183.1 692.413   3
   1   0 -11 19813.9 774.987   1
  -1   0 -11 18786.4 687.925   3
  -1   0  11 19858.5 774.954   1
   1   0 -12 1419.38 255.410   5
   1   0 -12 1667.51 185.432   6
   0   1  12 1771.03 249.579   8
   0   1  12 2050.02 245.322   5
   0  -1  12 1858.09 169.695   8
  -1   0 -12 1388.54 210.673   8
   0  -1 -12 2248.18 279.849   5
   1   0 -12 2599.85 339.294   7
   1   0  12 1137.32 185.152   8
   0   1 -12 1811.31 351.064   7
  -1   0  12 1747.62 215.639   6
  -1   0  12 1620.24 233.205   8
   0  -1 -12 2203.48 312.287   8
   0   1 -12 2329.22 372.764   5
  -1   0 -12 1600.05 264.472   9
   0   1  12 2467.83 336.271   6
   0   1 -12 1649.42 302.559   9
   1   0 -12 2152.47 186.189   3
  -1   0  12 1784.38 218.506   1
   1   0  12 1704.58 162.550   3
  -1   0 -12 1758.33 164.116   3
   0  -1  12 1827.77 182.542   4
  -1   0  12 2120.16 309.270   4
   0  -1  12 1793.08 218.001   2
   0  -1  13 11371.8 501.659   8
   0  -1 -13 11708.8 644.018   8
  -1   0  13 11942.9 559.946   6
   1   0  13 11773.7 621.743   9
   0   1  13 12032.8 610.076   5
   1   0 -13 10952.2 655.025   5
   1   0 -13 11339.3 540.301   6
  -1   0  13 11076.8 621.515   4
   1   0  13 12067.2 572.528   8
   0  -1 -13 12560.6 630.711   5
   1   0 -13 11855.3 667.204   7
   0   1 -13 11316.8 673.343   5
  -1   0  13 10979.8 600.731   8
  -1   0 -13 11832.1 648.157   9
   0   1 -13 11518.4 691.925   7
  -1   0 -13 11889.1 576.717   8
   0  -1  13 11026.7 499.039   4
   0   1 -13 10731.3 657.031   9
   0   1  13 11947.6 644.058   6
   0   1  13 11579.4 636.216   8
   0  -1  13 11390.5 566.697   2
  -1   0 -13 11196.3 468.591   3
   1   0 -13 11424.6 486.623   3
   1   0  13 11598.2 476.005   3
  -1   0  13 11970.8 564.978   1
   0  -1 -14 1480.00 251.173   5
   1   0  14 1220.60 196.740   8
  -1   0  14 1086.22 198.142   8
   0   1 -14 1667.98 347.043   5
   1   0 -14 1940.96 334.564   7
   1   0  14 1373.86 249.794   5
  -1   0 -14 1199.36 204.774   8
  -1   0 -14 1175.17 246.308   9
   0   1 -14 1041.09 258.752   7
   0   1 -14 861.882 290.014   9
   0  -1  14 1138.89 152.507   8
   0   1  14 1322.00 243.682   8
   0   1  14 1711.37 286.993   6
   1   0  14 1047.04 195.714   9
  -1   0  14 1151.28 199.522   6
   0   1  14 1311.65 217.664   5
   1   0 -14 1220.59 262.159   5
   0  -1 -14 934.918 249.534   8
   1   0 -14 1085.33 161.587   6
   0  -1  14 1428.52 163.499   6
   1   0 -14 1410.52 160.696   3
  -1   0  14 945.823 187.460   1
   0  -1  14 1219.68 167.557   4
  -1   0  14 1316.92 270.862   4
  -1   0 -14 1137.44 134.774   3
   1   0  14 1085.99 134.762   3
   0  -1  14 985.325 185.029   2
   1   0 -15 4178.24 413.147   7
   0  -1  15 3550.13 269.528   4
   0  -1 -15 3639.96 372.241   8
   1   0  15 3656.97 346.345   9
  -1   0 -15 3760.27 316.994   8
   0  -1  15 4250.63 272.608   6
  -1   0  15 3959.87 323.065   6
   1   0 -15 3736.71 390.191   5
   0   1  15 4315.08 385.429   6
   0   1  15 4284.51 360.980   5
   0  -1 -15 3867.45 365.513   5
   1   0  15 4518.24 396.608   5
  -1   0  15 4233.23 362.401   8
   1   0  15 3981.72 326.536   8
   0   1  15 3678.55 356.473   8
   0   1 -15 3821.55 429.833   9
   0  -1  15 3589.40 268.304   8
  -1   0 -15 3927.86 393.487   9
   0   1 -15 4529.14 449.354   5
   1   0 -15 3623.58 297.605   6
   0   1 -15 3154.30 426.860   7
   0  -1  15 3899.22 319.051   2
  -1   0 -15 3740.76 232.934   3
   1   0 -15 3727.51 248.575   3
  -1   0  15 4507.81 384.400   4
   0  -1 -15 3582.11 279.188   3
  -1   0  15 3573.45 301.328   1
   1   0  16 2945.23 317.125   9
   0   1 -16 2904.47 378.696   5
   1   0 -16 2947.40 369.736   7
   0  -1  16 2980.90 236.434   6
  -1   0  16 2707.80 277.171   6
   0   1 -16 3024.94 385.377   7
   0   1  16 3227.03 319.113   5
   1   0  16 2629.44 329.425   5
  -1   0 -16 2358.39 316.885   7
   0  -1 -16 2313.92 307.631   5
   0  -1 -16 2839.63 345.018   8
  -1   0  16 2696.34 310.095   8
  -1   0 -16 2517.37 266.309   8
   1   0 -16 3119.50 382.555   5
   1   0 -16 2258.29 238.500   6
   0  -1  16 2522.50 231.998   8
   0   1  16 2211.34 297.529   8
   0   1  16 2755.55 332.143   6
   1   0  16 2988.56 290.929   8
  -1   0 -16 2444.30 357.855   9
   0   1 -16 2389.36 368.556   9
  -1   0  16 3140.36 286.293   1
   0  -1  16 2993.06 294.312   2
   0  -1  16 2529.96 233.663   4
  -1   0 -16 2821.03 195.501   3
  -1   0  16 2936.43 337.885   4
   0  -1 -16 2859.17 243.286   3
   1   0 -16 2553.42 208.892   3
   1   0  17-120.559 132.222   5
   0  -1  17 94.4156 96.9559   8
   0   1 -17 57.8645 177.110   7
   1   0 -17 31.3863 83.5390   6
   0   1  17 33.9029 177.605   6
   0   1 -17 384.914 256.719   5
  -1   0 -17-80.7265 137.573   8
   1   0 -17-208.545 218.253   5
   0  -1 -17 259.783 215.331   8
  -1   0  17 126.166 147.758   6
  -1   0  17-7.94455 116.005   8
   0   1  17-55.6087 128.772   5
  -1   0 -17 432.815 229.266   7
   1   0  17 41.4480 111.504   8
   0  -1 -17 317.363 201.668   5
   1   0 -17 177.834 225.938   7
   0   1  17 198.929 135.680   8
   0   1 -17-63.4626 173.699   9
   0  -1  17 82.8266 87.0327   6
  -1   0  17 225.686 184.741   4
   0  -1  17 76.3492 112.726   4
   0  -1  17 199.152 145.953   2
  -1   0  17 37.0888 119.260   1
   0  -1 -17 53.3273 79.2841   3
   1   0 -17 18.9865 83.5572   3
  -1   0 -17 125.966 73.3295   3
   1   0  18 1728.44 274.548   5
   1   0  18 1600.18 231.760   8
  -1   0 -18 1517.86 231.848   8
   1   0 -18 1630.10 293.604   7
   0   1  18 1443.81 254.061   8
   0  -1 -18 1564.97 305.335   8
   0  -1  18 1568.95 191.368   6
   0   1 -18 1805.78 314.166   7
   0   1 -18 1718.40 329.295   5
   0   1  18 1758.39 262.730   5
   1   0 -18 1096.63 274.274   5
   0  -1  18 1670.99 200.713   8
  -1   0  18 1404.91 224.487   6
   0  -1 -18 1308.91 269.762   5
   0   1 -18 1364.72 310.466   9
  -1   0  18 1608.01 255.200   8
   0   1  18 1602.55 282.420   6
  -1   0 -18 1816.84 333.776   7
  -1   0  18 1660.36 241.035   1
   0  -1  18 1558.49 237.830   2
   0  -1  18 1736.23 207.517   4
  -1   0  18 2009.98 287.700   4
   0  -1 -18 1363.29 172.558   3
  -1   0 -18 1437.01 144.479   3
   1   0 -18 1561.97 166.244   3
   0  -1  18 1396.45 257.692   1
   0  -1  19 12970.2 640.541   8
  -1   0  19 12422.6 731.779   4
   0  -1  19 13682.5 648.032   4
   1   0 -19 13713.6 829.921   5
   0  -1 -19 13640.3 786.466   8
   0   1  19 14176.0 782.767   6
  -1   0 -19 13713.6 827.426   7
   0   1 -19 13107.5 823.442   7
   0   1 -19 13271.2 835.256   5
   0  -1  19 13923.6 635.500   6
  -1   0  19 13816.4 699.014   6
   0   1  19 14829.5 807.925   5
  -1   0  19 14322.2 768.885   8
   0   1  19 14467.2 796.506   8
   0  -1 -19 13342.4 779.150   5
   1   0 -19 13983.8 837.441   7
   1   0  19 13619.3 811.138   5
   1   0  19 13050.7 697.364   8
   0   1  19 13486.6 826.312   9
  -1   0 -19 13272.1 697.581   8
   0   1 -19 11931.5 835.533   9
   0  -1  19 13307.8 707.223   2
   0   1  19 13753.3 636.364   1
   1   0 -19 13774.0 558.736   3
   0  -1 -19 12784.8 611.272   3
  -1   0  19 13739.4 708.913   1
  -1   0 -19 12919.7 525.270   3
   0  -1  19 13660.2 781.269   1
  -1   0 -20 612.303 284.037   7
   0  -1  20 206.015 114.896   8
   1   0  20 196.044 169.159   9
   1   0 -20 799.486 251.241   7
   0   1 -20 732.496 319.269   5
  -1   0  20 294.479 180.085   6
   0   1  20 860.390 236.767   5
  -1   0  20 3.70571 140.803   8
   0  -1 -20 697.189 261.632   5
   0  -1 -20 327.429 237.767   8
   1   0  20 289.440 160.620   8
   0   1 -20 914.908 287.773   7
   0   1  20 526.985 199.123   8
   1   0  20 3.14920 127.657   5
   0  -1  20 451.672 134.599   6
   0   1 -20 299.592 279.976   9
  -1   0 -20 446.934 187.078   8
   1   0 -20 601.550 258.369   5
   0   1  20 97.0612 121.083   9
   0   1  20 627.427 242.601   6
  -1   0  20 237.359 180.311   1
   0  -1  20 512.086 177.745   2
   0  -1  20 150.905 126.425   4
  -1   0  20 863.780 243.173   4
   1   0 -20 430.569 113.736   3
   0   1  20 580.250 172.804   1
   0  -1 -20 227.842 114.095   3
   0  -1  20 277.124 198.026   1
  -1   0 -20 391.201 100.103   3
   0  -1 -21 10284.7 706.010   5
   1   0  21 10588.5 668.205   6
   0  -1  21 11227.9 587.195   4
   0   1 -21 11263.6 775.134   7
   1   0 -21 10138.5 739.823   5
  -1   0  21 10730.9 629.235   6
   0  -1 -21 12050.9 744.676   8
  -1   0  21 11640.7 701.058   8
   0  -1  21 10424.8 585.027   8
   1   0  21 12136.5 786.045   5
  -1   0 -21 10435.1 744.305   7
   0   1 -21 11138.2 789.046   5
   0   1  21 12412.6 795.034   9
   0  -1  21 10798.2 575.116   6
   0   1  21 11120.4 704.910   6
   0   1 -21 10409.3 757.240   9
   1   0 -21 10833.2 760.322   7
   0   1  21 11211.3 728.115   8
   0  -1  21 11709.9 788.850   5
   1   0  21 10706.4 642.188   8
  -1   0 -21 11788.9 660.356   8
  -1   0  21 10726.2 683.842   4
   1   0  21 11327.7 758.475   9
  -1   0  21 10625.1 637.420   1
   0   1  21 10951.2 576.798   1
  -1   0 -21 10465.3 445.250   3
   0  -1  21 9812.35 677.901   1
   0  -1 -21 10193.0 530.536   3
   0  -1  21 10476.3 638.206   2
   1   0 -21 10787.2 479.801   3
   0   1  22 376.904 188.724   9
   0  -1  22 410.262 129.216   8
   0  -1  22 481.529 178.911   5
  -1   0 -22 187.410 245.855   7
  -1   0  22 624.853 204.776   9
   1   0  22 503.754 229.593   5
   0  -1 -22 809.714 251.159   5
   0   1 -22 393.050 225.469   5
   0   1 -22 863.951 309.967   7
  -1   0 -22 111.748 155.093   8
   0   1  22 421.293 205.865   8
   1   0 -22 698.364 244.002   7
   1   0  22 380.797 205.653   6
  -1   0  22 320.658 185.001   8
   1   0  22 802.558 203.907   8
   0   1  22 602.072 231.845   6
  -1   0  22 363.964 211.013   6
   0  -1  22 567.144 156.109   6
   0  -1 -22 324.995 222.445   8
   1   0 -22 62.6592 190.447   5
   1   0  22 339.469 205.307   9
   0  -1  22 442.726 171.286   9
  -1   0  22 456.729 169.241   1
   0  -1 -22 364.810 119.668   3
  -1   0 -22 432.358 90.8296   3
   0   1  22 656.615 169.111   1
   0  -1  22 395.300 158.557   4
   1   0 -22 496.116 103.148   3
   0  -1  22 435.938 199.955   2
  -1   0  22 339.229 190.402   4
   0  -1  22 517.124 217.576   1
   0   1  23 202.365 135.898   8
   0  -1  23 26.6986 126.008   9
   0  -1 -23 243.508 209.900   8
   1   0  23 323.585 165.340   9
  -1   0  23-0.63967 107.233   9
   1   0  23 46.4536 126.722   8
   0  -1  23 78.9314 130.507   6
  -1   0 -23 78.4071 158.839   8
   1   0  23-117.578 166.397   5
   0   1  23 662.950 250.032   6
   1   0 -23-102.165 206.537   5
   1   0  23 53.1473 172.475   6
   1   0 -23-61.3597 225.576   7
   0  -1  23 62.9667 90.0628   8
   0   1 -23 547.570 301.489   5
   0   1  23 41.7265 154.715   9
  -1   0  23 162.442 161.805   8
   0  -1  23 61.9699 129.713   5
   0  -1 -23 415.265 242.396   5
  -1   0  23 156.689 168.370   6
   0   1 -23 424.051 287.658   7
  -1   0 -23 138.997 267.476   7
   0   1  23 102.172 146.930   1
   0  -1 -23 98.9398 77.7688   3
  -1   0  23 101.203 151.260   1
  -1   0 -23 139.116 59.8659   3
  -1   0  23 173.598 202.241   4
   0  -1  23-47.7767 145.397   1
   1   0 -23 77.6840 74.8702   3
   0  -1  23 131.136 123.978   4
   0  -1  23 260.312 162.534   2
  -1   0 -24 20533.4 1017.48   8
   0  -1  24 20205.9 940.064   4
  -1   0  24 22004.0 1096.21   8
   1   0  24 21385.5 1030.71   8
   0  -1  24 20746.9 960.096   8
   0   1 -24 20683.2 1194.84   7
   0   1  24 20101.2 1084.37   6
  -1   0  24 21811.6 1076.42   4
   1   0  24 23208.3 1227.18   5
   0   1 -24 20454.0 1197.21   5
   0  -1 -24 21266.8 1121.58   8
   1   0  24 21327.2 1063.77   6
   0  -1 -24 19776.5 1120.95   5
   0   1  24 22123.8 1203.88   9
  -1   0  24 21046.8 1008.93   6
  -1   0 -24 20443.7 1194.56   7
   0  -1  24 21030.8 950.094   6
   0   1  24 20807.1 1108.08   8
   1   0 -24 19779.7 1167.75   7
   1   0  24 22193.3 1192.36   9
   1   0 -24 21227.9 1186.84   5
  -1   0  24 19899.5 996.469   1
   0  -1  24 20498.3 1094.38   1
   0   1  24 21040.1 943.035   1
   1   0 -24 21120.6 762.574   3
   0  -1 -24 21430.0 868.479   3
   0  -1  24 21130.4 1043.27   2
  -1   0 -24 20550.4 718.502   3
   0   1 -25 1897.21 376.049   5
   0  -1 -25 2110.83 384.053   5
   1   0  25 1956.83 321.651   6
   0  -1  25 1840.30 262.121   8
   0   1  25 1728.20 338.135   6
  -1   0 -25 1194.44 321.479   7
   1   0  25 2224.63 312.513   8
   0   1 -25 2750.64 457.546   7
   1   0 -25 2003.31 386.518   5
   0  -1  25 1954.44 264.579   6
   1   0 -25 1446.16 376.594   7
   0  -1 -25 1481.01 310.104   8
   0   1  25 1079.17 278.405   8
  -1   0  25 1030.58 264.466   6
  -1   0  25 1960.03 310.584   8
  -1   0 -25 1191.50 262.565   8
  -1   0 -25 1720.08 128.226   3
   0  -1 -25 1521.08 203.127   3
   0  -1  25 1954.06 272.305   4
   0   1  25 1843.44 263.219   1
   1   0 -25 1680.05 151.185   3
   0  -1  25 1640.27 301.670   2
   0  -1  25 1857.22 336.147   1
  -1   0  25 1530.96 265.713   1
  -1   0  25 1553.26 308.352   4
   0  -1 -25 1299.26 184.151   3
   1   0 -25 1241.20 151.259   3
   1   0 -26 1278.85 349.559   5
  -1   0 -26 2122.78 429.945   7
   1   0  26 2163.17 337.818   6
   0   1 -26 1979.18 404.020   7
   0  -1 -26 1705.35 338.384   8
   1   0 -26 2051.46 407.102   7
   0  -1 -26 1291.42 373.711   7
   1   0  26 1860.38 297.831   8
   0   1  26 1780.20 312.539   8
   0   1  26 1504.31 325.354   6
  -1   0  26 2471.98 348.162   8
   0  -1  26 2035.33 271.784   8
   0   1 -26 2316.79 448.817   5
   0  -1  26 1913.61 268.490   6
  -1   0  26 1633.15 281.025   6
  -1   0 -26 2134.75 314.401   8
  -1   0 -26 1744.78 118.493   3
   0   1  26 1955.09 264.414   1
  -1   0  26 1783.89 322.467   4
   0  -1  26 1685.92 295.052   2
   1   0  26 1874.71 360.188   2
   0  -1 -26 1452.87 188.722   3
   0  -1  26 1661.66 318.395   1
   0  -1  26 1394.79 251.495   4
   1   0 -26 1785.62 148.142   3
   1   0 -26 1948.82 151.738   3
  -1   0  26 1608.14 292.515   1
   0  -1 -26 1774.33 207.784   3
  -1   0 -26 1613.58 115.126   3
   0  -1 -27 11976.7 946.287   7
  -1   0  27 13373.2 862.753   8
  -1   0 -27 12721.7 959.981   7
   0   1  27 12169.0 838.611   6
  -1   0  27 13504.1 799.220   6
   1   0 -27 12226.1 946.522   7
   0  -1  27 13549.2 764.858   8
   0   1 -27 12359.9 968.620   7
   0  -1  27 13270.7 744.384   4
   0   1  27 13105.6 882.829   8
   1   0  27 13503.0 833.835   8
   1   0  27 13277.8 847.639   6
   0  -1  27 14192.2 761.951   6
   0   1 -27 13998.0 999.552   5
  -1   0 -27 13718.8 823.048   8
   1   0 -27 12418.7 949.842   5
   0  -1 -27 12384.8 855.566   8
  -1   0  27 13473.7 845.181   4
   0   1  27 14053.3 742.974   1
   0  -1  27 13534.7 878.849   1
   1   0  27 11741.3 856.996   2
   1   0 -27 14245.1 514.196   3
   0  -1  27 13673.1 834.233   2
   0  -1 -27 14173.1 642.443   3
  -1   0  27 13682.0 808.330   1
   0  -1 -27 13603.5 638.656   3
   1   0 -27 13828.1 510.780   3
   0  -1 -28 2056.39 364.044   8
   0   1 -28 1349.69 390.252   7
   1   0 -28 2390.71 458.612   7
   0   1 -28 1540.27 357.651   5
   0  -1  28 1500.88 241.059   8
  -1   0 -28 1914.84 316.889   8
  -1   0  28 2266.06 316.666   6
   1   0  28 1883.54 301.828   8
   0  -1 -28 1895.02 416.288   7
   0  -1  28 2048.48 281.497   6
   1   0  28 2415.20 309.066   4
  -1   0 -28 1493.85 371.240   7
   0   1  28 1778.44 325.656   8
   1   0 -28 1219.61 367.255   5
   1   0  28 1893.35 332.064   6
   0   1  28 2231.63 375.163   6
  -1   0  28 2147.20 340.206   8
   1   0 -28 1831.26 124.900   3
   0  -1  28 1939.20 275.733   4
   0  -1  28 1606.76 298.195   2
   0  -1  28 1939.23 334.201   1
   0  -1 -28 1586.98 199.963   3
   1   0  28 2075.58 356.681   2
  -1   0  28 2265.55 359.616   4
  -1   0  28 2091.98 324.290   1
   0  -1 -28 2037.62 214.258   3
   0   1  28 2091.91 282.772   1
   1   0 -28 1611.72 123.468   3
   0  -1  29 1141.99 222.671   6
   1   0 -29 910.714 354.390   5
   1   0 -29 792.970 292.865   7
   0   1  29 1429.24 316.202   6
  -1   0 -29 728.711 269.995   7
   0  -1 -29 1300.69 306.052   8
   1   0  29 902.868 223.301   8
   0  -1  29 303.267 136.717   8
   1   0  29 635.730 240.892   6
  -1   0 -29 949.564 260.456   8
   0   1 -29 521.055 269.580   7
  -1   0  29 1020.42 242.426   6
   0   1  29 795.662 228.587   8
   0   1 -29 1181.05 369.062   5
   0  -1 -29 729.428 310.543   7
  -1   0  29 636.347 219.196   8
   1   0  29 824.917 263.537   2
   0  -1  29 1281.28 289.748   1
  -1   0  29 1110.18 280.556   4
   0  -1 -29 858.749 144.015   3
   0  -1  29 717.595 214.717   2
   0   1  29 1363.10 246.914   1
   0  -1  29 669.080 184.487   4
  -1   0  29 1093.14 262.082   1
   0  -1 -29 829.965 141.771   3
   1   0  29 1008.34 222.387   4
   0   1  30 1370.83 306.315   4
  -1   0  30 1691.20 302.885   6
   0  -1  30 1515.81 250.789   6
  -1   0 -30 641.276 317.578   7
  -1   0 -30 1145.79 264.699   8
   0   1  30 1196.72 311.920   6
   0   1 -30 1139.87 380.460   7
   1   0 -30 1538.67 376.744   5
   0  -1 -30 1345.83 327.234   8
   1   0 -30 1411.70 405.081   7
  -1   0  30 1643.73 299.754   8
   0  -1  30 1380.64 249.439   8
   0  -1 -30 1878.36 397.817   7
   1   0  30 1387.96 268.750   8
   1   0  30 1289.51 284.819   6
   0  -1 -30 1596.59 183.257   3
  -1   0  30 1356.65 291.138   4
   1   0  30 1795.22 271.161   4
  -1   0  30 1514.05 278.463   1
   0  -1  30 1533.64 291.472   2
   1   0  30 1023.25 270.798   2
   0  -1  30 1639.97 259.834   4
   0  -1  30 761.074 245.825   1
   0  -1 -30 1196.49 163.236   3
   0   1  30 1463.83 236.658   1
  -1   0 -31 183.895 170.114   8
  -1   0  31 203.257 179.583   6
   0   1 -31 330.383 248.200   7
   1   0 -31 926.930 344.248   5
   1   0 -31 658.265 286.438   7
  -1   0 -31 159.577 255.741   7
   0  -1  31 466.390 164.853   8
   1   0  31 384.817 212.652   6
  -1   0  31 140.124 156.756   8
   0  -1 -31-161.509 201.441   7
   0  -1  31 298.607 137.584   6
   0   1  31 246.216 203.857   6
   0  -1 -31 314.405 222.292   8
   1   0  31 270.004 147.011   8
   0   1  31 257.541 208.239   4
   0  -1 -31 273.669 92.4222   3
   0   1  31 420.595 158.921   1
   1   0  31 296.197 203.506   2
   1   0  31 287.056 157.350   4
   0  -1  31 257.786 147.748   4
  -1   0  31 464.555 218.463   4
   0  -1  31 402.249 186.054   2
   0  -1 -31 159.919 84.6251   3
   0  -1  31 248.024 177.246   1
  -1   0  31 239.264 154.769   1
   0  -1 -32 3135.81 516.140   7
   0  -1  32 3380.74 372.840   6
  -1   0 -32 3964.04 587.067   7
   1   0 -32 2621.81 512.524   7
   1   0  32 2856.87 421.253   6
   1   0  32 3497.76 435.509   8
   0   1 -32 2264.18 460.494   7
  -1   0  32 3275.58 402.931   6
  -1   0 -32 2825.28 393.395   8
   0   1  32 3133.96 454.420   6
   0  -1 -32 3108.10 470.163   8
   0  -1  32 3080.81 363.707   8
   1   0 -32 2232.87 461.687   5
   0   1  32 3054.57 429.109   4
  -1   0  32 2932.76 383.548   1
   1   0  32 3222.02 431.889   1
  -1   0  32 2784.58 416.927   4
   0  -1  32 2893.89 348.161   4
   0  -1  32 2876.42 432.895   1
   0   1  32 3240.47 371.564   1
   0  -1 -32 3008.21 241.649   3
   1   0  32 2713.51 431.633   2
   0  -1  32 2676.25 376.082   2
   1   0  32 3362.78 386.563   4
   0  -1 -32 3466.99 256.575   3
  -1   0  33 431.229 188.940   6
   1   0 -33 372.534 292.381   5
  -1   0 -33 185.932 169.806   8
   1   0  33 108.651 174.037   6
   1   0 -33-146.806 270.332   7
   0  -1  33-66.9405 144.783   6
   0   1 -33 583.898 315.787   7
   0   1  33 129.519 172.170   6
  -1   0 -33 30.9019 230.904   7
   0  -1 -33-44.3591 196.124   7
   1   0  33-36.7900 104.172   8
   1   0  33 61.2264 143.487   4
  -1   0  33 76.0170 144.485   1
   0  -1  33 28.8613 139.140   1
   0   1  33 109.120 118.858   1
  -1   0  33 251.606 200.328   4
   0  -1  33 60.5118 110.958   4
   0  -1 -33 27.4500 58.0185   3
   1   0  33 440.697 241.078   1
   1   0  33 496.482 244.301   2
   0  -1  33 186.737 170.654   2
   0   1  33-44.5788 191.980   4
   1   0  34 1736.49 332.268   6
   1   0 -34 1314.24 388.597   7
   0  -1  34 1715.15 280.193   6
   0   1  34 1251.66 327.785   6
  -1   0 -34 1504.73 385.279   7
   1   0 -34 1389.25 424.288   5
   0  -1 -34 1740.78 444.401   7
  -1   0  34 1927.68 323.283   6
   0   1 -34 1920.36 455.108   7
   1   0  34 1371.96 326.505   2
   1   0  34 2098.37 317.640   4
   0   1  34 2195.84 310.881   1
   0   1  34 1500.49 327.756   4
   0  -1  34 1928.83 289.999   4
   0  -1  34 2163.98 361.843   2
  -1   0  34 1744.93 316.655   2
  -1   0  34 1329.67 280.812   1
  -1   0  34 1872.69 344.838   4
   1   0  34 1506.90 318.991   1
   0  -1  34 1702.20 353.750   1
   0  -1  35 2969.59 366.777   6
   0   1  35 3321.00 475.438   6
   0  -1 -35 4959.88 673.386   7
   1   0 -35 3205.13 569.795   5
  -1   0  35 4082.52 474.811   6
   0  -1  35 4033.79 427.800   4
  -1   0 -35 3273.80 576.661   7
   1   0 -35 4108.96 623.860   7
   0   1 -35 2362.05 522.511   7
   1   0  35 3528.55 463.722   6
   1   0  35 3784.09 489.794   1
   0  -1  35 3515.28 460.200   2
   0  -1  35 3221.31 470.676   1
  -1   0  35 3088.81 434.826   4
  -1   0  35 3236.50 425.726   2
  -1   0  35 3678.80 443.664   1
   0   1  35 4085.65 419.232   1
   1   0  35 2748.14 461.122   2
   1   0  35 4254.97 446.326   4
   0   1  35 3604.95 481.634   4
  -1   0 -36 778.710 341.828   7
   1   0 -36 1430.61 406.036   5
   0   1 -36 1053.79 352.073   7
   0  -1 -36 973.951 370.504   7
   0   1  36 1108.00 317.829   6
  -1   0  36 1271.32 296.987   6
   1   0  36 989.219 279.523   6
   0  -1  36 1108.93 242.568   6
   1   0 -36 982.606 346.330   7
   1   0  36 1170.30 315.100   2
   1   0  36 1183.31 297.205   1
  -1   0  36 829.791 232.731   1
   1   0  36 1062.32 235.465   4
   0  -1  36 929.311 221.176   4
  -1   0  36 936.655 283.337   4
   0  -1  36 1164.67 288.674   2
   0   1  36 798.009 264.414   4
   0  -1  36 738.291 248.551   1
  -1   0  36 963.303 259.504   2
   1   0 -37 217.255 293.088   7
   1   0  37 146.793 173.965   6
  -1   0 -37 286.676 302.964   7
   1   0 -37-88.8929 267.597   5
   0  -1 -37 613.062 370.126   7
   0   1 -37-163.453 280.113   7
  -1   0  37 324.011 199.375   6
   0   1  37-90.9523 176.042   6
  -1   0  37 317.668 175.790   1
   0  -1  37 135.287 160.500   1
   1   0  37 137.912 177.896   2
  -1   0  37 569.102 248.364   4
   0  -1  37 428.031 189.205   2
   1   0  37 627.311 239.624   1
  -1   0  37-42.2287 112.816   2
   0   1  37 29.8193 165.434   4
   1   0  38 378.537 224.279   6
   0   1  38 320.834 237.033   6
  -1   0 -38-81.9881 215.074   7
   1   0 -38-77.9914 252.156   7
   0   1 -38 67.0688 235.646   7
   0  -1 -38 609.419 336.527   7
   1   0  38 596.194 252.452   1
  -1   0  38 23.1492 133.674   2
   0  -1  38-31.7209 145.797   1
  -1   0  38 78.9791 159.312   4
   0  -1  38-198.156 168.208   2
   1   0  38 131.715 158.530   2
   0   1  38 7.16814 158.958   4
   0   1 -39 2815.92 572.764   7
   1   0 -39 1966.10 465.973   7
   0  -1 -39 1437.35 458.397   7
   0   1  39 1588.17 360.837   6
   1   0  39 2333.48 406.541   6
  -1   0 -39 2730.18 572.162   7
   1   0  39 1298.02 356.369   2
   0   1  39 1562.20 346.701   4
  -1   0  39 1569.22 354.957   4
   0  -1  39 1974.00 387.072   1
  -1   0  39 1639.06 335.400   2
   0  -1  39 1720.31 357.128   2
   0   1  40 4548.19 593.113   6
  -1   0 -40 4443.93 689.557   7
   1   0 -40 3266.01 625.807   7
   0   1 -40 3630.36 629.229   7
   0  -1 -40 4009.44 659.075   7
   1   0  40 4124.62 588.500   2
   0  -1  40 3224.06 489.095   1
   0   1  40 3840.73 532.821   4
  -1   0  40 4181.71 540.975   4
   0   1  40 3983.88 587.091   2
   0   1 -41 51.0126 253.844   7
   0   1  41 310.575 223.521   6
   1   0 -41 396.089 312.546   7
   0  -1 -41 663.142 367.572   7
  -1   0 -41 33.6531 251.425   7
   1   0  41 364.692 201.804   2
   0   1  41 285.855 192.817   2
   0   1  42 183.400 159.238   2
   1   0  42 368.780 219.151   2
   0   1  43 4165.03 600.935   2
   1   0  43 2670.35 489.965   2
  -1   1   0 11426.9 501.889   6
   1   1   0 10978.7 479.912   3
   1   1   0 10415.0 482.107   1
  -1   1   0 10769.5 494.893   2
  -1  -1   0 10927.3 486.993   4
   1  -1   0 11002.2 482.714   3
  -1  -1   1 921.159 98.4153   9
  -1   1   1 1063.46 184.232   6
  -1  -1  -1 816.591 151.098   8
  -1  -1   1 904.785 159.886   4
   1  -1   1 1055.17 162.818   3
  -1  -1  -1 980.066 183.356   4
  -1   1   1 768.736 158.641   2
   1   1   1 762.320 154.290   3
   1   1  -1 925.669 142.201   3
   1   1  -1 862.774 161.641   1
  -1   1  -1 691.193 161.381   2
   1  -1  -1 679.931 170.634   3
  -1  -1  -2 195.927 157.001   8
  -1   1   2 29.5788 124.101   6
  -1  -1   2 7.92012 74.1891   9
   1   1   2 43.0846 115.373   3
  -1  -1   2-37.3680 143.637   4
  -1   1  -2 166.808 111.609   2
   1  -1  -2-40.5350 120.521   3
   1  -1   2-75.4815 137.270   3
   1   1  -2-101.273 129.051   3
   1   1  -2 70.1981 131.577   1
   1   1  -3 4829.72 257.622   9
  -1   1  -3 4655.42 323.150   9
  -1  -1  -3 4343.14 308.914   8
  -1  -1   3 4239.71 248.556   9
  -1   1   3 4332.42 307.932   6
  -1   1  -3 4589.06 208.842   4
   1  -1   3 4737.02 279.744   3
   1   1   3 4537.48 301.205   3
   1   1  -3 4344.82 305.611   1
  -1   1  -3 4518.11 306.706   2
  -1  -1   3 5293.88 321.140   4
   1  -1  -3 4364.48 293.149   3
   1   1  -3 4592.49 284.505   3
  -1   1  -4 2364.61 255.746   9
  -1  -1   4 1996.07 191.851   9
   1   1  -4 2492.59 204.605   9
   1  -1   4 2415.63 190.765   7
  -1  -1  -4 2383.47 235.767   8
  -1   1   4 2120.86 226.659   6
  -1   1  -4 2078.52 231.332   2
  -1  -1   4 2225.44 198.823   3
   1  -1  -4 2676.13 248.089   3
  -1  -1   4 2636.86 242.758   4
   1   1  -4 2249.30 232.246   1
   1   1   4 2693.77 248.602   3
   1   1  -4 2167.62 197.437   3
   1  -1   4 2311.07 204.396   3
   1  -1   5 11311.2 498.778   7
  -1   1   5 11899.5 566.229   6
  -1  -1  -5 11740.0 574.371   8
  -1   1  -5 11327.3 555.761   9
   1   1  -5 12751.8 528.470   9
   1  -1  -5 11685.2 568.394   8
  -1  -1   5 11067.9 509.807   9
  -1  -1   5 11220.5 481.542   3
   1   1  -5 11973.1 558.736   1
   1   1   5 12149.6 545.095   3
  -1   1  -5 11374.8 543.981   2
   1  -1   5 12208.9 484.990   3
   1  -1  -5 11786.2 538.217   3
   1   1  -5 12032.8 485.541   3
  -1  -1   5 12245.7 529.215   4
   1  -1   6 543.169 140.905   7
   1  -1  -6 494.513 214.102   8
  -1  -1  -6 666.320 221.336   8
  -1   1  -6 1042.42 228.783   9
   1   1  -6 432.102 176.471   9
  -1   1   6 420.246 206.886   6
  -1  -1   6 640.615 117.115   3
  -1   1  -6 497.426 166.191   2
  -1  -1   6 608.210 189.418   4
   1   1   6 574.523 167.208   3
   1  -1  -6 730.135 182.276   3
   1  -1   6 717.270 131.762   3
  -1   1  -6 644.764 117.213   3
   1   1  -6 720.839 136.566   3
   1   1  -6 558.651 169.092   1
   1  -1  -7 2079.66 264.129   8
   1  -1   7 1831.07 213.406   7
  -1   1  -7 2111.07 132.015   8
  -1  -1  -7 2496.64 296.646   8
  -1   1  -7 2148.04 267.271   9
   1   1  -7 1947.89 235.802   9
  -1   1   7 1849.73 244.704   6
  -1   1  -7 2154.69 229.579   7
  -1   1  -7 2546.72 177.833   3
  -1  -1   7 2138.22 178.857   3
   1  -1   7 2222.20 179.206   3
   1   1   7 1835.64 227.599   3
   1   1  -7 2362.63 185.958   3
   1   1  -7 2448.46 245.552   1
  -1   1  -7 2085.15 241.028   2
   1  -1  -7 2249.32 145.954   1
   1  -1  -7 2227.40 232.414   3
  -1  -1   7 2039.18 229.717   4
   1  -1   8 9630.34 479.954   7
  -1   1  -8 8671.50 326.144   8
  -1   1   8 8351.47 485.385   6
  -1   1  -8 8657.92 486.140   7
  -1  -1  -8 8292.02 494.061   8
   1   1  -8 8106.73 502.428   9
   1  -1  -8 9244.47 536.416   8
  -1   1  -8 8305.42 494.046   9
  -1   1  -8 8768.53 481.949   2
  -1  -1   8 7743.90 373.840   3
   1   1   8 8335.55 454.170   3
   1   1  -8 8239.76 480.020   1
   1  -1   8 8955.28 374.582   3
  -1  -1   8 9272.96 471.416   4
   1   1  -8 8309.10 380.445   3
  -1   1  -8 8313.64 362.296   3
   1  -1  -8 8656.50 455.005   3
   1  -1  -8 8111.97 332.731   1
  -1   1  -9 116.019 176.702   9
  -1   1  -9 327.461 82.1054   8
   1  -1  -9 716.907 230.094   8
   1   1   9 432.978 153.616   8
  -1  -1   9 421.898 78.0372   6
  -1  -1  -9 513.504 200.392   8
   1  -1   9 475.673 147.581   7
   1   1  -9 384.570 70.8175   6
   1   1   9 691.748 142.937   9
  -1   1  -9 160.308 201.796   7
   1   1  -9 504.224 199.457   9
  -1   1   9 491.263 188.727   6
   1   1   9 258.369 148.209   3
   1  -1   9 352.066 101.498   3
   1  -1   9 303.593 182.571   2
  -1  -1   9 475.419 196.354   1
  -1  -1   9 384.867 74.3278   2
  -1  -1   9 345.418 99.3967   3
   1   1  -9 634.864 174.951   1
   1   1  -9 463.830 120.252   3
  -1  -1  -9 529.958 143.672   3
  -1  -1   9 522.718 185.320   4
  -1   1  -9 469.322 158.037   2
   1  -1  -9 402.571 88.7874   1
   1  -1  -9 513.368 180.756   3
  -1   1  -9 379.629 95.9060   3
   1   1  -9 429.836 131.027   4
   1   1  10 2088.66 214.440   9
   1  -1  10 2329.47 264.144   7
  -1   1  10 2058.20 291.111   6
  -1  -1 -10 1988.60 285.420   8
  -1   1 -10 2473.11 160.571   8
   1  -1 -10 2475.09 326.419   8
  -1   1 -10 1945.11 280.557   7
  -1   1 -10 1829.02 308.006   9
   1   1 -10 2136.61 139.913   6
   1   1  10 1703.72 226.851   8
   1   1 -10 1798.17 264.430   9
  -1  -1  10 2157.58 142.702   6
   1   1 -10 2767.87 348.202   5
  -1  -1  10 2633.95 285.891   1
   1  -1  10 2100.26 164.847   3
   1  -1  10 2173.93 267.996   2
  -1   1 -10 2029.18 251.405   2
   1   1  10 2213.87 237.363   3
  -1  -1  10 2208.39 150.204   2
  -1  -1 -10 2366.40 222.753   3
   1  -1 -10 2298.56 163.384   1
   1   1 -10 2281.08 230.033   4
  -1  -1  10 2230.48 175.525   3
  -1  -1  10 2423.24 262.169   4
   1   1 -10 2023.89 254.213   1
   1   1 -10 2054.14 174.156   3
   1  -1 -10 2415.93 253.263   3
  -1   1 -10 2275.07 157.430   3
   1   1  11 311.674 125.811   9
  -1   1 -11 356.477 214.968   7
  -1   1  11 418.663 213.843   6
   1   1  11 156.882 129.820   5
   1   1 -11 198.608 69.2269   6
  -1   1 -11 257.527 93.0804   8
   1   1 -11 350.904 249.996   5
   1  -1 -11 230.512 178.224   5
   1  -1  11 198.101 86.0356   8
   1   1  11 347.861 143.941   8
  -1  -1  11 237.807 82.6401   6
  -1   1 -11-89.7954 226.595   9
  -1  -1 -11 495.040 249.278   8
   1  -1  11 138.114 139.855   7
   1   1 -11 172.543 216.653   9
   1  -1 -11 653.668 272.646   8
   1   1 -11 306.490 111.594   4
  -1  -1  11 325.611 93.2753   2
   1   1 -11 456.711 187.363   1
  -1  -1  11 266.262 182.671   4
   1   1  11 360.665 169.335   3
   1   1 -11 198.235 100.517   3
   1  -1  11 453.505 96.3363   3
  -1   1 -11 394.767 89.8705   3
   1  -1 -11 286.269 83.7208   1
  -1  -1 -11 403.678 129.369   3
   1  -1  11 351.155 171.240   2
  -1  -1  11 240.262 87.2500   3
  -1  -1  11 397.278 182.216   1
   1  -1 -11 253.212 167.043   3
  -1  -1  12 413.256 88.7360   6
  -1  -1 -12 568.855 216.235   8
   1  -1  12 294.319 89.4732   8
   1  -1 -12 319.362 162.553   5
  -1   1 -12 1060.76 268.923   7
  -1   1  12 645.787 202.769   8
   1   1  12 392.586 155.880   5
  -1   1 -12 287.263 242.826   9
  -1   1  12 422.741 215.320   6
   1  -1 -12 309.257 137.408   6
  -1   1 -12 474.466 105.839   8
   1  -1 -12 539.734 254.356   8
   1   1 -12 317.709 247.581   7
   1   1 -12 293.483 253.148   9
   1   1  12 375.216 117.917   9
   1   1  12 341.130 165.759   8
   1   1 -12 411.427 262.501   5
   1  -1  12 574.576 81.9551   4
   1  -1  12 640.151 94.8753   3
  -1   1 -12 382.928 85.1899   3
  -1  -1  12 551.055 202.451   1
   1  -1  12 390.888 210.594   2
  -1  -1  12 381.993 178.870   4
   1  -1 -12 659.491 194.333   3
  -1  -1  12 336.673 89.8354   3
   1   1 -12 428.759 137.205   4
   1   1 -12 691.750 126.243   3
  -1  -1  12 451.792 111.372   2
  -1  -1 -12 513.624 130.773   3
  -1   1  12 269.848 86.0777   1
  -1   1  13 19418.7 899.361   8
   1   1 -13 18864.7 914.925   7
   1   1  13 18977.9 856.081   5
   1  -1  13 19158.4 697.844   8
   1  -1 -13 19501.6 909.505   8
  -1   1  13 19773.0 881.458   6
  -1   1 -13 17986.7 686.806   8
  -1  -1  13 18765.7 667.277   6
   1  -1  13 19360.3 639.332   4
   1   1  13 18662.6 833.200   9
   1   1 -13 19617.0 939.975   9
   1   1 -13 19695.9 936.186   5
  -1  -1 -13 17427.0 868.969   8
   1  -1 -13 18748.0 853.667   5
  -1   1 -13 19213.5 913.660   9
   1  -1 -13 19367.4 862.677   6
   1   1  13 18137.0 864.681   8
  -1  -1  13 18747.2 796.349   8
  -1  -1  13 19337.5 825.102   4
  -1   1 -13 19426.7 903.895   7
   1   1 -13 18931.1 814.907   4
  -1   1 -13 18242.0 631.933   3
   1   1 -13 18958.3 662.118   3
  -1  -1  13 18947.9 701.742   2
  -1  -1  13 17929.0 663.896   3
  -1  -1  13 18615.6 864.705   1
   1  -1  13 19375.0 873.785   2
  -1  -1 -13 18221.1 768.986   3
   1  -1 -13 19142.4 794.733   3
  -1   1  13 19574.1 692.495   1
   1  -1  13 19425.7 637.698   3
  -1  -1  14 553.394 108.122   6
  -1   1  14 755.607 227.141   6
   1  -1 -14 539.900 148.468   6
   1   1  14 549.592 153.706   9
   1   1 -14 1176.59 327.338   7
  -1  -1  14 558.744 142.811   8
   1   1  14 651.058 194.127   8
  -1   1  14 355.951 147.123   8
  -1   1 -14 787.147 291.809   7
  -1  -1 -14 680.445 219.945   8
  -1   1 -14 531.677 256.605   9
  -1   1 -14 545.487 114.317   8
   1  -1 -14 1044.40 282.191   8
   1   1  14 541.049 161.589   5
   1   1 -14 740.262 253.804   5
   1  -1 -14 797.219 222.603   5
   1  -1  14 358.532 100.595   8
  -1   1 -14 821.830 91.7622   3
   1   1 -14 853.489 114.301   3
  -1  -1  14 534.852 127.663   2
   1   1 -14 446.821 130.018   4
   1  -1  14 470.169 199.102   2
  -1  -1  14 556.484 91.0695   3
  -1   1  14 494.993 110.590   1
  -1  -1  14 446.643 186.755   4
   1  -1  14 578.710 75.7027   3
   1  -1 -14 869.917 182.581   3
  -1  -1  14 612.022 211.664   1
  -1  -1 -14 736.279 150.763   3
   1  -1  14 736.615 109.631   4
   1  -1 -15 2180.63 328.167   8
   1   1 -15 1268.45 298.170   7
  -1  -1  15 1338.65 206.045   8
  -1   1  15 1571.42 272.097   6
   1  -1 -15 1256.57 211.893   6
  -1   1  15 1354.90 265.892   8
  -1   1 -15 1580.01 300.023   9
   1  -1 -15 1597.77 265.827   5
  -1  -1  15 1386.03 151.780   6
   1   1  15 1811.69 266.498   8
   1  -1  15 1910.62 150.702   4
   1   1  15 1540.34 228.633   5
  -1   1 -15 1510.20 167.513   8
   1   1  15 1942.66 261.084   9
  -1  -1 -15 1319.19 252.809   8
  -1   1 -15 1786.37 280.088   7
   1  -1  15 1486.33 165.704   8
   1   1 -15 2115.26 331.303   5
  -1  -1  15 1409.38 127.222   3
   1  -1  15 1608.84 110.667   3
  -1  -1  15 1507.91 176.139   2
   1   1 -15 1571.56 130.427   3
  -1  -1 -15 1367.50 179.641   3
   1  -1 -15 1570.40 210.853   3
   1  -1  15 1321.62 241.553   2
  -1  -1  15 1570.44 256.705   1
  -1   1  15 1608.78 168.561   1
  -1  -1  15 1378.76 226.667   4
  -1   1  16 7401.83 543.709   8
   1   1  16 7892.72 551.348   6
   1  -1  16 7820.44 361.550   4
  -1   1 -16 7383.39 557.080   7
   1   1  16 8286.33 552.216   8
   1  -1 -16 7549.59 557.184   8
   1  -1 -16 7392.16 530.821   5
  -1   1 -16 8396.68 412.276   8
  -1   1 -16 7602.98 576.624   9
   1  -1  16 7566.77 403.552   8
   1   1 -16 8335.39 615.147   5
  -1  -1  16 7651.43 471.443   8
   1   1  16 8554.72 548.758   5
   1  -1 -16 7689.20 518.845   6
   1   1  16 7786.41 528.557   9
  -1  -1  16 7370.57 379.304   6
  -1  -1 -16 6997.89 522.121   8
  -1   1  16 8085.62 539.067   6
   1   1 -16 8274.98 592.469   7
  -1  -1  16 7265.36 476.546   4
   1   1 -16 7752.79 321.695   3
  -1   1  16 7324.42 389.327   1
   1  -1  16 8032.82 544.361   2
  -1  -1  16 7621.37 324.659   3
  -1  -1  16 7420.43 408.635   2
   1  -1 -16 7296.50 444.511   3
  -1  -1  16 7690.67 527.238   1
  -1  -1 -16 6792.11 420.985   3
   1  -1 -17 542.200 219.453   8
   1  -1 -17 252.002 163.816   5
   1   1  17 555.753 222.590   6
  -1   1 -17 71.5795 190.956   9
  -1  -1  17 274.273 100.732   6
  -1   1  17 438.488 181.468   8
  -1  -1  17 322.851 127.720   8
   1   1 -17 956.943 276.893   7
   1   1  17 333.594 181.336   8
   1   1  17 345.821 178.223   5
   1   1  17 313.695 146.861   9
  -1  -1 -17 158.705 177.782   8
  -1   1 -17 523.690 250.987   7
  -1   1  17 601.551 222.170   6
   1   1 -17 585.482 271.220   5
  -1   1 -17 260.200 112.365   8
   1  -1  17 255.381 102.380   8
   1  -1 -17 69.6443 118.774   6
   1  -1  17 206.289 160.329   2
   1  -1  17 429.053 106.483   4
  -1  -1  17 666.346 189.388   4
  -1   1  17 416.586 125.353   1
   1   1 -17 399.386 73.9584   3
  -1  -1 -17 400.931 117.605   3
  -1  -1  17 245.629 116.494   2
   1  -1 -17 395.868 149.946   3
  -1  -1  17 764.532 223.352   1
   1   1 -18 3703.11 438.300   7
  -1  -1 -18 3240.61 353.903   8
   1  -1 -18 3427.77 382.137   5
   1   1 -18 2922.61 395.458   5
   1  -1  18 3460.82 270.830   8
   1   1  18 2981.42 368.112   6
  -1   1 -18 3118.91 389.950   9
   1   1  18 3038.69 357.038   8
  -1   1 -18 3170.09 411.762   7
   1  -1 -18 3277.19 392.166   8
  -1   1  18 3231.96 369.292   8
  -1   1 -18 3363.19 268.896   8
  -1  -1  18 3074.38 244.918   6
   1   1  18 3566.65 375.071   5
   1  -1  18 3239.14 237.175   4
  -1  -1  18 3141.93 310.577   8
   1  -1 -18 3143.71 344.528   6
  -1   1  18 3931.40 393.367   6
  -1  -1  18 3484.93 337.433   4
  -1  -1  18 2636.76 338.789   1
   1   1 -18 3601.41 177.689   3
   1  -1 -18 3389.07 293.923   3
   1  -1  18 3209.86 357.633   2
  -1  -1  18 3337.33 285.464   2
  -1  -1 -18 3262.43 275.590   3
  -1   1  18 2999.33 254.226   1
  -1  -1 -19 67.8725 176.619   8
  -1  -1  19 341.806 108.516   6
   1  -1 -19 350.293 192.560   5
   1   1  19 213.899 167.805   8
   1  -1 -19 290.887 194.565   8
   1   1  19-148.221 212.431   6
   1   1 -19 46.9853 243.797   5
   1  -1  19 274.008 103.519   8
   1   1 -19 393.618 248.386   7
  -1   1  19 222.418 191.386   6
   1  -1  19 419.745 180.042   9
  -1   1  19 72.7673 129.274   8
   1   1  19 119.184 109.765   5
  -1  -1  19 194.465 127.381   8
  -1   1 -19 197.070 126.861   8
  -1   1 -19 581.166 244.339   7
  -1   1 -19 610.320 280.812   9
  -1  -1  19 355.143 137.703   2
  -1  -1  19 54.5318 150.787   1
  -1   1  19 157.527 115.620   1
   1  -1  19 169.449 98.6993   4
   1  -1  19 190.433 176.769   2
   1   1 -19 273.015 53.4109   3
  -1  -1 -19 285.285 102.878   3
  -1  -1  19 61.0996 141.938   4
   1  -1 -19 170.425 121.557   3
   1  -1  20 2065.11 318.547   9
   1  -1  20 2538.48 245.470   8
  -1   1 -20 3017.38 395.842   7
  -1  -1  20 2120.83 272.550   8
   1   1  20 2931.76 357.498   9
   1   1  20 2642.72 353.381   5
   1   1  20 2514.42 354.317   6
  -1   1 -20 2062.94 341.030   9
   1   1  20 2145.34 303.272   8
   1   1 -20 2264.16 371.396   5
  -1   1  20 2723.34 347.122   6
   1  -1 -20 3189.10 388.772   5
  -1  -1  20 2348.03 232.029   6
  -1   1 -20 2676.79 263.771   8
  -1  -1 -20 2754.84 356.716   8
   1  -1 -20 2197.19 359.968   8
   1   1 -20 3056.92 401.523   7
  -1   1  20 2488.68 339.350   8
  -1   1  20 2693.96 248.970   1
   1  -1 -20 2814.53 268.672   3
  -1  -1 -20 2596.64 243.809   3
  -1  -1  20 2551.28 328.335   1
  -1  -1  20 2528.12 306.257   4
   1  -1  20 2379.87 330.326   2
  -1  -1  20 2112.26 242.359   2
   1  -1  20 2181.28 210.011   4
  -1   1  21 3212.55 378.324   6
   1   1  21 2835.33 380.714   6
  -1   1 -21 2955.62 397.814   7
  -1   1  21 3567.60 428.995   9
   1   1  21 3589.85 404.070   9
  -1  -1  21 3535.07 428.642   9
  -1   1 -21 3211.76 295.840   8
   1  -1  21 3006.39 282.308   8
  -1   1  21 2802.19 351.984   8
   1   1 -21 3154.78 441.872   5
  -1   1 -21 3286.80 429.436   9
  -1  -1 -21 2575.55 357.073   8
   1   1  21 2879.31 360.266   8
  -1  -1  21 2862.51 269.338   6
   1  -1 -21 2913.71 380.690   5
   1  -1  21 2892.03 380.938   9
   1  -1  21 2960.46 253.090   4
  -1  -1  21 3438.15 338.051   8
   1   1 -21 3182.90 414.677   7
   1  -1  21 3295.08 407.619   5
   1   1  21 2848.04 373.182   5
  -1  -1 -21 2736.63 258.155   3
   1  -1  21 3307.62 377.193   2
  -1  -1  21 2900.03 289.501   2
  -1   1  21 3115.80 283.036   1
  -1  -1  21 3560.34 358.250   4
  -1  -1  21 2953.11 370.694   1
   1  -1 -21 2705.75 270.425   3
   1  -1  22 91.4412 107.676   8
  -1  -1  22 95.8476 110.244   6
  -1   1 -22 351.585 253.910   7
  -1  -1  22 250.206 138.887   9
  -1   1  22 73.4761 160.816   8
   1  -1  22 103.090 108.425   9
   1   1  22 98.9057 141.352   9
  -1   1  22 46.7122 113.916   9
   1   1  22 46.2116 139.294   5
  -1   1 -22 69.6745 245.226   9
   1   1 -22 292.024 214.776   5
  -1  -1 -22 249.666 197.088   8
  -1   1 -22 191.999 114.132   8
   1   1  22 197.883 177.211   8
   1   1 -22 230.956 202.697   7
   1  -1  22-26.0178 117.444   5
   1   1  22-162.849 187.279   6
  -1  -1  22-71.7054 98.2428   8
   1  -1 -22 206.623 218.700   5
  -1   1  22 227.855 220.705   4
  -1   1  22-77.2050 160.526   6
   1  -1 -22 98.8540 106.753   3
  -1  -1  22 207.616 139.084   2
  -1  -1  22 158.761 160.373   1
  -1  -1 -22 90.2840 72.4604   3
  -1   1  22 161.032 128.369   1
  -1  -1  22 380.169 165.264   4
   1  -1  22 12.2354 88.0603   4
   1  -1  22 119.885 164.413   2
   1   1  23 353.428 195.645   9
   1  -1  23 218.273 137.237   9
   1  -1  23 429.597 131.214   8
   1   1  23 251.697 190.918   6
  -1  -1  23 226.767 112.692   8
  -1  -1 -23 312.289 189.945   8
  -1   1  23 99.1229 128.373   9
  -1   1  23 368.860 224.979   4
   1  -1 -23 334.737 223.508   5
  -1  -1  23 324.744 117.101   6
  -1   1  23 350.550 168.850   8
  -1   1 -23 625.409 261.514   9
   1  -1  23 290.609 175.641   5
   1  -1 -23 426.844 261.034   7
   1   1  23 575.714 207.759   5
   1   1  23-52.7331 122.583   8
  -1   1 -23 246.031 137.969   8
   1   1 -23 575.422 260.737   5
  -1   1  23 373.411 204.624   6
   1   1 -23 447.895 232.384   7
  -1   1 -23 161.838 250.509   7
  -1  -1  23 4.02366 153.799   1
   1  -1  23 161.666 92.1314   4
  -1  -1  23 314.303 173.062   4
  -1  -1 -23 352.235 109.486   3
   1  -1 -23 270.595 133.079   3
  -1   1  23 351.473 136.550   1
   1  -1  23 397.310 182.187   2
  -1  -1  23 396.388 152.487   2
   1   1  24 1550.19 298.473   9
  -1  -1  24 1692.02 219.270   6
   1   1 -24 979.754 307.775   5
   1  -1  24 1241.92 236.621   6
  -1   1 -24 1169.40 333.625   7
   1   1  24 1397.64 299.773   5
  -1   1  24 1885.98 321.365   6
  -1   1  24 1698.28 301.171   8
  -1   1 -24 1233.14 329.857   9
  -1  -1 -24 1667.72 307.151   8
   1   1 -24 1569.21 361.879   7
  -1  -1  24 1674.49 253.683   8
   1   1  24 1618.83 327.210   6
   1  -1 -24 1161.65 296.571   5
   1  -1 -24 1128.46 326.828   7
   1  -1  24 1522.11 216.919   8
   1   1  24 1565.78 285.023   8
  -1   1 -24 1021.59 190.147   8
   1  -1 -24 1513.25 211.481   3
  -1  -1  24 1433.24 263.445   4
   1  -1  24 1261.54 278.375   2
  -1  -1  24 1512.02 287.062   1
  -1  -1  24 1642.99 249.498   2
  -1   1  24 1744.01 234.978   1
   1  -1  24 1445.01 197.019   4
  -1  -1 -24 1967.82 213.145   3
  -1   1  24 1871.59 328.427   4
   1  -1  25 2560.77 292.652   8
   1   1  25 2212.46 416.965   6
   1  -1  25 2445.31 260.832   4
   1  -1  25 2162.37 323.273   6
   1   1  25 2480.98 378.437   9
   1   1 -25 2261.12 477.888   5
  -1   1 -25 2579.74 460.882   9
   1   1  25 1736.22 332.306   5
  -1  -1  25 2094.19 311.983   8
  -1   1 -25 2819.26 316.837   8
   1  -1 -25 2854.51 432.393   5
  -1  -1 -25 2215.16 385.185   8
  -1  -1  25 2899.78 289.760   6
   1   1 -25 3250.13 513.065   7
   1  -1 -25 2371.08 440.999   7
   1   1  25 2775.94 386.962   8
  -1   1 -25 3390.86 500.360   7
  -1   1  25 2986.36 416.192   6
  -1   1  25 2823.04 387.201   8
  -1   1  25 2832.10 307.371   1
  -1  -1  25 3020.55 331.134   2
  -1   1  25 2637.15 415.345   4
  -1  -1  25 3026.00 409.702   1
   1  -1 -25 2407.77 266.132   3
   1  -1  25 3366.49 430.700   2
  -1  -1 -25 2362.04 240.517   3
  -1  -1  25 2960.52 379.641   4
   1   1 -26 59449.8 2497.23   5
   1   1  26 61663.3 2361.78   8
  -1  -1  26 60556.8 2234.09   8
  -1   1  26 64781.2 2438.48   8
   1   1  26 53103.7 2300.83   6
  -1  -1 -26 59525.4 2331.42   8
   1  -1  26 60771.5 2048.58   4
   1   1  26 65935.4 2489.72   5
  -1   1  26 55572.0 2320.38   4
  -1  -1  26 59005.9 2221.98   4
  -1   1 -26 58559.4 2462.83   7
  -1  -1  26 61570.7 2082.31   6
  -1   1 -26 61441.0 2123.47   8
   1  -1 -26 58298.0 2460.98   7
   1  -1  26 61300.1 2123.68   8
  -1   1  26 56066.1 2284.29   6
   1   1 -26 59565.8 2494.58   7
   1  -1  26 58414.7 2193.37   6
   1  -1 -26 59625.8 2419.18   5
  -1  -1  26 58915.7 2319.28   1
  -1  -1  26 59988.5 2164.03   2
  -1  -1 -26 60481.2 2006.02   3
   1  -1  26 58790.0 2338.94   2
  -1   1  26 61026.1 2096.71   1
   1  -1 -26 62423.8 2049.19   3
   1  -1 -27 1085.65 307.471   5
   1   1  27 1935.75 378.560   6
   1  -1  27 897.712 319.550   6
  -1   1 -27 1981.08 436.629   7
   1   1 -27 2391.65 453.223   5
  -1   1  27 374.604 220.672   8
  -1  -1 -27 1317.72 301.353   8
  -1  -1  27 1688.36 288.706   8
  -1   1  27 2038.40 360.064   6
  -1  -1  27 1027.83 234.270   6
   1  -1 -27 1462.58 380.428   7
   1   1  27 1445.05 332.517   8
   1   1 -27 2709.88 460.466   7
   1  -1  27 1008.35 214.314   8
  -1   1  27 1568.94 355.319   4
  -1  -1 -27 1230.27 187.329   3
   1  -1 -27 1089.94 199.647   3
   1  -1  27 1493.28 362.957   2
   1  -1  27 1393.22 240.017   4
  -1  -1  27 1505.21 294.965   2
  -1  -1  27 1714.84 294.748   4
  -1   1  27 1084.60 274.607   1
  -1  -1  27 1489.91 342.438   1
   1  -1 -27 310.584 156.831   3
   1   1 -28 1244.15 363.781   5
   1   1 -28 869.163 302.166   7
  -1  -1  28 608.206 192.814   8
   1  -1 -28 737.040 317.360   7
  -1   1 -28 792.810 321.915   7
  -1  -1 -28 1129.80 375.637   7
   1  -1  28 335.296 161.285   6
   1   1  28 1446.88 307.784   8
  -1  -1  28 631.703 161.991   6
   1  -1 -28 897.200 300.068   5
   1   1  28 940.346 290.126   6
  -1   1  28 542.094 244.856   6
  -1  -1 -28 559.175 251.675   8
   1  -1  28 942.826 181.103   8
  -1  -1 -28 720.531 133.250   3
   1  -1 -28 843.743 166.055   3
  -1  -1  28 418.461 220.809   4
  -1   1  28 841.261 197.988   1
  -1  -1  28 664.528 231.068   1
   1  -1  28 681.454 236.539   2
  -1   1  28 792.308 274.472   4
  -1  -1  28 704.898 197.487   2
   1  -1  28 795.427 166.909   4
   1  -1 -28 752.699 144.826   3
  -1  -1  29 216.554 161.558   8
  -1  -1  29 614.351 158.919   6
   1   1  29 579.922 214.601   8
   1   1 -29 483.092 300.465   7
  -1  -1 -29 218.835 267.176   7
   1  -1 -29 379.204 291.320   7
  -1  -1 -29 148.912 194.420   8
   1  -1 -29 180.980 214.079   5
  -1   1  29 391.362 194.994   6
   1  -1  29 333.465 136.277   8
  -1   1 -29 556.003 329.065   7
   1   1  29 463.529 207.707   6
   1  -1  29 263.202 138.853   6
   1   1 -29 263.732 277.093   5
  -1   1  29 553.573 179.049   1
   1  -1 -29 613.027 144.507   3
   1  -1  29 511.303 209.565   2
  -1  -1  29 556.910 177.595   2
  -1  -1  29 455.164 194.810   1
  -1  -1 -29 310.860 97.6514   3
   1  -1 -29 359.658 106.463   3
  -1  -1  29 482.530 187.786   4
  -1   1  29 297.598 207.092   4
   1  -1  29 292.306 117.403   4
   1   1  30 1242.72 303.433   6
  -1   1 -30 784.667 317.222   7
   1  -1 -30 1255.94 386.874   7
  -1  -1 -30 1196.45 371.245   7
  -1  -1  30 947.070 192.398   6
   1   1 -30 706.442 334.858   7
   1   1 -30 1958.56 423.438   5
   1  -1 -30 550.167 261.129   5
   1  -1  30 1232.12 246.515   6
  -1  -1  30 850.765 213.140   8
  -1  -1 -30 1356.92 325.826   8
  -1   1  30 1108.26 288.648   6
   1  -1  30 1356.14 227.621   8
  -1  -1 -30 1201.04 168.858   3
  -1  -1  30 843.548 241.218   1
   1  -1  30 1127.48 189.878   4
  -1   1  30 1648.99 249.551   1
   1  -1  30 1357.58 318.852   2
   1  -1 -30 1295.02 175.541   3
  -1  -1  30 1243.40 247.156   2
  -1   1  30 937.550 286.121   4
  -1  -1  30 893.765 261.462   4
   1  -1 -30 1235.42 180.041   3
   1   1 -31-3.19914 237.185   5
   1  -1 -31-164.787 304.193   7
  -1  -1 -31 331.375 287.792   7
  -1   1 -31 68.4175 256.481   7
   1   1 -31 451.978 259.999   7
   1  -1  31 230.747 171.469   6
   1  -1 -31 29.8575 219.127   5
  -1  -1  31 109.786 123.275   8
   1  -1  31 359.813 159.212   8
  -1   1  31 582.481 258.464   6
  -1  -1  31 328.247 149.514   6
   1   1  31 485.694 244.930   6
  -1  -1 -31 58.0025 185.165   8
  -1  -1  31-29.7627 142.570   1
   1  -1 -31 173.260 108.401   3
  -1   1  31 295.634 149.250   1
  -1  -1 -31 91.5283 65.6824   3
  -1  -1  31 240.731 135.473   2
  -1   1  31-337.906 228.567   4
   1  -1  31 459.396 219.795   1
   1  -1  31 190.084 97.5527   4
   1  -1 -31 93.7329 73.6335   3
   1  -1  31 472.564 241.020   2
  -1  -1  31 365.839 177.765   4
   1   1 -32 1151.43 377.912   5
  -1   1 -32 1404.20 376.601   7
  -1  -1 -32 1976.52 382.394   8
  -1  -1  32 2211.78 337.859   8
   1  -1  32 2096.09 322.373   6
   1   1 -32 1461.21 392.437   7
   1  -1 -32 1785.97 403.880   7
  -1   1  32 2046.08 363.458   6
  -1  -1  32 2338.59 299.615   6
   1   1  32 1373.52 352.816   6
  -1  -1 -32 1350.24 396.519   7
   1  -1 -32 2136.10 428.169   5
  -1   1  32 1331.29 331.663   4
   1   1  32 2280.84 329.743   1
   1  -1  32 1586.88 342.916   1
  -1  -1  32 1528.48 325.625   1
   1  -1 -32 1777.72 209.642   3
  -1   1  32 1746.93 271.801   1
  -1  -1 -32 1827.80 189.073   3
   1  -1  32 2016.88 376.500   2
  -1  -1  32 1949.04 333.493   4
   1  -1  32 2192.07 268.204   4
  -1  -1  32 1442.68 268.474   2
  -1  -1  33 1850.84 275.966   6
  -1   1  33 1623.22 346.517   6
  -1  -1 -33 1314.85 319.736   8
  -1  -1 -33 2312.61 497.270   7
   1  -1 -33 2509.31 470.859   7
  -1   1 -33 1899.24 445.878   7
   1   1 -33 1229.38 379.242   5
   1  -1 -33 1240.96 393.396   5
   1   1 -33 2297.78 494.975   7
   1   1  33 1848.33 396.893   6
   1  -1  33 2367.57 354.630   6
  -1  -1 -33 1677.46 176.399   3
  -1  -1  33 1586.40 325.657   1
   1  -1  33 2229.02 387.914   1
   1  -1 -33 1505.62 178.077   3
  -1  -1  33 1792.71 324.986   4
   1  -1  33 1783.68 369.445   2
   1  -1  33 2074.42 258.826   4
  -1  -1  33 1823.90 304.341   2
  -1   1  33 1191.63 328.848   4
  -1   1  33 1971.32 277.964   1
   1   1  33 2231.66 330.672   1
  -1  -1  34 23178.2 1061.91   6
   1  -1 -34 20429.9 1402.01   7
  -1   1  34 19172.7 1235.46   4
  -1  -1 -34 20408.4 1241.12   8
   1  -1  34 21592.5 1143.52   6
   1  -1 -34 19659.7 1335.55   5
   1   1 -34 21287.8 1450.95   5
  -1  -1 -34 20422.4 1419.19   7
  -1   1  34 20900.3 1240.39   6
   1  -1  34 21560.5 1005.84   4
   1   1  34 18616.4 1221.31   6
  -1   1 -34 17489.6 1330.64   7
   1   1 -34 19057.4 1376.20   7
  -1  -1  34 21232.6 1162.91   4
   1  -1  34 20101.4 1260.51   1
  -1   1  34 21956.6 1047.13   1
   1  -1  34 20261.7 1254.70   2
  -1  -1  34 20279.7 1119.62   2
   1   1  34 21600.8 1129.00   1
  -1  -1  34 21310.7 1251.56   1
   1   1  35 358.936 236.218   4
   1  -1  35 446.586 186.253   6
  -1   1  35 1859.34 354.105   6
   1   1 -35 718.847 383.418   7
   1   1 -35 447.051 302.284   5
  -1  -1 -35 810.687 272.048   8
  -1   1 -35 839.972 403.270   7
  -1  -1 -35 921.867 402.662   7
   1  -1 -35 815.131 321.670   5
   1  -1 -35 678.195 371.725   7
   1   1  35 709.019 287.698   6
   1   1  35 950.957 260.177   1
   1  -1  35 407.544 266.351   2
  -1  -1  35 305.766 196.314   2
  -1  -1  35 891.607 260.262   4
  -1  -1  35 76.7196 161.563   1
  -1   1  35 507.165 248.953   4
   1  -1  35 324.511 214.181   1
   1   1 -36 1592.40 427.338   7
  -1  -1 -36 1338.35 342.475   8
   1   1 -36 1469.33 422.288   5
  -1   1  36 1661.07 358.383   6
   1  -1 -36 1358.33 430.098   7
   1  -1  36 1543.87 311.722   6
  -1   1 -36 1218.35 387.105   7
  -1  -1 -36 1521.47 413.405   7
   1   1  36 1638.05 359.180   6
  -1  -1  36 2094.99 394.867   1
  -1  -1  36 1361.66 268.042   2
   1  -1  36 1406.38 344.037   2
   1   1  36 1473.77 310.041   4
  -1   1  36 1633.21 380.255   4
   1   1  36 1482.76 294.227   1
   1  -1  36 1719.47 352.405   1
  -1  -1  36 1730.89 340.517   4
   1  -1 -37 334.265 321.343   7
   1   1  37 236.579 238.030   6
  -1  -1 -37-264.830 311.917   7
  -1  -1 -37 94.0387 199.696   8
   1   1 -37 252.543 242.441   5
   1   1 -37-277.333 343.505   7
   1  -1  37 309.539 185.572   6
  -1   1  37-5.88588 159.168   6
  -1   1 -37 9.71782 267.711   7
   1  -1  37 153.486 170.671   1
  -1   1  37 304.021 237.335   4
  -1  -1  37 274.319 185.114   1
   1   1  37-42.9817 199.904   2
  -1  -1  37 323.430 158.203   2
   1   1  37-32.5352 153.355   4
   1  -1  37 127.814 150.625   2
  -1  -1  37 480.963 225.809   4
   1  -1 -38 1838.79 477.670   7
  -1  -1 -38 1766.12 429.082   7
  -1  -1 -38 972.967 290.006   8
  -1   1 -38 1742.56 452.111   7
   1   1 -38 1560.48 458.281   5
  -1   1  38 1742.17 365.442   6
   1   1 -38 1839.92 479.695   7
   1   1  38 1380.53 378.160   6
  -1  -1  38 988.168 281.601   1
   1   1  38 1228.86 336.068   2
   1   1  38 1795.01 350.260   4
   1  -1  38 1628.25 356.776   1
   1  -1  38 1769.26 376.052   2
  -1   1  38 1294.29 348.540   4
  -1   1 -39 176.505 307.399   7
   1   1  39-199.403 219.803   6
  -1   1  39 168.988 244.902   6
  -1  -1 -39-448.736 290.585   7
   1  -1 -39-144.270 233.874   7
   1   1  39-45.8151 189.675   2
  -1   1  39 27.3351 182.635   4
   1  -1  39-207.084 174.630   2
  -1  -1  39-243.319 176.397   1
   1  -1  39 167.630 137.148   1
  -1  -1 -40 612.489 355.603   7
   1   1  40 504.848 257.346   6
   1  -1 -40 33.2128 280.667   7
  -1   1 -40 137.807 251.694   7
   1  -1  40-111.985 156.323   2
   1   1  40 138.038 227.569   2
  -1   1  40-251.055 235.452   4
   1  -1  40 230.060 211.089   1
  -1   1 -41 1584.20 487.498   7
   1   1  41 2041.68 434.531   6
   1  -1 -41 333.745 305.391   7
  -1  -1 -41 2512.76 552.443   7
  -1   1  41 1229.13 341.922   4
   1  -1  41 1838.25 392.206   2
   1   1  41 1035.29 341.605   2
   1  -1  42 43956.4 2218.62   2
   1   1  42 42670.0 2291.99   2
   1   1  43 210.356 225.072   2
   1   1  44 944.542 335.641   2
   1   1  45 9.19405 153.516   2
   0   2   0 101788. 2900.47   5
   0  -2   0 101092. 3026.10   8
   0   2   0 98484.9 3031.64   6
   0  -2   0 97345.6 3028.88   6
  -2   0   0 97380.6 3027.75   2
   2   0   0 102175. 3099.98   3
  -2   0   0 104471. 3076.83   4
   0   2  -1 2642.73 229.727   6
   0  -2   1 2133.02 198.897   6
   0  -2  -1 2128.90 220.302   6
   0  -2  -1 2617.86 259.994   8
   0  -2   1 2256.67 212.467   8
   0   2   1 2355.30 244.421   6
   0   2  -1 2504.13 170.094   5
  -2   0  -1 1967.36 231.880   2
  -2   0   1 2030.42 200.236   2
  -2   0   1 2181.93 277.361   4
   2   0   1 2523.92 284.506   3
  -2   0  -1 2483.70 268.464   4
   2   0  -1 2485.24 258.068   3
   0  -2   2 112.829 89.3074   5
   0   2  -2 60.2437 124.487   6
  -2   0   2-20.3824 56.5237   7
   0  -2   2 74.0063 102.294   6
   0   2  -2-207.208 109.148   8
   0   2   2 17.7449 187.820   6
   0  -2   2 7.94410 119.992   8
   0   2  -2 151.115 159.028   9
   0  -2  -2 104.187 178.585   8
   0   2  -2-59.6964 104.725   5
   2   0   2 111.928 186.792   3
   2   0  -2 189.914 212.368   3
  -2   0  -2 95.7273 168.360   4
   2   0   2 65.7014 119.881   4
  -2   0   2-107.589 114.353   2
  -2   0   2 199.909 175.062   4
   0  -2  -2-81.6197 109.158   1
  -2   0  -2-136.061 121.574   2
   0   2  -3 1011.90 228.337   9
   0  -2  -3 432.238 170.230   8
   0   2  -3 881.031 153.226   5
  -2   0  -3 966.726 145.939   9
   0  -2   3 509.732 114.582   6
   0   2   3 743.227 222.073   6
   0   2  -3 547.424 115.045   8
   0  -2   3 464.160 116.954   8
  -2   0   3 568.548 91.7352   7
   0   2  -3 604.720 130.273   6
   0  -2   3 547.938 124.953   5
   2   0   3 702.002 146.557   4
   2   0   3 485.046 169.070   3
  -2   0   3 719.861 237.113   4
   0   2  -3 399.977 157.918   2
   2   0  -3 623.745 143.020   2
  -2   0  -3 440.666 160.378   2
  -2   0  -3 563.082 170.613   4
   2   0  -3 593.475 174.809   3
   0  -2  -3 699.126 128.394   1
  -2   0   3 604.745 131.555   2
   0   2  -4 10458.5 471.923   5
  -2   0   4 9097.84 395.674   7
  -2   0  -4 10588.8 423.740   9
   0  -2  -4 10129.6 541.350   8
   0  -2   4 9736.11 410.381   6
   0  -2   4 8919.73 456.174   5
   0  -2   4 10183.7 405.398   8
  -2   0   4 9326.03 533.615   4
   0   2  -4 9103.70 521.615   9
   0   2  -4 9661.27 411.850   6
   0   2  -4 9371.74 398.660   8
   0   2   4 10388.0 548.533   6
   2   0  -4 9750.37 434.903   2
   0   2  -4 9193.30 436.427   4
   2   0   4 9833.80 467.320   4
  -2   0   4 9707.28 426.646   2
   2   0  -4 10581.5 529.564   3
  -2   0  -4 10082.7 479.895   4
   0  -2  -4 9514.36 400.292   1
   0   2  -4 9695.04 479.432   2
   2   0   4 9634.85 517.945   3
  -2   0  -4 8959.00 501.661   2
   0   2  -5 3987.63 307.788   5
   0   2  -5 3832.50 219.360   6
  -2   0  -5 3695.14 241.705   9
   0   2   5 3813.10 379.026   6
   0  -2  -5 3658.26 359.012   8
   0   2  -5 3953.72 338.526   9
   0  -2   5 3586.07 210.474   6
  -2   0   5 2955.21 220.455   7
   0  -2   5 3802.08 211.535   8
   2   0  -5 3504.38 321.112   3
   0   2   5 3128.41 200.032   1
   2   0   5 3588.66 314.519   3
   0   2  -5 3447.19 274.685   2
   0  -2  -5 3192.91 199.765   1
   2   0   5 3713.19 265.594   4
  -2   0   5 3461.98 361.611   4
   0   2  -5 3172.81 235.371   4
  -2   0   5 3221.76 227.995   2
  -2   0  -5 3950.74 283.584   4
  -2   0  -6-50.1233 116.992   9
   0   2  -6 14.3867 224.907   9
   0  -2   6-14.3943 79.3499   8
   0   2  -6 463.132 228.574   5
   0   2   6 159.316 261.313   6
   0   2  -6-52.3829 86.7648   6
   0  -2   6-9.22281 75.8377   6
   2   0   6 81.8229 95.6949   9
   2   0  -6 132.372 127.509   7
   0  -2  -6 110.359 240.008   8
   0   2   6-83.6484 75.3620   1
   2   0   6 238.695 199.334   3
  -2   0  -6 70.2184 143.725   4
  -2   0   6-20.6509 125.435   3
  -2   0   6 171.345 241.018   4
   0   2  -6-19.8993 89.0530   4
  -2   0   6 84.7439 98.4089   2
   2   0  -6 163.981 200.918   3
   0   2  -6 44.2224 134.054   2
   0  -2   6 84.8021 144.171   2
   2   0   6 77.0632 108.231   4
  -2   0   7 8475.73 552.984   4
   0   2   7 13906.6 794.231   6
  -2   0  -7 8757.02 431.106   9
   0  -2   7 8908.32 353.761   6
  -2   0  -7 8621.07 492.353   8
   0  -2   7 9203.84 342.458   8
   2   0  -7 8845.96 466.324   6
   2   0  -7 9146.55 453.996   7
   0   2  -7 9126.20 552.750   9
   0  -2  -7 8581.73 556.136   8
   2   0   7 8015.15 424.181   9
   2   0   7 8065.84 473.188   3
  -2   0  -7 9069.97 453.735   4
   0   2   7 8313.02 328.378   1
  -2   0   7 8467.19 393.354   2
   0   2  -7 8991.69 454.047   2
  -2   0   7 8681.72 488.816   3
   2   0  -7 12034.1 683.977   3
   2   0  -7 8921.45 489.903   1
  -2   0  -7 8585.49 467.744   3
   2   0   7 8503.77 434.792   4
   0  -2   7 8539.67 454.375   2
   0   2  -7 8331.70 398.170   4
  -2   0   8 557677. 14057.8   6
   2   0  -8 544045. 14037.1   7
  -2   0  -8 579357. 14081.4   8
   2   0   8 535676. 14008.7   9
  -2   0   8 566151. 14184.5   4
   2   0  -8 516560. 14034.1   6
   0  -2  -8 570681. 14197.6   8
   0   2  -8 566375. 14188.6   9
  -2   0  -8 449692. 13953.4   9
   0   2  -8 554327. 14129.8   5
   0   2   8 561425. 14190.1   6
   0  -2   8 555942. 14025.3   2
   0   2  -8 513535. 13915.3   4
   0   2  -8 526255. 14013.1   2
  -2   0   8 548514. 14077.7   3
   2   0   8 563645. 14065.0   3
  -2   0   8 528883. 13920.9   2
   2   0  -8 528935. 14068.7   1
  -2   0  -8 542025. 14052.2   3
   2   0  -8 561582. 14080.6   3
   0  -2   8 528770. 13950.5   3
   2   0   8 548984. 13992.7   4
   2   0   9 3702.08 289.978   9
   0  -2   9 4085.61 207.615   6
  -2   0   9 3977.28 327.668   6
   0  -2  -9 4424.16 564.143   8
   2   0  -9 4058.99 375.607   7
   2   0  -9 3781.45 300.787   6
   0   2  -9 4070.56 407.872   9
  -2   0  -9 3877.50 335.333   8
  -2   0  -9 4418.74 319.536   9
   2   0   9 3737.94 277.962   4
   0   2  -9 3913.86 252.246   4
  -2   0   9 4226.07 409.812   4
  -2   0   9 3752.03 311.662   3
   0  -2   9 4142.34 260.480   4
   0  -2   9 3946.39 260.155   3
   0   2  -9 3806.59 299.442   2
   2   0   9 4511.62 338.459   3
   0  -2   9 3933.76 309.732   2
   2   0  -9 3974.61 330.540   1
   0   2 -10 7345.04 525.354   5
   0   2 -10 5627.91 471.795   9
   2   0  10 6238.09 388.652   9
   0  -2 -10 5800.69 474.901   8
  -2   0  10 6023.53 393.264   6
   2   0 -10 6636.52 396.135   6
   0  -2  10 6485.51 272.416   6
   0   2 -10 6255.99 320.316   4
  -2   0 -10 6811.85 412.637   9
  -2   0  10 7189.12 510.928   4
  -2   0 -10 6874.95 430.930   8
   2   0 -10 6589.45 428.821   7
   0   2  10 7343.71 542.667   6
   0  -2  10 6650.08 328.459   4
   0  -2  10 6965.95 398.062   2
   2   0 -10 6468.47 412.809   1
  -2   0 -10 6416.37 388.975   3
   0   2 -10 6700.56 389.459   2
   2   0 -10 6608.83 428.792   3
   0  -2  10 6056.63 322.242   3
  -2   0  10 6414.11 403.677   3
   2   0  10 6049.90 355.036   4
   2   0  10 6490.07 405.593   3
   2   0  11 583.507 141.713   9
  -2   0 -11 792.555 193.683   9
  -2   0  11 562.746 188.770   6
   0  -2  11 590.153 78.1238   6
   0   2  11 894.018 264.616   6
   2   0 -11 673.521 142.553   6
   2   0 -11 695.784 229.905   7
   0   2 -11 735.443 272.314   9
   0  -2 -11 1049.34 290.531   8
   0   2 -11 581.230 219.041   5
  -2   0 -11 595.545 193.049   8
   2   0 -11 900.004 192.802   3
   0  -2  11 476.182 152.625   2
   0  -2  11 531.791 100.106   3
   0   2 -11 696.960 157.513   2
  -2   0  11 564.214 150.108   3
   2   0  11 637.000 173.048   3
  -2   0  11 445.841 262.934   4
   2   0  11 423.740 116.118   4
  -2   0 -11 730.539 148.171   3
   0  -2  11 473.254 112.568   4
   2   0 -11 581.867 160.482   1
   0   2 -11 688.112 115.035   4
   2   0 -12 195.348 108.871   6
  -2   0 -12 265.432 170.422   8
   0  -2 -12-157.820 244.582   8
   2   0  12 432.530 127.765   9
   2   0 -12 590.205 220.642   7
  -2   0  12 327.373 152.191   6
   0   2 -12-75.6164 180.262   9
  -2   0 -12 195.714 149.314   9
   0  -2  12 402.622 73.4873   8
   0  -2 -12 815.276 172.042   5
   0   2 -12 1115.40 311.193   5
   0   2  12 1175.13 284.438   6
   0  -2  12 425.068 89.8097   3
   2   0 -12 504.693 147.762   1
   0   2 -12 449.308 144.789   2
   2   0 -12 725.937 193.391   3
  -2   0  12 168.800 203.447   4
  -2   0 -12 430.059 128.703   3
  -2   0  12 450.471 135.406   3
   0   2 -12 240.160 92.1928   4
   0  -2  12 432.972 104.860   4
   0  -2  12 257.361 133.041   2
   2   0  12 330.019 148.440   3
   2   0  12 285.550 118.303   4
   2   0  13 31393.1 1230.74   9
   0   2 -13 32191.5 1072.00   4
   0   2 -13 31081.0 1322.86   5
   0   2 -13 31245.8 1339.81   9
   0  -2 -13 32852.0 1171.25   5
   2   0 -13 30898.3 1182.45   6
  -2   0  13 32383.3 1312.67   4
  -2   0 -13 30987.6 1205.76   8
   0  -2  13 31944.3 1004.93   8
  -2   0  13 31015.3 1187.48   6
   0   2  13 30786.2 1314.80   6
   0  -2 -13 30989.4 1332.79   8
  -2   0 -13 31286.6 1238.57   9
   2   0 -13 31893.4 1267.25   7
  -2   0 -13 30553.7 1144.32   3
  -2   0  13 31523.7 1176.27   3
   2   0  13 31419.5 1153.30   3
   0  -2  13 31046.3 1015.14   3
   0  -2  13 32108.1 1181.69   2
   2   0  13 31534.1 1135.33   4
   0   2 -13 31882.4 1175.45   2
   0  -2  13 32070.4 1070.17   4
   2   0 -13 31493.1 1213.53   1
   2   0 -13 31177.6 1169.05   3
   2   0  14 777.513 170.475   8
   0   2 -14 177.314 242.157   9
   0   2 -14 728.816 314.576   5
   0  -2 -14 486.249 286.694   8
  -2   0 -14 393.161 167.502   8
  -2   0  14 627.737 193.009   8
   2   0  14 715.933 165.249   9
  -2   0  14 366.880 151.306   6
   2   0 -14 552.161 132.407   6
   0  -2  14 503.604 89.0147   8
  -2   0 -14 279.470 179.313   9
   2   0 -14 957.370 274.127   7
   0   2  14 1189.28 290.847   6
   0  -2 -14 1077.17 218.082   5
   2   0  14 518.108 145.669   3
   2   0 -14 943.964 188.342   3
  -2   0  14 548.237 133.160   3
  -2   0 -14 841.344 160.496   3
   2   0 -14 721.790 167.399   1
   0   2 -14 576.645 140.692   2
  -2   0  14 771.263 263.346   4
  -2   0  14 500.401 159.742   1
   0  -2  14 632.531 159.938   2
   0  -2  14 475.421 78.7559   3
   0   2 -14 708.076 121.463   4
   0  -2  14 913.856 277.100   1
   0  -2  14 583.926 119.398   4
   2   0 -15 362.959 115.509   6
   2   0  15 212.878 117.977   8
   0   2 -15 196.405 84.6076   4
  -2   0  15 112.105 131.341   6
   0   2  15 390.971 241.388   6
   2   0 -15 286.432 186.121   7
   0  -2  15 344.802 82.1157   8
   0  -2 -15 465.933 167.269   5
  -2   0 -15 89.5312 139.113   8
   0  -2 -15 499.603 211.010   8
  -2   0 -15 461.007 206.236   9
  -2   0  15 527.993 185.557   8
   0   2 -15 470.041 267.979   9
   0   2  15 279.050 165.758   8
   0   2 -15 377.458 202.357   5
   2   0  15 152.926 124.011   9
  -2   0  15 511.354 242.229   4
   0  -2  15 455.217 224.751   1
  -2   0  15 280.107 114.669   3
   0  -2  15 386.310 63.3003   3
   2   0 -15 134.667 115.567   1
   2   0  15 354.209 130.091   3
   0  -2  15 373.277 106.460   4
  -2   0  15 388.006 147.670   1
   0  -2  15 204.113 122.653   2
   2   0 -15 381.262 149.525   3
  -2   0 -15 382.643 110.881   3
   0   2 -16 424.932 230.348   5
   0   2 -16 919.122 287.064   9
  -2   0  16 539.793 166.637   6
   0   2  16 497.596 191.616   8
   2   0  16 401.251 138.377   9
   0   2  16 627.861 262.424   6
   2   0  16 641.152 198.010   5
   2   0  16 173.179 123.996   8
   0  -2 -16 576.982 179.346   5
  -2   0  16 601.786 184.432   8
   0  -2  16 712.165 107.235   8
   2   0 -16 790.385 233.183   7
   2   0 -16 351.764 118.013   6
  -2   0 -16 433.425 196.875   9
   0  -2 -16 512.715 212.425   8
  -2   0 -16 576.201 182.145   8
   0  -2  16 608.409 122.829   4
   2   0  16 462.872 136.535   3
   2   0 -16 445.519 141.460   3
  -2   0  16 500.219 136.114   3
   0  -2  16 474.853 220.943   1
   2   0  16 644.287 255.885   2
  -2   0  16 562.421 159.786   1
  -2   0  16 435.423 194.212   4
  -2   0 -16 463.740 112.068   3
   2   0 -16 341.951 131.782   1
   0  -2  16 378.735 140.607   2
  -2   0  17-79.2983 139.825   8
   0  -2 -17-242.201 187.282   8
   0   2 -17-139.698 222.247   5
   2   0 -17-13.6892 169.491   7
   0  -2  17 145.778 83.1847   6
   0   2  17 19.9240 144.975   8
   0   2  17-102.348 178.580   6
   2   0  17-239.411 183.869   5
  -2   0 -17-24.4048 142.270   8
   2   0  17 151.014 131.290   9
   0  -2  17 5.67167 66.7224   8
   2   0  17 15.8679 114.772   8
  -2   0  17-137.807 141.271   6
   2   0 -17 35.7611 92.7442   6
  -2   0 -17 16.8792 149.311   9
   0   2 -17-11.9727 206.240   9
   0  -2  17-22.2479 117.915   2
  -2   0 -17 62.8939 83.2245   3
   0  -2  17-64.4218 85.9257   4
   2   0 -17 132.564 121.510   1
  -2   0  17-25.9386 165.269   4
   2   0 -17-31.7928 120.776   3
   2   0  17-74.3901 103.640   3
   2   0  17 34.6153 206.393   2
  -2   0  17-155.702 129.768   1
   0  -2 -17-3.05981 105.177   3
   0   2  17 22.6518 56.7087   1
   0  -2  17-47.6145 161.525   1
   0   2  18 3918.50 440.697   6
   0  -2 -18 4411.31 468.617   8
   0   2  18 4090.08 435.610   8
   0  -2  18 3622.82 244.684   6
   2   0 -18 4166.68 450.216   7
  -2   0  18 3603.70 386.824   8
   0   2 -18 4491.02 474.674   9
   2   0 -18 3469.45 422.769   5
   0  -2  18 4151.51 258.637   8
  -2   0 -18 4347.42 423.092   9
   2   0 -18 3649.88 328.782   6
   2   0  18 3966.24 366.690   8
  -2   0 -18 3626.22 350.008   8
   2   0  18 4776.79 459.722   5
  -2   0  18 3525.45 337.127   6
   0   2 -18 3884.67 450.539   5
  -2   0 -18 3656.28 422.151   7
   2   0 -18 3791.99 307.062   3
  -2   0  18 3603.42 350.052   1
   2   0 -18 3915.66 355.656   1
   0  -2  18 3993.85 350.213   2
   2   0  18 4004.67 445.407   2
   2   0  18 3927.12 300.414   3
  -2   0  18 3723.46 414.964   4
   0  -2 -18 3477.38 336.605   3
   0   2  18 3585.35 214.460   1
   0  -2  18 3529.63 272.546   4
  -2   0 -18 3489.43 279.747   3
   0  -2  18 3348.02 406.143   1
   0  -2  19 123.739 80.4434   8
  -2   0 -19-0.68414 161.669   9
  -2   0  19 332.789 151.592   9
   0  -2  19 273.955 99.8965   6
  -2   0 -19 143.927 256.613   7
   0   2 -19 106.073 232.845   9
  -2   0 -19 476.459 175.137   8
   0   2  19 759.969 296.013   6
  -2   0  19 307.745 184.149   6
   2   0  19 245.187 151.718   8
   2   0  19-58.0966 172.849   5
   0  -2 -19 293.539 257.808   8
   2   0 -19 253.534 110.624   6
   2   0 -19 622.311 279.084   7
   0   2 -19 592.736 305.602   5
   2   0 -19 406.418 250.633   5
   0   2  19 210.227 170.773   8
  -2   0  19 125.158 114.542   8
   0  -2  19 193.391 159.439   2
  -2   0  19 220.555 168.490   1
  -2   0 -19 188.259 107.449   3
   2   0 -19 373.934 147.656   3
   2   0  19 412.441 248.248   2
   0  -2  19 160.792 102.449   4
   0   2  19 251.710 86.5133   1
   0  -2  19 42.7024 186.869   1
   0  -2 -19 33.1653 96.6047   3
  -2   0  19 485.663 255.298   4
   2   0  19 170.272 111.962   3
  -2   0  20 29108.5 1378.90   9
   0   2  20 28080.1 1317.77   8
  -2   0  20 25355.8 1233.45   4
   2   0  20 27979.2 1267.72   9
   2   0 -20 25005.7 1094.16   6
  -2   0 -20 24608.6 1211.43   9
   0   2 -20 26338.0 1328.73   9
   2   0  20 26426.9 1142.87   8
  -2   0  20 26038.1 1118.30   6
   0  -2  20 25218.4 944.774   6
   0   2 -20 25823.1 1320.11   5
  -2   0  20 26938.5 1258.05   8
   2   0  20 29249.0 1362.45   5
  -2   0 -20 25657.0 1129.86   8
   0  -2  20 27378.7 1340.75   7
   0   2  20 25498.7 1262.53   6
   0  -2 -20 27653.3 1307.74   8
   2   0 -20 26753.6 1311.53   5
  -2   0 -20 25915.6 1276.63   7
   2   0 -20 25562.4 1275.23   7
   0  -2  20 26293.2 965.590   8
   0  -2  20 25919.7 1127.98   2
   0  -2  20 27251.2 1011.19   4
   0  -2  20 25146.2 1260.17   1
   0   2  20 25892.7 907.284   1
  -2   0  20 25193.9 1136.34   1
   2   0  20 26493.3 1295.44   2
   0  -2 -20 25485.8 1118.98   3
   2   0 -20 25086.4 1029.98   3
  -2   0 -20 24905.2 989.297   3
   2   0  20 27880.0 1024.14   3
   0  -2  21 4085.59 487.864   7
   0   2  21 4184.47 466.726   8
   0  -2  21 4343.40 299.858   8
   0   2  21 4564.34 508.504   6
   0   2 -21 5012.56 562.776   5
   2   0  21 4135.03 484.336   5
   2   0  21 3782.18 378.230   8
   2   0 -21 3950.98 362.651   6
   0  -2  21 4677.20 500.281   9
   2   0 -21 3972.06 481.703   5
  -2   0 -21 4219.19 398.418   8
   0  -2  21 4736.77 309.353   6
   0  -2 -21 4585.18 521.822   8
  -2   0  21 4330.57 489.025   9
  -2   0 -21 4460.26 495.386   7
  -2   0  21 4514.88 400.533   6
   0   2 -21 4339.91 514.983   9
   2   0 -21 4194.91 481.942   7
  -2   0  21 4167.91 443.710   8
   0  -2  21 4195.32 477.023   5
   2   0  21 4294.95 457.926   9
   2   0  21 4296.57 316.732   3
   0  -2 -21 3646.61 358.586   3
   0  -2  21 4055.85 312.584   4
  -2   0  21 4373.30 472.529   4
  -2   0 -21 4131.08 308.657   3
  -2   0  21 4054.69 402.431   1
   0  -2  21 4248.10 389.646   2
   0  -2  21 4415.79 482.819   1
   2   0  21 3865.33 485.705   2
   0   2  21 4089.63 264.949   1
   2   0 -21 4070.97 329.751   3
  -2   0 -22 128.177 199.943   7
   2   0 -22 65.6673 234.452   7
   0  -2  22 1.74596 71.7469   6
   2   0  22-32.7652 136.200   9
   2   0 -22 120.641 223.995   5
   0   2 -22 454.842 266.026   5
   0   2  22 374.758 218.929   6
   0  -2 -22 462.583 263.545   8
  -2   0  22-128.158 153.655   8
  -2   0  22 37.5439 126.240   9
   0  -2  22 65.9181 149.908   9
   0   2 -22-73.0538 195.025   9
   2   0  22 330.827 230.488   5
   0  -2  22 53.7164 81.1560   8
  -2   0  22 150.973 148.046   6
   0   2  22-251.454 187.697   8
  -2   0 -22 39.5563 144.336   8
   2   0 -22 3.34763 97.2720   6
   2   0  22 20.6287 135.887   8
  -2   0  22-151.213 195.367   4
   0  -2 -22 49.8715 102.188   3
  -2   0  22 206.341 171.321   1
   0   2  22 16.7885 80.1232   1
   0  -2  22-83.8403 168.282   1
   2   0 -22 112.837 111.106   3
   2   0  22 82.7182 222.191   2
   0  -2  22-51.0002 91.8170   4
   0  -2  22 127.138 140.347   2
  -2   0 -22 66.7080 63.7788   3
   2   0  23 363.379 192.011   9
   0  -2  23 474.468 147.638   6
  -2   0  23 1490.59 313.002   6
   2   0  23-35.9099 138.363   5
   2   0 -23 2848.16 511.123   7
  -2   0  23 362.674 269.044   8
   2   0 -23 75.8972 140.908   6
   0   2 -23 2092.33 453.817   5
  -2   0 -23 2411.37 465.034   7
   2   0  23 143.454 217.764   8
   0   2  23 821.941 304.620   9
   0  -2  23 427.390 148.406   8
   2   0 -23 494.711 366.908   5
   0   2  23 3076.52 486.242   6
   0   2  23 18.7370 165.575   8
  -2   0 -23-122.250 144.246   8
   0   2 -23 254.532 448.071   9
   0  -2 -23 909.935 358.590   8
   2   0 -23 214.301 145.932   3
   0  -2 -23 306.605 141.447   3
  -2   0  23 1430.86 317.411   1
   0  -2  23 2423.26 429.515   1
   0   2  23 491.467 145.234   1
   2   0  23 2091.80 426.707   2
   0  -2  23 533.157 179.170   4
  -2   0  23 3251.22 485.030   4
  -2   0 -23 322.514 109.919   3
   0  -2  23 1144.16 266.904   2
   0   2 -24 147404. 5135.73   9
   0   2  24 155485. 5090.43   8
   0  -2  24 157642. 4591.16   6
  -2   0 -24 151516. 4837.97   8
   2   0  24 150646. 4847.44   8
  -2   0 -24 149694. 5067.71   7
  -2   0  24 150078. 4791.84   6
   0  -2 -24 148659. 5044.48   8
   0  -2  24 159109. 4623.87   8
   2   0 -24 147964. 5067.49   7
   0   2 -24 147239. 5137.37   5
   2   0  24 159283. 5064.53   9
   2   0 -24 146834. 5091.65   5
   0   2  24 147389. 5020.13   6
  -2   0  24 148909. 4967.59   4
  -2   0  24 161702. 5034.55   8
   0  -2  24 150755. 4825.61   2
  -2   0  24 152624. 4840.28   1
   0  -2  24 144559. 5035.38   1
   2   0 -24 154701. 4621.42   3
  -2   0 -24 155692. 4565.56   3
   0   2  24 161635. 4544.39   1
   0  -2  24 154016. 4639.01   4
   0  -2 -24 143847. 4738.88   3
   2   0  24 146097. 5046.04   2
   2   0 -25 4995.56 637.869   7
   0   2 -25 1483.14 602.075   9
   0  -2  25 3358.35 318.586   6
   0   2  25 4216.19 528.685   6
   2   0  25 1920.69 371.966   9
   0   2 -25 5246.18 632.472   5
  -2   0  25 2207.54 437.191   6
   2   0  25 2784.20 362.744   8
   0  -2 -25 1719.52 515.405   8
  -2   0 -25 1958.71 354.514   8
   0  -2  25 1915.93 245.883   8
   2   0 -25 2793.67 489.005   5
  -2   0 -25 3830.08 539.109   7
  -2   0  25 2490.69 417.870   8
   2   0  25 4935.70 582.812   2
  -2   0  25 3235.71 498.267   4
  -2   0  25 2971.21 402.963   1
   2   0 -25 2147.46 259.551   3
   0  -2  25 1190.47 279.240   4
   0  -2  25 3321.67 486.369   1
  -2   0 -25 2069.51 232.462   3
   0  -2  25 1528.57 379.261   2
   0   2  25 1457.78 209.048   1
   2   0 -26 2884.19 460.408   7
   0   2 -26 2606.09 439.005   9
   0  -2 -26 3561.97 488.296   8
   0  -2  26 4243.58 322.326   6
  -2   0  26 4320.53 482.151   8
  -2   0 -26 3771.77 407.435   8
   2   0 -26 3282.16 482.243   5
  -2   0 -26 4590.76 544.582   7
   0  -2  26 4380.43 335.447   8
  -2   0  26 3877.21 403.591   6
   0   2 -26 4445.40 583.461   5
   2   0  26 3594.77 395.177   8
   0   2  26 4461.22 525.107   6
  -2   0 -26 4260.13 284.978   3
   0  -2  26 4447.97 513.406   1
   2   0 -26 3870.42 304.006   3
   0  -2  26 3815.96 332.577   4
   0  -2  26 4326.17 424.623   2
  -2   0  26 3769.10 402.925   1
   2   0  26 3731.32 491.863   2
   0   2  26 4634.84 304.300   1
  -2   0  26 3989.45 487.495   4
   0  -2  27 175.145 101.603   8
  -2   0  27 242.046 152.343   8
   0   2  27 161.060 203.638   6
   2   0  27 512.552 177.487   8
  -2   0  27 345.823 192.163   6
   0  -2 -27-50.0718 193.616   8
   0   2 -27-76.4632 253.041   5
  -2   0 -27 290.120 239.003   7
   2   0 -27 515.325 246.400   5
   2   0 -27 418.355 257.993   7
  -2   0 -27 30.1149 151.025   8
   0   2 -27-305.556 227.276   9
   0  -2  27 125.399 93.2880   6
   0   2  27 292.379 109.518   1
  -2   0  27 241.520 197.238   4
   0  -2  27-42.9331 178.712   1
  -2   0  27 456.522 182.111   1
   0  -2  27 141.147 99.7904   4
   0  -2  27 22.6137 138.988   2
   2   0 -27 281.124 107.675   3
   2   0  27 373.360 264.220   2
  -2   0 -27 105.498 80.5245   3
   0  -2  28 3798.27 320.427   6
   0   2 -28 3031.63 509.038   5
   0  -2 -28 3723.69 493.102   8
   0   2  28 3687.54 489.874   6
  -2   0  28 4016.70 418.802   6
   2   0 -28 2835.18 559.699   7
   2   0 -28 3033.94 500.804   5
  -2   0 -28 4405.26 574.067   7
   2   0  28 3649.92 486.561   6
   2   0  28 3254.31 394.101   8
   0  -2  28 3453.96 320.102   8
  -2   0 -28 3631.80 413.684   8
   0   2  28 3596.60 290.812   1
  -2   0 -28 3900.29 259.262   3
  -2   0  28 3135.49 455.133   4
  -2   0  28 3756.49 411.817   1
   0  -2  28 3793.54 409.283   2
   2   0 -28 4052.91 297.810   3
   0  -2  28 3504.17 487.464   1
   2   0  28 3756.34 499.465   2
   0  -2  28 3925.48 342.729   4
   2   0 -29 8177.82 795.980   5
   2   0 -29 6916.64 729.840   7
   2   0  29 8744.98 713.386   6
  -2   0  29 8232.55 614.929   6
   0   2 -29 7423.12 782.750   5
   0  -2  29 9008.70 523.220   6
   2   0  29 8215.77 643.615   8
   0  -2  29 8899.01 549.553   8
  -2   0  29 8308.55 726.437   4
  -2   0 -29 8583.65 648.857   8
   0   2  29 8245.78 745.123   6
   0  -2 -29 7257.50 713.160   8
  -2   0 -29 7443.37 750.895   7
  -2   0 -29 9117.45 412.213   3
   0  -2  29 8844.17 658.447   2
   2   0 -29 8769.80 461.115   3
   0   2  29 9071.00 492.621   1
  -2   0  29 9350.21 673.053   1
   0  -2  29 7970.19 736.850   1
   2   0  29 7935.88 752.840   2
   0  -2  29 8834.45 544.057   4
   2   0  30 82.9796 146.669   8
  -2   0 -30 213.945 168.761   8
   0   2  30 379.246 228.091   6
  -2   0  30 301.995 202.058   6
   2   0 -30-378.452 233.803   5
   2   0 -30-128.197 262.135   7
  -2   0 -30 153.238 229.074   7
   0  -2  30 152.379 99.7399   6
   2   0  30 381.084 226.539   6
   0  -2  30 126.430 103.280   8
   0  -2 -30 301.903 237.411   8
   2   0 -30 93.0586 76.4668   3
   0  -2  30 110.672 117.938   4
   0  -2  30-96.4244 179.185   1
  -2   0  30 33.2331 140.662   1
   2   0  30 537.377 292.102   2
   0  -2  30-159.370 141.775   2
  -2   0 -30 6.87959 47.7221   3
   0  -2 -30 104.600 136.403   3
  -2   0  30 288.268 239.233   4
   0   2  30 53.4290 98.3771   1
  -2   0 -31 581.066 323.118   7
   0  -2 -31 139.567 213.270   8
   0  -2  31 77.6060 82.9628   6
   0   2  31 53.9396 179.534   6
   2   0 -31 231.987 257.006   7
  -2   0  31 70.9522 167.072   6
   2   0 -31 41.5188 228.229   5
   2   0  31 105.114 205.445   6
   2   0  31 7.75611 127.794   8
  -2   0 -31 269.046 186.552   8
  -2   0  31 76.9556 177.570   1
   0  -2  31 213.142 162.882   2
   2   0  31 502.814 279.856   2
   0   2  31 62.6322 111.578   1
  -2   0  31 334.394 245.286   4
   2   0 -31 33.7835 75.7647   3
   0  -2  31 614.386 278.064   1
  -2   0 -31-25.4382 29.9357   3
   0  -2 -31 101.750 113.922   3
   0  -2  31 87.2276 111.619   4
  -2   0  32 20260.5 1083.96   6
   2   0  32 19564.1 1196.87   6
   2   0 -32 19659.3 1359.73   7
   0   2  32 17074.6 1187.35   6
  -2   0 -32 20860.7 1377.14   7
   2   0 -32 17929.3 1296.07   5
  -2   0  32 19103.9 1187.98   4
  -2   0 -32 19538.9 1105.38   8
   0  -2 -32 19121.0 1250.14   8
   0  -2  32 21698.8 947.045   6
   0  -2  32 21508.9 976.161   4
   0  -2  32 20807.9 1141.27   2
   0  -2  32 20798.2 1293.53   1
   0  -2 -32 21192.1 991.068   3
   2   0 -32 20864.0 754.970   3
   2   0  32 17809.3 1237.10   2
  -2   0  32 19849.4 1099.55   1
   0   2  32 20873.8 887.246   1
   2   0 -33 2440.96 477.485   7
   2   0  33 1852.38 392.049   6
  -2   0 -33 2095.63 461.521   7
   0  -2  33 2072.48 259.377   6
   0  -2 -33 2044.88 431.325   8
   0  -2 -33 2587.09 525.168   7
  -2   0  33 2530.82 368.651   6
   0   2  33 2198.76 420.748   6
   2   0  33 2567.40 331.422   4
   2   0 -33 2030.57 458.399   5
  -2   0 -33 2688.73 400.062   8
  -2   0  33 2481.40 430.072   4
   2   0  33 2807.02 476.888   2
   0  -2  33 2290.69 428.349   1
   0  -2  33 2274.77 368.808   2
   0  -2  33 1642.39 264.623   4
   0  -2 -33 2420.11 293.867   3
  -2   0  33 2089.83 340.058   1
  -2   0 -34 516.108 233.249   8
   2   0 -34 1354.62 429.422   5
   0   2  34 280.173 279.677   6
  -2   0  34 540.671 219.380   6
   2   0 -34 1034.62 373.617   7
   2   0  34 837.571 279.301   6
   0  -2 -34 319.701 218.679   8
   0  -2 -34 827.386 367.042   7
  -2   0 -34 488.321 294.871   7
   2   0  34 351.710 231.282   2
   0  -2 -34 828.550 191.987   3
  -2   0  34 596.306 266.974   4
   0  -2  34 785.364 293.465   1
  -2   0  34 619.743 225.459   1
   0  -2  34 747.121 230.030   2
   2   0  34 740.087 184.995   4
   0  -2 -35 402.133 260.132   8
   0   2  35-150.097 222.742   6
   2   0 -35 59.4056 255.597   5
   2   0 -35-104.478 234.544   7
  -2   0  35 208.733 165.944   6
  -2   0 -35 54.7920 155.867   8
   0  -2 -35 562.384 344.628   7
  -2   0 -35 419.089 321.842   7
   2   0  35 355.039 215.898   6
   0  -2  35 194.046 129.181   2
  -2   0  35 202.771 135.854   1
  -2   0  35 325.216 231.982   4
   0  -2  35 380.203 205.082   1
   2   0  35 171.333 188.025   2
   2   0 -36 3993.79 640.535   7
  -2   0 -36 2907.91 422.700   8
   2   0  36 4241.25 549.997   6
   0   2  36 4409.28 598.454   6
   2   0 -36 4671.02 676.462   5
   0   2  36 3371.72 504.553   4
  -2   0 -36 4062.29 628.390   7
   0  -2 -36 3655.64 609.591   7
  -2   0  36 3743.01 447.768   6
   0  -2 -36 4334.52 612.577   8
  -2   0  36 3707.47 444.284   2
   0  -2  36 3814.26 542.188   1
   0  -2  36 4222.74 494.640   2
  -2   0  36 4043.14 544.045   4
   2   0  36 3245.28 540.796   2
  -2   0  36 4235.69 486.920   1
   2   0 -37 516.144 280.320   5
  -2   0 -37 616.545 354.939   7
   0   2  37 761.290 309.674   6
   0  -2 -37 835.883 376.996   7
   2   0  37 115.067 179.696   6
   2   0 -37 963.089 390.541   7
  -2   0 -37 192.588 190.154   8
   0   2  37 829.667 309.986   4
   0  -2  37 231.696 161.079   2
   2   0  37-32.8078 225.530   2
   0  -2  37 254.926 188.259   1
  -2   0  37 466.154 278.864   4
  -2   0 -38 97.3316 233.223   7
   2   0 -38 380.371 276.414   7
   0   2  38 395.086 252.557   6
   2   0  38 280.802 218.080   6
   0  -2 -38 53.0191 272.570   7
   2   0 -38-65.0299 229.214   5
  -2   0 -38-49.4335 141.463   8
   0   2  38 365.738 284.028   4
  -2   0  38 27.1147 191.821   4
   0  -2  38 110.711 136.216   1
   2   0  38 818.320 294.310   1
   2   0  38 382.473 291.337   2
   2   0  39 577.289 226.299   6
  -2   0 -39 30.1956 282.329   7
   0  -2 -39 727.496 395.764   7
   2   0 -39-3.70133 281.875   7
   0   2  39 248.747 219.714   6
   2   0 -39 166.086 265.142   5
   2   0  39 321.330 273.576   2
   0   2  39 154.807 240.044   4
   0  -2  39 739.716 309.942   1
   2   0  39 680.810 260.969   1
  -2   0  39 324.069 268.622   4
   2   0  40 16869.6 1180.05   6
  -2   0  40 14711.4 1116.15   4
   0   2  40 14389.4 1161.59   6
   0   2  40 14704.9 1138.89   4
  -2   0 -40 15519.1 1310.02   7
   2   0 -40 14895.2 1284.24   7
   2   0 -40 15080.3 1294.96   5
   0  -2 -40 15544.6 1334.96   7
   2   0  40 13769.7 1190.20   2
   0  -2  40 15028.3 1176.60   1
  -2   0 -41 498.266 291.806   7
   2   0 -41 222.428 255.181   7
   2   0 -41 1361.55 426.416   5
   0   2  41 935.326 338.693   6
   2   0  41 919.811 343.442   2
   0   2  41-23.2544 204.560   4
  -2   0  41 682.034 266.922   4
   0  -2  41 318.301 207.998   1
   0   2  42 646.472 288.640   6
   2   0 -42 1179.83 469.695   5
   0   2  42 316.411 180.667   4
   2   0  42 426.099 292.624   2
   0  -2  42 343.979 265.103   1
   2   0  43 228.134 232.839   2
   2   0  44 584.176 270.035   2
   1   2  44 195.033 224.067   2
   1   2  43 2106.27 466.570   6
   1   2  43 1448.66 394.783   2
   2  -1  43 2325.22 467.792   2
   1   2  42 1194.82 365.477   6
   2  -1  42 1050.87 350.616   2
  -2   1  42 478.302 302.126   4
   1   2  41 122.206 240.183   6
  -2  -1 -41 195.887 196.586   8
   2   1 -41 104.300 254.515   5
   2  -1  41 216.556 220.306   2
  -1  -2  41-595.970 270.613   1
  -2   1  41-67.3559 202.509   4
   2  -1  41 24.4356 145.925   1
   1   2  40 2042.26 421.077   4
   2   1 -40 2154.35 522.143   5
  -2  -1 -40 2044.24 418.439   8
   1  -2 -40 2856.77 594.989   7
   1   2  40 1515.16 399.326   6
  -2  -1 -40 2553.63 570.525   7
  -2   1  40 2216.18 481.943   4
   2  -1  40 2096.54 470.028   2
   2  -1  40 2536.40 486.712   1
  -1  -2  40 1546.51 379.098   1
   1  -2 -39 4725.86 730.029   7
  -2  -1 -39 3763.16 658.776   7
  -2  -1 -39 3477.18 516.977   8
   2   1 -39 4965.95 742.362   5
   1   2  39 4249.20 628.067   6
   2  -1  39 4803.55 634.182   1
   2  -1  39 4372.92 638.906   2
  -1  -2  39 4681.34 620.054   1
  -2   1  39 3893.31 594.475   4
  -2  -1 -38 2017.58 506.253   7
   2   1 -38 1691.84 477.971   5
  -2  -1 -38 856.420 279.814   8
  -2   1  38 1433.86 339.014   6
   1   2  38 1247.24 386.959   6
   2  -1  38 1337.24 308.029   6
   1  -2 -38 1428.78 450.056   7
  -1  -2  38 776.617 285.112   1
  -2   1  38 1239.51 364.254   4
   2  -1  38 1411.72 370.592   1
   2  -1  38 1200.10 349.789   2
  -2   1  37 4409.34 549.737   6
   1   2  37 3729.39 577.512   6
   2   1 -37 3891.53 670.078   5
   1  -2 -37 3706.06 644.345   7
   2  -1  37 3465.02 473.507   6
  -2  -1 -37 3780.03 648.638   7
  -2  -1 -37 4475.39 580.029   8
   2  -1  37 3475.23 554.118   2
  -1  -2  37 3083.66 510.930   1
  -2   1  37 3647.50 549.993   4
   1  -2 -36 1554.43 438.263   7
  -2  -1 -36 2339.64 499.458   7
  -2   1  36 2759.15 439.382   6
   1   2  36 1830.28 433.727   6
   2  -1  36 2989.34 434.217   6
   2   1 -36 980.721 384.716   5
  -2  -1 -36 2178.16 405.302   8
  -1  -2  36 2227.30 424.074   1
   2  -1  36 1919.67 418.729   2
  -2   1  36 1758.26 414.122   4
  -2   1  35 8258.25 736.668   6
   2   1 -35 9589.90 965.277   5
   1  -2 -35 9167.57 933.360   7
  -2   1  35 8116.33 782.011   4
   1   2  35 7914.23 809.935   6
  -2  -1 -35 8869.92 931.384   7
  -2  -1 -35 8189.52 759.367   8
   2  -1  35 8704.81 735.783   6
  -1  -2  35 7643.66 778.316   1
   2  -1  35 8122.97 805.586   2
  -1  -2  35 8581.37 651.704   2
  -1  -2  35 8323.73 641.139   4
   1  -2 -34 3912.03 620.370   7
  -2  -1 -34 3652.72 510.935   8
  -2   1  34 3258.03 461.899   6
   2   1 -34 2988.07 561.547   5
   1   2  34 3350.52 524.164   6
  -2  -1 -34 2992.35 554.889   7
   2  -1  34 3918.14 486.791   6
   1  -2 -34 3413.12 363.665   3
  -1  -2  34 2989.14 377.606   4
  -2   1  34 2677.53 471.636   4
   2  -1  34 4216.19 575.048   2
  -1  -2  34 3176.96 382.320   2
  -1  -2  34 3568.92 508.057   1
   2  -1  33-43.3896 160.784   6
  -2  -1 -33 380.820 242.082   8
  -2   1  33 560.599 252.495   6
   2   1 -33 424.615 301.465   5
   1  -2 -33-58.5541 222.575   5
   1   2  33-94.4032 229.857   6
   1  -2 -33 726.742 361.657   7
  -2  -1 -33 276.236 253.492   7
  -1  -2  33 145.768 147.026   4
   2  -1  33 338.902 281.130   2
   1   2  33 332.987 149.011   1
  -2   1  33-114.440 202.323   4
   1  -2 -33 5.32200 125.742   3
  -1  -2  33 216.585 149.729   2
  -1  -2  33 244.926 201.781   1
   1  -2 -32 7828.12 750.513   5
  -2  -1 -32 7827.82 823.188   7
  -2   1  32 7603.93 675.999   6
  -2  -1 -32 8713.97 745.172   8
   2  -1  32 7540.44 471.552   4
   1   2  32 6511.27 705.971   6
   1  -2 -32 7302.34 805.007   7
   2  -1  32 7625.19 664.287   6
  -2   1  32 7101.60 724.695   4
   2   1 -32 7636.77 827.858   5
  -1  -2  32 7140.65 716.878   1
  -1  -2  32 8140.97 601.946   2
  -1  -2  32 7931.16 613.876   4
   2  -1  32 8756.06 793.947   2
   1   2  32 8261.13 554.583   1
   1  -2 -32 7495.89 550.616   3
  -1  -2  31 7560.12 415.855   6
  -1   2 -31 6876.13 757.280   9
   2  -1  31 7945.40 468.996   4
   1   2  31 6797.90 712.787   6
  -2  -1 -31 6356.02 735.822   7
  -2  -1 -31 7448.75 686.937   8
   1  -2 -31 6974.94 697.726   5
  -2   1  31 7771.38 729.257   4
   2  -1  31 6898.20 626.086   6
  -2   1  31 6995.05 643.243   6
   1  -2 -31 5666.81 701.905   7
   2   1 -31 5628.63 704.117   5
   2   1 -31 7744.78 796.638   7
  -2  -1 -31 7145.05 468.672   3
  -1  -2  31 7786.18 591.397   4
   1   2  31 7773.01 529.063   1
  -1  -2  31 7755.72 576.590   2
  -1  -2  31 7623.08 728.806   1
   2  -1  31 8488.19 782.865   2
   1  -2 -31 7493.77 549.730   3
  -1  -2  30 297.881 156.292   8
  -1  -2  30 172.879 65.5231   6
   1  -2 -30 259.089 207.238   5
  -2  -1 -30 299.180 228.964   7
  -1   2 -30 407.120 315.703   9
   2   1 -30 341.364 287.457   5
   2  -1  30 179.515 174.612   6
   2   1 -30-7.51402 246.857   7
   1   2  30 325.875 233.979   6
  -2  -1 -30 382.693 231.637   8
  -2   1  30 206.360 208.198   6
   2  -1  30 380.981 145.504   8
  -2  -1 -30 251.563 106.936   3
  -2   1  30 121.870 184.438   4
   1   2  30 171.395 123.080   1
  -1  -2  30 277.420 181.506   4
   1  -2 -30 214.039 122.217   3
   2  -1  30 483.695 125.908   4
   2  -1  30 523.627 249.642   2
  -1  -2  30 480.399 176.431   2
  -1  -2  30 344.488 213.061   1
   2  -1  29 1544.56 246.533   8
   1  -2 -29 898.176 280.466   5
  -2  -1 -29 1392.11 306.861   8
  -1  -2  29 1471.99 163.678   6
  -2   1  29 1370.85 296.213   6
   2   1 -29 1470.73 388.744   5
  -1   2 -29 934.721 347.624   9
   1   2  29 1533.58 360.570   6
  -2  -1 -29 939.247 331.145   7
  -1  -2  29 1373.27 240.045   8
   2   1 -29 1864.45 421.650   7
  -2  -1 -29 1169.44 187.661   3
   2  -1  29 1501.37 192.332   4
   1  -2 -29 1494.34 250.119   3
   2  -1  29 1508.89 361.435   2
  -2   1  29 1366.10 356.592   4
  -1  -2  29 823.944 248.028   1
  -1  -2  29 1706.32 265.285   2
  -1  -2  29 1470.85 262.063   4
   1   2  28 163.206 195.143   6
  -2   1  28 469.165 263.219   6
  -2  -1 -28 380.151 256.179   8
  -1  -2  28 310.596 147.752   8
   2   1 -28 926.929 356.473   5
   2  -1  28 342.767 182.274   8
   2   1 -28 680.641 315.211   7
   1  -2 -28 575.201 295.069   8
   1  -2 -28 102.360 220.129   5
  -1  -2  28 177.753 82.2125   6
  -1   2 -28 303.385 295.798   9
   2   1 -28 179.257 53.4024   3
  -1  -2  28 233.795 171.834   4
  -2  -1 -28 275.444 117.039   3
   1  -2 -28 313.574 163.554   3
  -2   1  28 331.637 246.400   4
   2  -1  28 289.712 112.728   4
  -1  -2  28 361.506 203.409   1
  -1  -2  28 178.663 131.436   2
   2  -1  28 144.387 204.390   2
   1   2  27 11851.0 864.918   5
  -2  -1 -27 11555.2 830.298   8
   1   2  27 13220.3 943.459   6
   2   1 -27 11766.4 933.082   7
   2  -1  27 13682.9 730.038   8
   1  -2 -27 12202.8 923.740   8
  -1  -2  27 13693.8 571.861   6
  -1   2 -27 12665.8 985.437   9
   2   1 -27 12839.6 996.190   5
  -2   1  27 12284.5 906.617   4
  -2   1  27 12081.8 834.941   6
  -1  -2  27 13513.2 754.505   8
   1  -2 -27 13512.5 911.881   5
   2  -1  27 14325.7 632.554   4
  -1  -2  27 12544.4 760.492   4
   2   1 -27 13895.4 523.251   3
  -2  -1 -27 12547.9 676.259   3
  -1  -2  27 12115.8 896.781   1
   1  -2 -27 12771.1 753.132   3
   2  -1  27 12312.5 913.462   2
  -1  -2  27 14782.2 769.804   2
   1   2  26 245.929 258.580   6
   2  -1  26 280.814 127.494   8
  -1  -2  26 192.026 77.8254   6
  -1   2 -26 184.674 255.064   9
   2   1 -26 499.899 274.913   7
   2   1 -26-53.1204 238.602   5
   1   2  26 183.829 138.253   5
   1  -2 -26 294.156 252.559   8
  -1  -2  26 130.727 98.8021   8
  -2  -1 -26 362.123 218.194   8
   1  -2 -26 216.638 183.548   5
  -2   1  26 498.474 242.962   6
   2  -1  26 336.214 227.638   2
   2   1 -26 264.268 81.5008   3
   2  -1  26 367.321 111.160   4
  -1  -2  26 270.260 154.861   4
  -2  -1 -26 122.099 88.0542   3
  -2   1  26 285.915 243.691   4
  -1  -2  26 437.605 231.050   1
   1  -2 -26 280.992 151.586   3
  -1  -2  26 103.079 100.706   2
  -1  -2  25 220.538 77.3483   6
   1  -2 -25 137.845 220.096   8
  -2   1  25-121.910 192.974   6
  -2  -1 -25 257.279 209.154   8
   1   2  25-137.525 186.070   5
   2   1 -25 410.588 240.237   7
  -1   2 -25 186.035 227.246   9
   1  -2 -25 366.832 223.801   5
   2   1 -25 585.271 298.560   5
   2  -1  25 162.366 112.635   8
  -1  -2  25 111.345 124.227   8
   1   2  25 321.156 190.860   8
   1   2  25 610.553 211.148   9
   1   2  25 1.32847 226.930   6
  -1  -2  25 302.317 149.810   2
   2  -1  25 216.486 85.1725   4
   2   1 -25 222.591 85.1451   3
  -1  -2  25 193.093 166.321   4
   1  -2 -25 180.073 159.867   3
  -2   1  25-64.3972 209.952   4
  -1  -2  25 361.077 201.213   1
  -2  -1 -25 277.730 117.871   3
   2  -1  25 53.8622 163.580   2
   2  -1  24 2462.88 215.959   4
   2   1 -24 2298.91 400.842   7
  -1  -2  24 2352.91 178.234   6
   1   2  24 2540.90 358.080   5
   1  -2 -24 2092.02 347.057   5
   1   2  24 2628.49 387.965   9
   2   1 -24 2782.56 447.269   5
   2  -1  24 2488.43 275.750   8
   1   2  24 1621.61 362.478   6
   1   2  24 2419.73 372.171   8
  -2  -1 -24 2576.78 386.090   8
  -2   1  24 2537.97 371.259   8
   1  -2 -24 2614.98 417.419   8
  -2   1  24 2167.00 339.555   6
  -1   2 -24 2486.79 447.475   9
  -1  -2  24 2437.73 277.871   8
  -1  -2  24 2077.99 363.688   1
  -2  -1 -24 2527.39 268.721   3
   1  -2 -24 1984.14 290.116   3
  -1  -2  24 1931.34 285.952   4
  -1  -2  24 2134.93 258.239   2
  -2   1  24 2603.56 417.125   4
   2  -1  24 3111.94 440.992   2
   2   1 -24 2589.06 212.664   3
   2  -1  23 2939.07 403.380   9
   1  -2 -23 2776.66 379.965   5
  -2   1  23 2466.12 343.308   6
   1   2  23 2719.10 360.736   5
   1  -2 -23 2270.10 387.970   8
   2   1 -23 3092.07 445.919   7
  -2  -1 -23 2520.60 369.803   8
  -1   2 -23 2813.67 461.536   9
  -1  -2  23 2801.40 187.058   6
   1   2  23 3014.43 431.625   6
  -2   1  23 2964.92 410.504   8
  -1  -2  23 2755.23 287.147   8
   1   2  23 2499.39 375.069   8
   1   2  23 2885.89 380.022   9
   2   1 -23 2431.38 424.838   5
  -2  -1 -23 2420.77 274.158   3
   2   1 -23 2915.67 229.248   3
  -1  -2  23 2951.93 415.702   1
  -1  -2  23 2836.45 290.296   2
   1  -2 -23 2598.44 333.402   3
   2  -1  23 3094.94 414.845   2
  -1  -2  23 2485.32 309.006   4
   2  -1  23 2933.73 199.563   3
  -2   1  23 2932.74 426.731   4
   1  -2 -22 2972.99 459.386   8
   2   1 -22 1978.45 379.441   5
   1   2  22 1681.31 326.943   8
   2  -1  22 1661.48 298.925   9
  -1  -2  22 1850.85 236.768   8
   2   1 -22 2056.32 371.159   7
   1  -2 -22 1428.79 289.754   6
   1   2  22 1746.05 308.464   9
  -1   2 -22 1558.71 387.715   9
   1   2  22 1669.72 339.809   6
   1   2  22 1818.81 299.058   5
  -2   1  22 1262.14 271.157   8
  -1  -2  22 1560.63 137.230   6
   1  -2 -22 1821.55 329.103   5
  -2   1  22 1903.72 333.566   6
  -2  -1 -22 1419.16 306.719   8
   2   1 -22 2054.71 200.039   3
   2  -1  22 1831.91 165.999   3
  -1  -2  22 2192.36 392.855   1
  -2   1  22 2325.73 415.802   4
   2  -1  22 2729.45 416.191   2
  -2  -1 -22 2022.57 255.344   3
  -1  -2  22 1474.37 261.992   4
   1  -2 -22 2038.18 284.232   3
  -1  -2  22 1668.15 222.589   2
  -2  -1 -21 34981.5 1528.63   8
   1  -2 -21 35449.9 1580.59   6
  -1  -2  21 37412.9 1667.28   7
   1  -2 -21 37306.4 1654.98   8
   1   2  21 37914.5 1641.53   8
   1   2  21 36795.7 1525.44   5
   1   2  21 33790.4 1544.57   9
  -2   1  21 35187.2 1515.22   6
   2   1 -21 34707.5 1648.97   5
   1  -2 -21 34881.4 1497.68   5
   2   1 -21 33643.8 1600.79   7
  -2   1  21 36188.0 1609.62   8
   2  -1  21 39398.1 1654.27   9
   1   2  21 36554.7 1618.67   6
  -1   2 -21 36045.1 1653.54   9
  -1  -2  21 38436.2 1703.00   9
  -1  -2  21 35308.2 1355.83   8
  -2   1  21 33641.2 1567.38   4
  -1  -2  21 35648.4 1120.38   6
   2  -1  21 35466.8 1658.62   5
  -1  -2  21 34955.9 1400.70   4
  -1  -2  21 36459.4 1331.27   2
  -1  -2  21 34988.3 1594.95   1
   2  -1  21 35075.4 1198.81   3
   2  -1  21 33257.9 1563.40   2
   2   1 -21 35788.7 1243.58   3
   1  -2 -21 34411.1 1424.35   3
   2  -1  21 36222.8 1208.48   4
  -2  -1 -21 32841.4 1342.26   3
  -2   1  20 1890.50 321.558   8
  -2  -1 -20 1310.61 293.471   8
  -1   2 -20 1145.92 326.916   9
   1   2  20 1473.26 263.166   9
   1  -2 -20 2174.87 342.507   5
   2   1 -20 2856.27 475.061   7
   1   2  20 1618.93 268.724   5
   1   2  20 1754.55 316.202   8
   2  -1  20 1324.73 296.746   5
   1  -2 -20 2456.46 400.038   8
   2   1 -20 1371.63 364.595   5
   2   1 -20 1710.23 198.422   6
   1   2  20 2057.84 394.354   6
  -1  -2  20 1543.82 301.883   9
  -1  -2  20 1207.17 189.094   8
  -1  -2  20 1960.32 325.228   7
   2  -1  20 1323.08 274.433   9
   1  -2 -20 1377.69 258.168   6
  -2   1  20 2145.16 355.991   6
  -1  -2  20 1335.85 109.135   6
   2  -1  20 1370.69 150.606   4
   2   1 -20 2124.20 220.090   3
   2  -1  20 2280.76 382.011   2
  -2  -1 -20 1807.70 238.009   3
   2  -1  20 1533.95 167.969   3
  -2   1  20 2951.22 449.041   4
  -1  -2  20 1766.85 219.364   2
  -1  -2  20 1699.94 273.565   4
  -1  -2  20 2855.44 400.958   1
  -1   2 -19 32562.1 1524.59   9
   1  -2 -19 32922.2 1376.96   5
   2  -1  19 34246.6 1512.74   9
   1   2  19 32596.9 1381.87   5
   1  -2 -19 33428.9 1507.09   8
  -2   1  19 34676.0 1510.91   8
  -1  -2  19 32174.7 1242.86   8
   1   2  19 33612.7 1502.42   6
   2   1 -19 30422.5 1168.81   6
   1  -2 -19 35652.7 1502.67   6
   2   1 -19 30605.6 1481.80   7
  -2   1  19 30497.4 1451.44   4
   2  -1  19 35205.1 1557.68   5
  -2  -1 -19 31481.5 1407.34   8
   2   1 -19 31814.3 1507.18   5
  -1  -2  19 34288.7 1551.59   9
   1   2  19 34093.8 1505.56   8
  -2   1  19 33115.3 1398.72   6
  -1  -2  19 33852.4 1493.13   1
   2   1 -19 31838.7 1177.18   3
  -2  -1 -19 30927.3 1266.99   3
  -1  -2  19 34427.6 1035.41   3
  -1  -2  19 32628.2 1211.32   2
   2  -1  19 32369.4 1475.76   2
  -1  -2  19 31535.3 1286.74   4
   2  -1  19 33701.5 1109.88   4
   2  -1  19 33466.2 1147.91   3
  -1  -2  18 5254.10 367.021   8
  -1   2 -18 4107.87 483.763   9
   1  -2 -18 5033.46 428.746   5
   1  -2 -18 4642.45 457.874   6
  -2   1  18 6454.32 560.777   4
   2  -1  18 4810.53 472.289   9
   1   2  18 6056.86 550.844   6
  -2   1  18 5865.52 501.215   6
   1   2  18 5390.75 502.870   8
  -1  -2  18 5681.09 522.920   9
  -2   1  18 5437.55 502.999   8
   2   1 -18 5204.77 516.484   5
  -2  -1 -18 5498.96 486.578   8
   1   2  18 5148.44 432.011   5
   2   1 -18 4696.62 316.423   6
   1  -2 -18 6290.84 574.602   8
  -2  -1 -18 5485.65 399.619   3
   2   1 -18 5138.77 457.088   1
  -1  -2  18 5005.41 253.675   3
  -1  -2  18 5317.30 352.403   2
  -1  -2  18 6536.39 559.117   1
  -1  -2  18 5288.69 412.093   4
   2   1 -18 5299.96 348.646   3
   2  -1  18 5193.91 518.539   2
   2  -1  18 4795.24 312.890   3
   2  -1  18 5453.49 287.197   4
  -1  -2  17 474.861 209.127   9
  -1   2 -17 406.394 260.521   9
  -2   1  17 395.500 225.915   6
  -2   1  17 492.655 178.588   8
   1  -2 -17 451.724 183.546   5
   1  -2 -17 1106.30 313.961   8
   2   1 -17 146.342 196.069   5
   1   2  17 366.516 169.685   5
  -1  -2  17 310.836 111.235   8
   2   1 -17 240.022 93.1267   6
   1   2  17 454.844 212.541   8
   1   2  17 579.636 286.096   6
  -2  -1 -17 506.522 192.819   8
  -2  -1 -17 572.685 162.282   3
   2  -1  17 629.439 229.568   2
  -1  -2  17 1959.16 359.614   1
  -2   1  17 1306.13 349.489   4
  -1  -2  17 436.934 132.925   2
  -1  -2  17 306.948 80.7413   3
  -1  -2  17 283.038 175.366   4
   2  -1  17 238.663 75.4679   4
   2   1 -17 164.195 145.496   1
   2  -1  17 526.469 121.887   3
   2   1 -17 1024.42 174.837   3
  -1  -2  16 51497.5 1903.72   9
  -1   2 -16 44683.3 1852.69   9
   1   2  16 50286.2 1879.17   8
  -2  -1 -16 46213.9 1769.90   8
  -2   1  16 44748.1 1730.49   6
  -2   1  16 49275.4 1859.62   4
   1  -2 -16 46519.0 1694.96   5
  -2   1  16 50366.8 1880.02   8
   1  -2 -16 47748.1 1871.61   8
   1   2  16 45852.5 1695.98   5
   1   2  16 47044.4 1843.57   6
   2   1 -16 45290.8 1523.53   6
  -1  -2  16 46200.1 1468.77   3
   2  -1  16 48624.6 1844.79   2
  -1  -2  16 47629.8 1537.17   2
   2  -1  16 47989.5 1446.53   4
  -2  -1 -16 44780.9 1645.15   3
  -1  -2  16 48964.8 1860.70   1
  -1  -2  16 47411.4 1649.56   4
   2  -1  16 47130.2 1545.27   3
   2   1 -16 46317.4 1572.60   3
   2   1 -16 48304.7 1801.44   1
  -2  -1 -15 13232.5 748.525   8
   1  -2 -15 13065.1 681.814   5
   1   2  15 14557.6 815.120   8
   2   1 -15 12231.3 563.445   6
   2   1 -15 13240.9 737.969   4
  -2   1  15 14313.7 758.418   6
  -2   1  15 13686.9 799.299   8
   1  -2 -15 14267.5 830.512   8
  -2   1  15 13347.4 798.351   4
   1   2  15 14521.8 841.775   6
  -1   2 -15 13358.2 809.871   9
   1   2  15 13248.3 686.942   5
  -1  -2  15 14012.8 819.463   1
  -1  -2  15 12539.0 651.666   4
   2  -1  15 13113.7 787.681   2
  -1  -2  15 12512.5 533.484   3
  -1   2 -15 14121.9 743.369   2
   2  -1  15 13544.5 507.162   4
   2  -1  15 13083.8 589.517   3
  -1  -2  15 14121.1 581.486   2
   2   1 -15 13290.7 754.632   1
  -2  -1 -15 13551.9 677.810   3
   2   1 -15 13955.5 626.610   3
   1   2  14 1129.95 296.934   6
   1  -2 -14 815.259 185.271   5
  -2   1  14 1185.64 239.319   6
   1   2  14 1386.67 204.811   5
   2  -1  14 979.429 219.635   9
  -2  -1 -14 797.395 226.045   8
  -1  -2  14 970.549 212.111   9
   2   1 -14 1007.24 140.403   6
  -1   2 -14 1214.68 273.039   9
   1  -2 -14 1432.63 328.583   8
   1   2  14 1108.01 240.221   8
  -2   1  14 709.730 199.855   8
  -1  -2  14 899.358 140.208   2
   2  -1  14 893.417 158.785   3
  -2  -1 -14 953.691 172.976   3
  -1   2 -14 944.542 221.003   2
  -1  -2  14 977.992 133.102   3
   2  -1  14 1057.98 106.535   4
   2   1 -14 1005.93 180.708   3
   2   1 -14 529.518 181.648   1
   2   1 -14 1186.97 223.171   4
  -2   1  14 1451.48 302.203   4
  -1  -2  14 590.161 168.431   4
   2  -1  14 763.922 278.516   2
  -1  -2  14 1097.78 272.304   1
   2   1 -13 7500.58 504.658   4
   1   2  13 7348.87 541.894   6
  -1   2 -13 7371.82 567.859   9
   1  -2 -13 6958.52 433.984   5
   1   2  13 6977.21 525.919   8
   1  -2 -13 7465.15 564.318   8
   1   2  13 6421.29 421.963   5
  -2   1  13 6479.29 476.766   6
  -2  -1 -13 7480.08 532.862   8
   2  -1  13 6749.46 495.942   9
  -2   1  13 7263.51 557.166   4
  -1  -2  13 6610.25 513.563   9
   2   1 -13 6519.84 359.188   6
  -2  -1 -13 6990.85 447.156   3
   2  -1  13 6979.85 303.046   4
   2  -1  13 6966.29 401.062   3
   2  -1  13 6210.56 526.134   2
  -1  -2  13 7292.10 357.678   2
  -1  -2  13 6953.15 436.021   4
  -1   2 -13 7213.03 487.482   2
   2   1 -13 7499.49 511.241   1
   2   1 -13 7068.45 417.796   3
  -1  -2  13 6763.45 354.618   3
  -1  -2  13 7873.08 567.078   1
   1  -2 -12 877.389 305.590   8
   1   2  12 1136.06 307.221   6
  -1   2 -12 452.869 251.343   9
   1  -2 -12 746.303 162.514   5
  -1  -2  12 620.051 199.685   9
  -2  -1 -12 612.988 242.445   8
   2  -1  12 447.997 172.656   9
  -2   1  12 679.530 230.118   6
   2   1 -12 382.822 106.012   6
   1   2  12 341.439 125.688   5
  -2   1  12 786.568 255.072   4
   2   1 -12 921.305 181.999   3
   2   1 -12 760.124 177.929   1
  -1   2 -12 832.724 195.040   2
   2   1 -12 572.629 165.869   4
  -1  -2  12 466.973 112.740   3
  -1  -2  12 652.038 182.140   4
   2  -1  12 584.009 85.2353   4
   2  -1  12 630.064 143.747   3
  -1  -2  12 413.916 97.5860   2
  -2  -1 -12 686.245 165.978   3
   1  -2 -11 20701.7 992.557   8
   2  -1  11 20991.2 927.681   9
   1  -2 -11 20029.5 810.156   5
  -1   2 -11 20759.3 987.725   9
   2   1 -11 19207.5 905.308   4
  -1  -2  11 20868.4 952.136   9
   1   2  11 19998.7 817.364   5
  -2   1  11 21328.9 986.138   4
  -2   1  11 20154.3 918.915   6
   1   2  11 22157.3 990.202   6
   2   1 -11 18981.5 749.412   6
  -2  -1 -11 20531.3 935.467   8
   2  -1  11 20765.5 684.897   4
  -1  -2  11 19343.0 718.369   2
  -1  -2  11 19444.8 771.456   3
   2   1 -11 22070.0 951.522   1
  -1  -2  11 20511.7 852.095   4
   2  -1  11 20842.8 815.357   3
  -1   2 -11 20070.7 913.036   2
   2   1 -11 20070.2 826.524   3
  -2  -1 -11 19961.4 872.888   3
  -2  -1 -10 10463.3 630.424   8
  -2   1  10 11679.6 679.106   4
  -1   2 -10 10293.1 664.813   9
   2  -1  10 10275.7 583.421   9
   1  -2 -10 10979.9 664.297   8
   2  -1  10 10185.1 402.009   4
   2   1 -10 9733.26 455.969   6
  -2   1  10 10326.2 603.073   6
   1   2  10 10327.0 631.853   6
  -1  -2  10 10027.1 597.458   9
  -2  -1 -10 10351.2 563.361   3
   2  -1  10 10518.4 525.448   3
   2   1 -10 11394.0 552.579   3
  -1   2 -10 10469.4 589.313   2
  -1  -2  10 9798.97 478.511   3
  -1  -2  10 10495.8 548.822   4
   2   1 -10 11251.5 616.302   1
  -1  -2   9 1437.54 229.519   9
  -1   2  -9 1314.06 264.227   9
   2  -1   9 1556.81 227.153   9
  -2   1   9 1959.15 298.019   6
   2   1  -9 1443.04 159.644   6
  -2  -1  -9 1809.24 302.150   8
   1  -2  -9 1759.29 338.031   8
   1   2   9 1862.21 338.913   6
  -2   1   9 1499.24 314.990   4
  -1  -2   9 1696.08 230.573   4
   2   1  -9 1805.61 253.046   1
  -2   1   9 1283.52 213.932   3
  -1   2  -9 1816.06 256.127   2
   2   1  -9 1904.09 243.040   3
  -2  -1  -9 1380.40 196.468   3
   2  -1   9 1335.36 203.022   3
   2  -1   9 1426.07 124.652   4
  -1  -2   9 1346.24 173.236   3
   2   1  -8 45.4243 94.5343   6
  -2   1   8 64.9057 180.686   6
   1   2   8 222.454 206.837   6
  -1   2  -8 99.9953 259.985   9
   2  -1   8 257.431 123.134   9
  -1  -2   8 241.095 144.112   9
  -2  -1  -8 253.599 232.144   8
   1  -2  -8-22.6482 258.085   8
   2  -1   8 114.776 153.328   3
   2   1  -8 77.7019 169.560   3
  -1   2  -8 101.647 154.381   2
  -1  -2   8 178.721 107.066   3
   2   1  -8 138.334 140.882   1
  -1  -2   8 200.683 177.847   4
   2  -1   8 103.592 75.1243   4
  -2   1   8 396.507 267.793   4
  -2   1   8 545.854 157.070   3
  -2  -1  -7 1894.73 291.692   8
  -1   2  -7 1650.25 311.167   9
  -1  -2   7 2172.35 252.686   9
   1   2   7 2452.20 347.819   6
  -2   1   7 1804.93 298.005   6
   1  -2  -7 1766.78 333.679   8
  -2   1   7 1771.84 234.926   3
  -1  -2   7 1997.28 208.331   3
   2  -1   7 1977.97 240.441   3
   2   1  -7 1699.55 245.398   1
   2  -1   7 1664.20 148.041   4
   2   1  -7 1710.21 239.591   3
  -2   1   7 2093.36 291.259   4
  -1  -2   7 1814.58 254.238   4
  -1   2  -7 1827.61 244.163   2
  -2  -1  -6 1038.41 287.191   8
  -1   2  -6 1033.82 95.7755   8
  -1   2  -6 1029.73 252.127   9
  -2   1   6 920.429 209.923   6
   1  -2  -6 1804.65 352.231   8
  -1  -2   6 1048.78 181.326   9
   1   2   6 1713.46 322.995   6
   2  -1   6 974.242 127.807   4
   1   2   6 950.199 167.784   1
   2   1  -6 966.247 227.066   3
  -1  -2   6 1050.16 204.036   4
  -1   2  -6 979.889 221.480   2
   1   2   6 1148.30 259.293   3
  -2   1   6 1121.75 208.812   2
   2  -1   6 763.112 199.828   3
   2   1  -6 1408.49 245.508   1
  -1  -2   6 1000.27 163.766   3
  -2   1   6 1326.82 271.033   4
  -1   2  -5 36173.3 1149.25   8
  -1  -2   5 36821.7 1319.21   9
   2  -1   5 36718.2 1212.85   7
   1  -2  -5 39451.8 1393.61   8
  -2   1   5 38490.6 1392.56   4
  -2  -1  -5 37805.3 1391.26   8
  -2   1   5 38591.7 1390.49   6
  -1   2  -5 38108.8 1424.06   9
   2  -1   5 35592.5 1210.97   4
   1   2   5 37759.6 1370.69   6
   2   1  -5 39005.9 1340.50   3
   2   1  -5 36790.4 1372.87   1
   1   2   5 39408.7 1391.48   3
   1   2   5 35371.6 1256.02   1
  -1  -2   5 38211.7 1333.97   4
  -2   1   5 37818.2 1321.21   2
   2   1  -5 38005.1 1130.96   2
  -1  -2   5 36758.9 1303.64   3
   2  -1   5 37024.3 1332.43   3
  -1   2  -5 36390.1 1366.39   2
  -1   2  -4 1226.77 128.722   8
  -1  -2   4 1798.98 212.182   9
  -2   1   4 1315.08 237.308   6
   1  -2  -4 1968.13 284.001   8
   1   2   4 2138.96 316.060   6
   2  -1   4 1275.90 135.966   7
  -1   2  -4 1549.63 331.264   9
  -2  -1  -4 1602.77 301.208   8
   2   1  -4 1415.67 122.295   2
   2  -1   4 1399.01 158.810   4
   2  -1   4 1306.66 228.997   3
  -2   1   4 1458.34 271.627   4
  -1  -2   4 1321.86 196.351   3
  -1   2  -4 1300.19 236.547   2
   2   1  -4 1172.66 233.402   1
  -2  -1  -4 1709.46 279.463   4
   2   1  -4 1171.96 203.436   3
   1   2   4 1338.20 190.884   1
   1   2   4 1073.23 284.123   3
  -2   1   4 1533.01 213.613   2
  -1  -2   4 1580.49 248.304   4
   2  -1   3 9833.61 387.239   7
   1   2   3 10479.3 555.720   6
   1  -2  -3 9996.57 547.689   8
  -1  -2   3 10180.0 505.939   8
  -2   1   3 9894.01 540.512   4
  -1  -2   3 10399.3 495.651   9
  -1   2  -3 9517.84 419.003   8
   2  -1   3 9945.44 456.224   4
  -1   2  -3 10130.3 509.184   6
  -1   2  -3 10655.5 557.155   2
   2   1  -3 10210.1 539.532   3
   2   1  -3 10044.6 407.315   2
  -1  -2   3 10046.3 515.787   3
   1   2   3 9508.01 480.331   1
  -2  -1  -3 9432.74 535.597   4
   2   1  -3 10515.2 561.165   1
  -2   1   3 9690.83 523.487   2
   1   2   3 10301.7 582.051   3
   2  -1   3 9965.42 531.344   3
  -1  -2   3 10121.5 530.497   4
  -1  -2   2 402.312 179.812   8
   2  -1   2 364.874 71.7889   7
   1  -2  -2 305.778 183.008   8
  -1  -2   2 715.410 161.970   9
   1   2   2 643.864 210.879   6
  -1   2  -2 261.810 185.907   6
  -1   2  -2 453.248 119.807   8
  -2   1   2 265.178 185.917   4
  -2  -1  -2 658.802 228.313   4
  -2   1   2 439.861 160.648   2
   2   1  -2 409.575 217.839   3
  -1   2  -2 436.868 189.700   2
   2  -1   2 17.7114 103.463   4
   1   2   2 381.573 146.005   1
   2   1  -2 274.153 106.752   2
   2  -1   2 164.033 165.418   3
   1   2   2 408.916 245.104   3
  -1   2  -1 1443.24 184.436   8
   1   2   1 1745.04 276.590   6
  -1   2  -1 712.310 206.736   6
  -1  -2   1 880.494 212.702   8
   1  -2  -1 826.080 200.494   8
   1   2   1 808.920 181.985   1
  -2   1   1 673.507 197.425   2
  -2  -1  -1 993.977 264.085   4
   1   2   1 1256.32 337.802   3
  -2   1   1 884.066 214.276   4
   2   1  -1 543.781 228.010   3
   2  -1   1 828.638 162.183   4
   2  -1   1 481.425 212.293   3
  -1   2  -1 593.305 182.791   2
   2  -1   0 83588.7 2642.44   4
   1   2   0 86888.4 2588.42   9
  -2   1   0 85751.1 2650.11   4
   1  -2   0 88915.2 2627.88   8
   1   2   0 86487.8 2627.81   6
  -1   2   0 84236.2 2685.53   6
  -1  -2   0 86484.0 2682.74   8
  -1   2   0 81559.6 2716.48   2
  -2  -1   0 85001.4 2717.57   4
   2   1   0 85894.4 2706.96   3
   1   2   0 83297.1 2668.09   1
   2  -1   0 88474.9 2717.81   3
  -2   1   0 81841.9 2692.33   2
   1   2   0 88199.3 2708.99   3
   1  -2   1 884.134 170.374   8
  -1   2   1 638.502 217.313   6
   1   2  -1 1545.64 207.033   6
  -1  -2  -1 783.811 216.614   8
  -2  -1   1 653.327 93.1425   9
   1  -2   1 717.273 163.121   6
   1   2  -1 575.169 142.366   9
   1   2  -1 786.955 224.604   3
   2  -1  -1 781.006 250.088   3
  -2   1  -1 799.972 179.465   2
  -2   1  -1 585.039 175.181   4
  -2  -1   1 194.133 222.224   4
   2   1   1 395.665 236.596   3
   2  -1  -1 673.557 158.329   4
   1   2  -1 608.917 183.208   1
   1  -2   2 402.436 132.206   8
  -1   2   2 506.361 236.931   6
   1  -2   2 331.199 125.535   6
  -2  -1   2 303.406 84.9704   9
   1   2  -2 434.311 136.535   6
  -1  -2  -2 413.995 207.378   8
   1   2  -2 460.097 151.703   9
   1   2  -2 401.874 211.569   3
  -2   1  -2 308.510 144.182   4
  -2   1  -2 231.988 157.568   2
   2   1   2 423.949 226.513   3
   2  -1  -2 235.545 176.917   3
   1   2  -2 480.565 172.659   1
  -2  -1   2 364.684 204.357   4
  -1  -2  -3 10066.5 569.376   8
  -2   1  -3 9673.51 453.888   4
   1   2  -3 10143.2 428.797   6
  -1   2   3 10524.4 572.311   6
   1  -2   3 10172.2 495.244   6
   1   2  -3 9946.11 484.525   9
  -2  -1   3 9884.95 428.358   9
   1   2  -3 9361.64 532.948   1
   2   1   3 10437.2 554.298   3
  -2   1  -3 9412.89 535.369   2
   1   2  -3 9483.60 506.159   3
   2  -1  -3 9613.15 546.573   3
  -2  -1   3 9836.96 562.746   4
  -2  -1   4 1616.40 178.673   9
   1  -2   4 1371.45 187.032   6
  -1   2   4 1239.79 257.140   6
   1   2  -4 1337.39 207.317   9
   1   2  -4 1299.92 142.821   6
  -2   1  -4 1926.33 265.039   9
  -1  -2  -4 1433.04 271.186   8
  -2  -1   4 1008.56 177.095   3
   2   1   4 1030.76 241.306   3
  -2   1  -4 1519.87 253.397   2
   1   2  -4 1956.05 269.757   3
  -2   1  -4 1326.62 171.223   4
   2  -1  -4 1584.95 248.516   3
  -2  -1   4 1126.03 295.173   4
   1   2  -4 1602.88 250.945   1
  -1   2   5 36492.4 1378.92   6
  -2  -1   5 35045.4 1242.54   9
   1  -2   5 37394.2 1265.64   6
   1   2  -5 36114.0 1135.71   6
   1   2  -5 35453.2 1288.62   9
  -1  -2  -5 37377.2 1381.59   8
  -2   1  -5 36965.6 1322.19   9
   2   1   5 36252.5 1322.84   4
  -2  -1   5 38062.8 1365.92   4
   2  -1  -5 37601.7 1353.66   3
   1   2  -5 37503.7 1282.41   3
   1   2  -5 35950.5 1361.77   1
  -2  -1   5 35049.0 1299.52   3
   2   1   5 37293.2 1347.07   3
  -2   1  -5 37205.1 1369.92   2
  -2   1  -5 35782.2 1185.53   4
  -1   2   6 980.169 304.239   6
  -2   1  -6 1229.35 237.397   9
   1   2  -6 903.191 227.020   9
   1   2  -6 1064.24 106.586   6
  -1  -2  -6 951.115 312.947   8
  -2  -1   6 1339.45 189.394   9
   1  -2   6 842.877 157.088   6
   2   1   6 1036.74 105.310   9
   1   2  -6 1520.05 217.534   3
  -2  -1   6 1133.90 234.849   4
  -2  -1   6 867.854 174.868   3
   1   2  -6 1231.64 139.470   2
   1  -2   6 1008.92 190.291   3
   1   2  -6 1197.73 179.309   4
  -2   1  -6 1272.77 183.117   3
   1   2  -6 1209.63 235.464   1
   2   1   6 1032.25 260.686   3
   2   1   6 1432.38 205.689   4
  -2   1  -6 1055.52 232.897   2
   1  -2   6 826.869 232.562   2
   2  -1  -6 1732.18 300.898   3
  -2   1  -6 1217.79 146.841   4
   1   2  -7 2046.47 282.794   9
  -2   1  -7 1781.21 203.517   7
  -1  -2  -7 1648.51 279.605   8
  -2   1  -7 1691.94 266.314   9
  -1   2   7 1787.63 313.531   6
  -2  -1   7 1651.81 210.396   9
  -2  -1   7 1879.03 222.625   7
   1  -2   7 2067.17 206.522   6
   2   1   7 1453.99 137.364   9
   1   2  -7 1565.14 202.135   4
   1   2  -7 2073.60 169.751   2
  -2   1  -7 1662.42 205.219   3
  -2  -1   7 1882.69 321.084   4
   2   1   7 1848.35 227.181   4
   2   1   7 1708.89 283.414   3
  -2   1  -7 1890.30 164.400   4
  -2   1  -7 1926.32 274.093   2
   2  -1  -7 1719.61 266.825   3
  -2  -1   7 1712.84 216.150   3
   1  -2   7 1912.49 223.603   3
   1   2  -7 1760.01 221.960   3
   1   2  -7 1836.16 269.413   1
   1  -2   7 1893.17 278.702   2
  -2  -1   8 99.6761 94.0073   7
  -2   1  -8 11.1740 147.640   7
  -1  -2  -8 119.879 253.417   8
   1   2  -8 301.393 210.170   5
   1  -2   8 106.122 101.663   6
  -2  -1   8 56.3550 116.848   9
  -2   1  -8 368.446 217.021   9
  -1   2   8 42.1453 265.994   6
   1   2  -8 66.8620 209.391   9
   2   1   8 611.977 112.418   9
  -2   1  -8 136.574 195.235   2
   1   2  -8 143.237 136.480   3
  -2   1  -8 271.846 96.3090   4
   1  -2   8 148.741 187.869   2
  -2  -1   8 310.755 238.244   4
   1   2  -8 487.870 99.9840   2
   1  -2   8 187.530 132.018   3
   1   2  -8-97.3695 176.389   1
   1   2  -8 122.158 107.505   4
   2  -1  -8 466.165 225.136   3
  -2  -1   8 114.867 119.572   3
   2   1   8 48.2925 202.541   3
  -2  -1   8 364.243 216.236   1
   2   1   8 131.134 118.375   4
  -2   1  -8 222.599 113.879   3
  -1  -2  -9 1272.02 323.287   8
   1  -2   9 1625.48 235.020   7
  -2   1  -9 1655.35 267.381   9
   1   2  -9 1679.32 293.560   5
  -2   1  -9 1198.62 185.971   8
   2   1   9 1120.25 230.024   8
  -2  -1   9 1287.32 194.005   7
  -2  -1   9 1637.14 226.567   9
   1   2  -9 1585.59 257.208   9
  -2   1  -9 1360.37 218.511   7
  -1   2   9 1329.19 267.596   6
   2   1   9 1463.18 157.951   9
   2   1   9 1348.10 212.124   4
  -2  -1   9 1334.67 193.752   3
  -2   1  -9 1381.69 177.355   3
   1   2  -9 1146.22 172.892   4
   1   2  -9 1386.62 137.459   2
  -2  -1   9 2002.35 287.264   1
   1  -2   9 1510.64 189.301   3
  -2  -1   9 1452.90 284.930   4
   2  -1  -9 1770.46 286.556   3
  -2   1  -9 1429.68 247.319   2
   1   2  -9 1839.98 275.443   1
   2   1   9 1354.53 249.162   3
   1   2  -9 1447.23 202.481   3
   1  -2   9 1254.71 247.187   2
   1   2 -10 11454.1 642.332   9
   2   1  10 10422.2 618.066   8
  -2   1 -10 10850.4 605.952   9
   2  -1 -10 10122.4 583.560   6
  -2  -1  10 9627.42 572.996   9
  -1  -2 -10 10452.7 657.381   8
   1   2 -10 11418.1 551.488   4
  -2   1 -10 10709.9 577.467   7
   1   2 -10 11209.5 644.553   5
   1  -2  10 10924.8 612.609   7
  -2  -1  10 11130.0 589.760   7
  -1   2  10 10648.3 641.614   6
   2   1  10 9700.91 486.676   9
  -2  -1  10 12003.3 648.928   4
  -2   1 -10 10777.4 494.480   8
   2  -1 -10 11574.7 515.344   1
  -2  -1  10 10243.2 529.805   3
  -2   1 -10 9818.40 512.319   3
   1   2 -10 10483.5 432.172   2
  -2   1 -10 10211.1 619.606   2
   2   1  10 10474.9 578.719   3
   1   2 -10 10942.6 505.636   3
   2  -1 -10 11856.6 616.080   3
   1  -2  10 9884.02 598.102   2
   2   1  10 10827.2 574.400   4
   1   2 -10 10942.3 641.082   1
   1  -2  10 10146.1 483.084   3
  -1  -2 -10 11219.0 597.699   3
  -2  -1  10 10234.3 632.362   1
   2   1  11 18846.4 792.525   9
   1  -2  11 20254.3 928.892   7
  -1  -2 -11 20268.7 973.329   8
   1   2 -11 20028.8 837.434   4
  -2   1 -11 20659.8 774.977   8
   2  -1 -11 21659.6 929.649   6
   1   2 -11 22067.0 966.774   9
  -2   1 -11 20026.0 878.798   7
   2   1  11 20587.5 931.204   8
  -2   1 -11 20613.1 922.793   9
  -2  -1  11 20324.7 924.673   9
  -2  -1  11 20438.0 930.662   4
  -2  -1  11 18513.9 906.083   7
   1   2 -11 20849.9 962.626   5
  -1   2  11 21720.0 980.694   6
   1   2 -11 20069.7 713.644   2
  -2   1 -11 19142.7 795.810   3
   1  -2  11 19523.5 754.357   3
   1   2 -11 19997.8 773.010   3
   1  -2  11 20516.5 915.996   2
   2  -1 -11 20702.5 892.246   3
   2   1  11 18776.9 865.555   3
  -2  -1  11 19336.6 923.136   1
   2  -1 -11 19441.6 783.930   1
  -1  -2 -11 18692.5 878.241   3
  -2  -1  11 19686.1 825.186   3
  -2   1 -11 20804.5 968.016   2
  -2   1 -12 188.392 202.678   9
  -2  -1  12 584.778 158.764   9
   2   1  12 594.417 130.894   9
  -1   2  12 322.949 253.588   6
   2   1  12 685.170 184.273   8
  -2   1 -12 604.133 140.448   8
   1   2 -12 750.899 242.037   5
   1  -2  12 470.227 164.591   7
   2  -1 -12 271.408 138.234   6
  -2  -1  12 300.108 157.137   7
  -2   1 -12 461.322 185.541   7
  -1  -2 -12 302.683 248.016   8
   1   2 -12 339.502 225.458   9
   1  -2  12 346.266 105.797   3
  -2   1 -12 581.934 134.633   3
  -2  -1  12 429.573 215.497   4
  -2  -1  12 638.727 157.051   3
   1  -2  12 646.119 207.986   2
   2  -1 -12 479.831 127.367   1
   1   2 -12 664.892 134.005   3
   2   1  12 579.661 181.259   3
  -2  -1  12 482.615 224.371   1
  -1  -2 -12 766.239 171.672   3
   1   2 -12 469.725 124.109   4
   2  -1 -12 1287.95 246.700   3
   1   2 -13 6572.43 517.240   9
  -1  -2 -13 7479.32 562.987   8
   2   1  13 6391.17 418.592   9
   2   1  13 7663.88 516.293   8
   1  -2  13 7514.73 531.606   7
  -1   2  13 8170.42 572.981   6
  -2   1 -13 7227.32 395.558   8
   2  -1 -13 7346.88 494.962   6
  -2   1 -13 7467.35 503.800   7
  -2   1 -13 7496.19 543.401   9
  -2  -1  13 7691.38 526.685   9
  -2  -1  13 7104.90 516.772   4
   1   2 -13 6935.76 536.885   5
  -2  -1  13 6428.30 508.803   7
   1   2 -13 7020.56 427.105   4
   2  -1 -13 6916.92 399.770   1
   2  -1 -13 7732.57 482.553   3
  -1  -2 -13 7282.75 483.518   3
   1  -2  13 6577.77 491.397   2
   2   1  13 7297.99 470.003   3
   1  -2  13 6992.50 355.940   3
  -2  -1  13 6086.27 495.252   1
   1   2 -13 7091.86 366.911   3
  -2  -1  13 7182.46 424.215   3
  -2   1 -13 6418.44 384.332   3
  -2   1 -14 1072.31 244.927   7
   1   2 -14 1337.95 309.089   9
   2   1  14 941.944 174.576   9
  -1   2  14 1526.59 313.835   6
   1   2 -14 583.109 244.125   5
   1  -2  14 1043.97 212.858   7
   2  -1 -14 864.354 189.050   6
   2   1  14 992.313 225.841   8
  -2   1 -14 913.785 242.305   9
  -1  -2 -14 685.106 236.428   8
  -2  -1  14 1096.57 218.193   9
  -2   1 -14 852.319 157.082   8
  -2  -1  14 516.753 177.054   7
   2  -1 -14 793.249 143.278   1
   1  -2  14 853.236 122.612   3
  -2  -1  14 898.933 163.611   3
   2   1  14 851.061 196.729   3
  -2   1 -14 1212.05 162.058   3
   2  -1 -14 1197.82 231.003   3
   1   2 -14 991.843 141.734   3
   1  -2  14 573.210 201.118   2
  -1  -2 -14 895.596 188.603   3
  -2  -1  14 1119.09 280.393   4
   1   2 -14 879.013 154.238   4
  -2  -1  14 938.212 235.384   1
  -2   1 -15 13441.1 759.681   7
   2   1  15 12416.8 677.468   9
   2   1  15 13946.8 765.755   8
   1  -2  15 14057.8 790.564   7
   2  -1 -15 14088.5 753.271   6
  -1   2  15 15891.0 848.077   6
  -1  -2 -15 14280.1 813.672   8
   1   2 -15 13328.7 809.605   5
  -2  -1  15 14797.2 814.264   9
  -2   1 -15 13596.1 782.508   9
  -2   1 -15 13598.8 609.562   8
   1   2 -15 14095.3 826.381   9
  -2  -1  15 13440.2 585.197   6
   1   2 -15 13759.0 673.033   4
  -2  -1  15 15186.5 804.692   4
  -1  -2 -15 12783.6 702.093   3
   2  -1 -15 14523.2 718.247   3
  -2   1 -15 12838.6 593.727   3
   2   1  15 12948.8 682.287   3
   1  -2  15 12038.1 714.375   2
  -2  -1  15 14669.9 793.954   1
  -2  -1  15 13749.7 628.833   3
   1  -2  15 13565.3 526.408   3
   2  -1 -15 13147.2 621.650   1
   2   1  16 51502.6 1864.54   5
  -2   1 -16 48466.7 1843.87   9
  -2   1 -16 48901.1 1605.83   8
   2   1  16 43335.3 1708.03   9
  -1   2  16 48852.6 1863.41   6
   2  -1 -16 46855.6 1780.75   6
  -1   2  16 50403.0 1914.86   8
  -1  -2 -16 46987.0 1855.24   8
   2   1  16 48997.8 1813.85   8
  -2  -1  16 47622.9 1569.86   6
  -2  -1  16 45694.7 1778.21   4
  -2   1 -16 46412.5 1810.77   7
  -2  -1  16 49866.8 1896.69   9
   1   2 -16 45015.9 1876.50   9
   1   2 -16 50648.4 1922.11   5
   1   2 -16 46262.3 1673.28   4
   1  -2  16 52061.0 1895.69   7
   2  -1 -16 47888.4 1714.99   3
  -2  -1  16 47231.8 1794.07   1
   2  -1 -16 44658.5 1598.41   1
  -2  -1  16 47207.4 1603.19   3
  -2   1 -16 43262.2 1550.07   3
   1  -2  16 46008.1 1773.56   2
  -1  -2 -16 45403.3 1720.09   3
   1  -2  16 48428.3 1464.23   3
   2   1  16 48579.7 1703.69   3
  -2   1 -17 220.529 111.238   8
  -2   1 -17 1178.17 311.204   7
  -2  -1  17 418.442 186.147   9
  -1   2  17 996.144 321.012   6
  -2   1 -17 115.138 186.447   9
   2  -1 -17 278.919 143.621   6
   2   1  17 330.921 149.441   5
   2   1  17 531.442 172.296   9
   1   2 -17 56.0719 173.369   9
  -1  -2 -17 180.969 221.927   8
   1   2 -17 615.476 313.031   5
  -2  -1  17 353.724 124.718   6
   2   1  17 463.021 211.462   8
   1  -2  17 448.424 199.803   7
  -1   2  17 290.428 178.065   8
  -2  -1  17 344.118 116.110   3
   1  -2  17 209.620 163.830   2
   2  -1 -17 1041.64 227.851   3
  -1  -2 -17 614.484 182.919   3
   1   2 -17 176.492 105.082   4
  -2  -1  17 403.680 250.953   1
  -2  -1  17 608.387 272.724   4
  -2   1 -17 437.496 134.082   3
   2  -1 -17 288.770 112.689   1
   1  -2  17 275.462 62.3883   3
   2   1  17 219.486 142.366   3
   1   2 -18 5075.41 522.400   5
   2  -1 -18 4633.10 473.616   5
  -2  -1  18 5438.00 343.198   6
  -2  -1  18 5869.66 509.529   4
  -1   2  18 5904.20 525.676   6
  -2  -1  18 5411.71 457.667   8
   2   1  18 5906.57 507.626   5
  -2   1 -18 5330.46 507.758   7
   1  -2  18 5797.45 509.235   7
  -1   2  18 5686.67 525.277   8
   2   1  18 5946.54 485.213   8
   2  -1 -18 4998.56 503.319   7
  -2   1 -18 4643.54 471.502   9
   2   1  18 4618.42 406.987   9
  -2   1 -18 4523.18 344.785   8
  -2  -1  18 5857.07 524.778   9
   1   2 -18 5389.76 548.771   9
  -1  -2 -18 4896.67 491.225   8
   1   2 -18 4731.80 382.037   4
   1  -2  18 5250.23 217.143   3
  -2   1 -18 4612.30 306.536   3
   2  -1 -18 5156.22 419.464   3
   2   1  18 4271.64 379.366   3
  -1  -2 -18 4667.46 402.985   3
  -2  -1  18 4818.11 332.119   3
   1  -2  18 5143.99 466.225   2
  -2  -1  18 5741.85 497.005   1
   1  -2  19 33494.1 1061.76   8
  -2   1 -19 31567.8 1448.12   7
  -1  -2 -19 32137.4 1471.80   8
  -1   2  19 33048.2 1467.71   6
   1  -2  19 33397.7 1509.59   7
  -2   1 -19 33087.7 1230.59   8
  -1   2  19 37211.8 1560.27   8
   2   1  19 33055.8 1422.87   8
   2   1  19 35861.0 1502.96   5
   2  -1 -19 33216.1 1456.99   5
  -2  -1  19 36428.2 1562.02   9
   1   2 -19 33357.0 1522.95   9
  -2   1 -19 33297.1 1472.91   9
   2  -1 -19 32262.7 1455.66   7
  -2  -1  19 33911.8 1401.29   8
   1   2 -19 31116.1 1282.71   4
  -2  -1  19 31686.7 1187.31   6
   1   2 -19 31861.7 1513.79   5
  -2  -1  19 33872.5 1417.68   4
   1  -2  19 30507.0 1378.44   2
  -1  -2 -19 30467.3 1310.10   3
   2   1  19 33725.1 1302.12   3
   1  -2  19 33435.2 1018.66   4
  -2  -1  19 31422.4 1178.40   3
   2  -1 -19 31722.0 1300.13   3
  -2   1 -19 31539.4 1130.45   3
  -2  -1  19 32274.5 1408.49   1
  -2   1 -20 2342.55 381.633   7
   2  -1 -20 1614.37 333.747   5
   1  -2  20 1932.80 336.829   5
  -2  -1  20 1840.26 330.649   9
   1  -2  20 2105.44 345.549   9
  -2  -1  20 1303.03 197.818   6
  -1  -2 -20 1779.95 346.735   8
  -2   1 -20 1569.81 220.526   8
   1   2 -20 2502.84 405.490   5
  -1   2  20 1786.09 320.346   8
  -2   1 -20 1582.88 307.411   9
   1  -2  20 1461.63 143.317   8
   2   1  20 1647.90 303.875   5
   2  -1 -20 2249.07 365.869   7
  -1   2  20 2801.42 405.567   6
   1   2 -20 1819.96 397.769   9
   2   1  20 2127.27 324.505   8
  -2  -1  20 1520.83 274.856   8
   1  -2  20 1806.14 326.439   2
  -1  -2 -20 1561.33 250.415   3
   2  -1 -20 2217.19 289.027   3
  -2   1 -20 1669.87 177.067   3
  -2  -1  20 2389.60 366.978   1
  -2  -1  20 2302.19 222.287   2
  -2  -1  20 2643.55 389.648   4
  -2  -1  20 1476.33 177.351   3
   1  -2  20 1606.48 124.863   4
   1  -2  21 35766.4 1638.26   9
   2   1  21 35613.6 1569.71   5
  -2  -1  21 34077.7 1475.87   4
   2   1  21 34282.9 1499.23   8
  -2   1 -21 33773.4 1552.21   7
  -2   1 -21 33619.5 1553.69   9
  -2  -1  21 34781.6 1462.98   8
   2  -1 -21 32709.1 1533.27   7
  -2   1 -21 34013.8 1289.93   8
  -2  -1  21 33343.7 1257.96   6
  -1  -2 -21 33762.1 1557.68   8
   1  -2  21 33810.0 1141.67   8
   1  -2  21 34832.3 1628.32   5
   1   2 -21 31714.5 1579.80   5
  -2  -1  21 36916.9 1652.28   9
   2   1  21 35339.8 1495.46   9
   2  -1 -21 32497.7 1526.55   5
  -1   2  21 37867.7 1635.42   8
  -1   2  21 34330.6 1543.62   6
   1   2 -21 32947.4 1595.91   9
   1  -2  21 34192.6 1483.97   2
  -2  -1  21 35135.9 1230.35   2
  -1  -2 -21 33899.6 1384.50   3
  -2   1 -21 34148.9 1162.48   3
   2  -1 -21 32131.3 1339.94   3
  -2  -1  21 35122.1 1502.02   1
   1  -2  21 35603.3 1100.07   4
   1   2 -22 1410.52 354.361   9
   2   1  22 1438.03 281.685   8
  -1   2  22 1808.39 323.729   8
   2  -1 -22 1498.96 351.267   7
  -1   2  22 2244.99 395.260   6
   2   1  22 1456.78 264.929   9
  -2   1 -22 2144.46 409.254   7
   2  -1 -22 1957.47 304.097   6
  -2   1 -22 2092.29 387.745   9
  -1  -2 -22 1679.72 364.024   8
   1  -2  22 1566.58 160.085   8
   1   2 -22 1749.11 354.068   5
  -2   1 -22 1767.25 254.147   8
   2  -1 -22 1491.52 317.909   5
   2   1  22 2270.01 343.897   5
  -2  -1  22 1532.18 274.650   8
  -2  -1  22 1752.80 219.316   6
  -2  -1  22 1805.55 301.788   4
  -2  -1  22 2464.55 348.051   1
  -2  -1  22 1984.58 224.230   2
  -1  -2 -22 1475.45 238.448   3
  -2   1 -22 1824.47 169.311   3
   1  -2  22 1707.03 143.263   4
   1  -2  22 2195.51 324.876   2
   2  -1 -22 2232.15 274.979   3
   1   2 -23 3198.87 462.803   5
  -2   1 -23 2795.97 287.797   8
  -2   1 -23 2145.11 363.064   9
  -2  -1  23 3068.88 281.598   6
   1  -2  23 2553.42 214.724   8
  -2   1 -23 2346.12 400.117   7
   2   1  23 2728.89 390.095   5
  -1  -2 -23 3284.21 446.364   8
   2  -1 -23 2207.38 318.165   6
   1   2 -23 2902.86 426.744   9
  -1   2  23 2529.10 407.916   6
  -2  -1  23 2862.03 361.546   8
  -1   2  23 2771.69 400.162   8
   2   1  23 3040.02 386.457   9
   2  -1 -23 2480.62 387.890   5
   2  -1 -23 3556.60 467.006   7
   2   1  23 2845.51 379.589   8
   2  -1 -23 2917.72 317.248   3
  -2  -1  23 3446.07 289.569   2
  -1  -2 -23 2180.28 276.098   3
   1  -2  23 2505.28 356.058   2
   1  -2  23 2898.00 197.437   4
  -2   1 -23 2694.00 191.800   3
  -2  -1  23 2368.86 356.720   1
  -2  -1  23 3169.81 385.418   4
  -1   2  24 2843.98 417.653   6
  -2   1 -24 2313.29 403.153   7
   2   1  24 2526.72 380.716   5
   2   1  24 2458.47 352.721   9
   1  -2  24 2716.99 224.342   8
   2  -1 -24 3179.00 387.366   6
  -1  -2 -24 3083.24 446.494   8
   2   1  24 3075.23 437.352   6
  -2  -1  24 2530.92 349.273   8
   2   1  24 3137.21 405.572   8
   2  -1 -24 2548.06 415.463   7
  -2  -1  24 2735.42 278.500   6
  -2   1 -24 2972.26 301.823   8
   2  -1 -24 1837.45 344.259   5
   1   2 -24 2870.35 444.914   5
  -2   1 -24 2872.85 423.380   9
  -2  -1  24 3098.53 398.409   4
  -2  -1  24 3327.78 413.201   1
  -2  -1  24 2942.73 283.020   2
   1  -2  24 2977.25 387.495   2
   1  -2  24 3079.96 207.555   4
  -2   1 -24 2911.58 184.423   3
   2  -1 -24 2917.33 309.093   3
   2   1  25-43.2922 140.141   9
   2   1  25 34.8168 145.878   8
   2  -1 -25-147.671 177.304   5
   2  -1 -25 435.341 234.701   7
  -1   2  25 183.839 211.136   6
  -2  -1  25 93.4421 117.727   8
   2   1  25 302.264 235.231   6
   2  -1 -25 271.418 164.725   6
   1  -2  25 116.488 71.8441   8
  -2   1 -25 392.226 244.180   7
  -1  -2 -25 74.1086 187.291   8
  -2   1 -25 203.618 222.704   9
   1   2 -25 228.605 215.452   5
  -2   1 -25 280.527 141.801   8
  -2  -1  25 114.766 107.519   6
   2  -1 -25 253.154 123.838   3
   1  -2  25 231.620 78.0848   4
  -2  -1  25 456.740 218.059   4
   1  -2  25 88.9066 152.739   2
  -2  -1  25 187.823 93.3193   2
  -2  -1  25 335.367 196.735   1
   2  -1 -26 382.353 177.042   6
  -2   1 -26 362.207 274.122   9
   2   1  26 151.949 171.709   8
   1  -2  26 199.591 116.451   6
  -2   1 -26 549.771 271.678   7
  -1   2  26 299.352 272.231   6
  -2  -1  26 322.907 173.782   8
   2   1  26 289.296 217.414   6
  -2  -1  26 310.224 139.118   6
   2  -1 -26 225.788 210.651   7
   1  -2  26 244.177 86.1388   8
  -2   1 -26 311.899 164.079   8
   2  -1 -26 359.973 251.582   5
   1   2 -26 285.067 212.803   5
  -1  -2 -26 228.141 223.531   8
  -2  -1  26 441.191 229.739   4
   1  -2  26 225.883 183.551   2
   2  -1 -26 284.460 143.057   3
   1  -2  26 299.752 85.5239   4
  -2  -1  26 298.361 112.832   2
  -2  -1  26 313.591 216.230   1
   1  -2  27 13340.9 727.995   6
  -2  -1  27 13716.2 696.539   6
   1  -2  27 12988.6 616.740   8
   2   1  27 14647.1 918.436   8
   2  -1 -27 12038.0 933.353   7
  -2   1 -27 13246.7 722.583   8
  -1   2  27 11466.4 874.181   6
  -1  -2 -27 13221.6 938.171   8
  -2   1 -27 13136.8 969.944   9
  -2   1 -27 12440.9 942.108   7
  -2  -1  27 12550.6 835.954   8
   2   1  27 12797.2 914.209   6
  -2  -1  27 13918.6 892.802   4
   1   2 -27 12216.0 976.045   5
   2  -1 -27 12615.1 931.377   5
   2  -1 -27 12697.9 713.568   3
   1  -2  27 13964.3 574.491   4
  -2  -1  27 12806.5 865.684   1
  -2  -1  27 13967.0 710.452   2
   1  -2  27 12081.2 845.184   2
  -1   2  28 388.378 242.485   6
   1  -2  28 455.682 113.181   8
  -2   1 -28 403.077 276.715   7
   2   1  28 978.932 308.849   6
  -2   1 -28 451.535 303.055   9
   2  -1 -28 610.697 266.010   5
  -2  -1  28 385.276 157.194   6
  -2  -1  28 313.327 184.003   8
   2   1  28 199.857 200.387   8
   1  -2  28 278.784 164.392   6
   1   2 -28 213.688 263.304   5
  -2   1 -28 571.260 187.481   8
  -1  -2 -28 152.144 204.708   8
   2  -1 -28 375.264 266.719   7
  -2  -1  28 145.020 131.114   2
   1  -2  28 303.776 81.9796   4
   1  -2  28 447.286 206.074   2
  -2  -1  28 392.554 255.763   4
   2  -1 -28 446.927 142.592   3
  -2  -1  28 809.849 269.812   1
  -2   1 -29 1666.57 253.014   8
   2  -1 -29 1533.44 376.926   7
  -2  -1  29 1633.16 238.875   6
   1   2 -29 1447.93 405.445   5
  -2  -1  29 1997.19 336.469   8
  -2   1 -29 1002.11 294.404   7
   2   1  29 1201.96 316.867   6
   1  -2  29 1777.38 255.025   6
  -1   2  29 1528.24 348.793   6
   2   1  29 1675.27 315.475   8
   1  -2  29 1666.96 202.029   8
   2  -1 -29 1985.54 414.501   5
  -1  -2 -29 1484.25 373.962   8
  -2  -1  29 2004.12 354.929   4
  -2  -1  29 2018.83 356.948   1
   1  -2  29 1648.46 172.740   4
  -2  -1  29 1419.33 228.179   2
   1  -2  29 1601.68 306.606   2
   1  -2  29 1513.34 341.055   1
   2  -1 -29 1900.75 250.777   3
  -2   1 -30 542.385 185.142   8
   1  -2  30 289.785 146.188   6
  -2  -1  30 296.653 146.712   6
  -1   2  30 235.883 243.142   4
  -1   2  30 587.298 261.727   6
   2   1  30-74.4301 197.563   6
   2  -1 -30 12.9198 209.130   7
   2  -1 -30 738.368 314.554   5
   1   2 -30-26.0284 253.035   5
  -2  -1  30 26.4656 137.179   8
  -1  -2 -30 183.696 223.225   8
  -2   1 -30 542.570 331.080   7
  -2  -1  30 667.447 248.353   4
   1  -2  30 380.745 101.576   4
  -2  -1  30 121.783 175.630   1
   1  -2  30 342.720 215.500   1
  -2  -1  30 393.285 150.623   2
   2  -1 -30 344.874 124.257   3
   1  -2  30 313.893 216.873   2
  -1  -2 -31 7756.35 747.038   8
   2  -1 -31 7749.76 801.968   7
   1  -2  31 7669.89 560.057   6
  -2  -1  31 7373.90 669.629   4
  -2  -1  31 7386.07 521.986   6
  -2  -1  31 8244.51 688.012   8
  -1   2  31 7272.28 707.802   6
   2   1  31 6138.60 670.191   6
  -2   1 -31 6952.97 752.728   7
  -2   1 -31 7725.39 558.870   8
   1   2 -31 7965.48 857.951   5
   2  -1 -31 6886.78 740.889   5
  -2  -1  31 8600.02 571.650   2
  -1   2  31 6634.59 696.911   4
   1  -2  31 7256.63 726.839   1
   1  -2  31 6297.68 634.474   2
  -2  -1  31 8077.58 703.165   1
   2  -1 -31 8360.24 529.269   3
   1  -2  31 8054.71 425.471   4
   2  -1 -32 7175.46 777.295   7
  -1  -2 -32 7600.43 756.643   8
  -2   1 -32 8413.74 846.705   7
   1   2 -32 7877.31 855.860   5
   1  -2  32 8965.01 608.029   6
  -2   1 -32 8707.16 602.472   8
  -1   2  32 7602.44 741.507   6
   2   1  32 6741.24 713.224   6
  -2  -1  32 8746.15 733.088   4
  -2  -1  32 8756.99 569.195   6
   2  -1 -32 7316.28 766.931   5
   2  -1 -32 8107.85 524.558   3
   1  -2  32 8206.46 724.813   2
   1  -2  32 8664.53 806.505   1
  -2  -1  32 8598.05 589.294   2
  -1   2  32 6712.81 721.648   4
  -2  -1  32 9007.84 754.290   1
   2   1  32 6769.72 745.842   2
   1   2 -33 97.8401 297.825   5
   1  -2  33-63.7098 109.658   6
   2  -1 -33-16.1008 214.268   7
  -2   1 -33 314.992 174.235   8
   2  -1 -33-93.3617 219.318   5
  -2   1 -33 279.422 259.166   7
  -2  -1  33 216.576 169.051   6
  -1   2  33 116.503 202.311   6
   2   1  33 449.531 271.911   6
  -1  -2 -33 400.621 238.890   8
   1  -2  33 48.3473 192.626   1
  -1   2  33 420.870 275.697   4
   1  -2  33 6.69603 147.199   2
   2  -1 -33 103.411 111.167   3
   2   1  33 809.081 349.103   2
  -2  -1  33 309.474 206.337   1
  -2  -1  33-50.7053 110.952   2
  -2  -1  33 356.417 237.402   4
  -1  -2 -34 2438.33 470.750   8
   1  -2  34 3817.29 401.850   6
   1   2 -34 3770.70 613.485   5
  -1  -2 -34 3801.22 614.009   7
   2  -1 -34 4638.41 638.397   7
   2  -1 -34 4040.30 596.117   5
  -1   2  34 3472.98 519.877   6
   2   1  34 3508.99 526.135   6
  -2   1 -34 2587.91 499.425   7
  -1   2  34 2669.69 476.296   4
  -2  -1  34 3604.79 487.211   1
   1  -2  34 3402.13 481.925   2
   1  -2  34 2874.94 483.522   1
  -2  -1  34 3587.89 389.569   2
   2   1  34 3273.34 543.116   2
  -2  -1  34 3855.48 493.285   4
  -1  -2 -35 7612.25 773.033   8
   2   1  35 8311.09 810.092   6
  -2  -1  35 7534.65 710.363   4
   2  -1 -35 7428.19 808.451   5
  -1  -2 -35 8246.06 901.099   7
  -2   1 -35 8955.69 905.325   7
   1   2 -35 8921.65 939.624   5
   2  -1 -35 7347.39 854.270   7
  -1   2  35 8403.53 810.147   6
  -1   2  35 8299.61 794.495   4
   1  -2  35 7432.10 721.127   2
   2   1  35 8171.35 841.658   2
   1  -2  35 7751.37 795.396   1
  -2  -1  35 8228.16 751.637   1
  -1   2  36 1678.94 391.285   6
  -2   1 -36 1803.21 476.351   7
   2  -1 -36 2965.11 540.810   7
  -1  -2 -36 2202.61 524.933   7
   1   2 -36 2935.96 552.619   5
   2   1  36 1466.54 385.891   6
   2  -1 -36 2704.17 527.545   5
  -1  -2 -36 2084.94 455.589   8
   1  -2  36 2175.21 395.629   2
   2   1  36 1179.87 385.627   2
  -2  -1  36 2038.58 381.218   4
  -2  -1  36 2255.91 397.220   1
   1  -2  36 2286.07 441.144   1
  -1   2  36 3100.75 509.286   4
  -1  -2 -37 2765.00 515.962   8
  -1  -2 -37 3339.44 623.944   7
  -2   1 -37 3713.42 618.431   7
   2  -1 -37 3409.86 583.539   7
   2  -1 -37 3676.81 612.444   5
   1   2 -37 4426.59 674.357   5
   2   1  37 3396.93 535.971   6
  -1   2  37 3483.12 543.657   6
  -2  -1  37 4601.62 554.644   4
  -1   2  37 2630.78 479.278   4
   1  -2  37 4449.29 602.201   1
   1  -2  37 3147.73 481.754   2
  -2  -1  37 3613.35 497.315   1
   2   1  37 2033.74 450.991   2
   2   1  38 909.042 326.882   6
   1   2 -38 631.891 368.861   5
  -1  -2 -38 1300.65 424.078   7
   2  -1 -38 1391.69 419.816   5
  -1  -2 -38 1007.69 333.115   8
  -1   2  38 936.999 345.679   6
   2  -1 -38 2021.13 459.845   7
  -2   1 -38 1539.66 430.532   7
   2   1  38 748.452 312.754   2
  -1   2  38 948.343 350.153   4
   1  -2  38 1260.91 331.121   1
  -2  -1  38 1026.49 303.175   1
  -2  -1  38 968.691 286.780   4
   1  -2  38 785.501 289.138   2
  -1   2  39 4128.09 594.649   6
   2  -1 -39 4162.84 646.155   5
  -1  -2 -39 3024.32 591.714   7
   2  -1 -39 4578.57 725.440   7
  -1  -2 -39 3858.99 591.521   8
   2   1  39 3258.35 548.282   6
  -2   1 -39 4607.50 704.357   7
   1  -2  39 4283.57 622.124   1
   2   1  39 4020.93 633.300   2
  -1   2  39 4256.65 610.626   4
   1  -2  39 3820.47 549.102   2
  -2  -1  39 4237.20 564.712   4
  -1  -2 -40 2662.73 559.693   7
  -1   2  40 2560.30 491.720   6
   2   1  40 2545.72 468.059   6
   2  -1 -40 1901.26 478.509   5
  -2   1 -40 3242.31 597.707   7
   2  -1 -40 2377.61 523.962   7
  -1  -2 -40 3588.69 584.754   8
   2   1  40 2653.53 522.909   2
   1  -2  40 2704.66 511.433   1
   1  -2  40 2410.96 450.042   2
  -1   2  40 2611.55 500.461   4
   2  -1 -41-264.736 230.788   5
  -2   1 -41 23.1976 288.482   7
   2  -1 -41-0.66489 223.241   7
  -1  -2 -41 550.757 303.966   8
  -1   2  41-85.3916 213.684   6
   2   1  41 84.2607 186.557   6
  -1   2  41 32.8884 200.262   4
   1  -2  41 7.76303 148.067   1
   2   1  41-224.858 286.648   2
   2   1  42 820.387 308.439   6
   2  -1 -42 627.062 342.270   5
  -1   2  42 868.078 329.532   4
   2   1  42 1123.44 391.347   2
   1  -2  42 862.690 298.117   1
   2   1  43 1134.00 380.969   2
  -1   2  43 1974.62 457.930   4
  -2  -2   0 666367. 17468.5   8
  -2   2   0 653807. 17462.3   6
  -2   2   0 662815. 17354.5   4
  -2   2   0 630866. 17358.3   8
  -2  -2   0 669851. 17486.8   4
  -2   2   0 616216. 17459.3   2
   2   2   0 688504. 17481.2   3
   2  -2   0 647639. 17458.7   3
   2   2   0 664038. 17467.9   1
   2   2  -1 1576.29 155.801   9
  -2  -2   1 1377.95 148.306   9
  -2   2   1 1508.47 206.317   8
   2   2   1 1366.64 120.901   9
  -2   2  -1 1262.56 184.383   8
  -2  -2  -1 1535.70 285.207   8
  -2   2   1 1539.05 306.911   6
   2   2   1 1496.58 443.435   3
   2   2   1 1603.21 259.814   1
  -2  -2   1 1490.51 287.776   4
   2   2  -1 1312.57 247.208   3
   2   2  -1 1477.83 251.641   1
   2  -2  -1 2118.35 560.625   3
  -2   2  -1 1662.57 228.019   4
   2  -2   1 1932.14 323.265   3
  -2   2   1 1251.66 237.475   2
  -2   2  -1 1397.97 271.165   2
  -2  -2  -1 1358.87 296.150   4
   2   2  -2 1475.65 159.060   9
  -2  -2  -2 2051.01 317.023   8
   2   2   2 1477.55 115.004   9
  -2  -2   2 1309.96 154.396   9
  -2   2   2 1864.79 336.481   6
   2   2  -2 1524.53 300.764   3
   2   2   2 1522.78 288.175   3
  -2   2  -2 1645.21 276.979   2
  -2   2  -2 1874.45 224.074   4
  -2  -2   2 1318.52 285.481   4
   2  -2  -2 2192.83 364.539   3
   2  -2   2 1639.89 295.812   3
   2   2  -2 1238.59 252.786   1
   2   2   2 1554.15 243.188   1
  -2   2   2 1430.22 269.650   2
   2   2   3 31397.4 967.474   9
  -2  -2   3 30072.1 1084.07   9
  -2  -2  -3 32219.4 1277.56   8
  -2   2   3 30388.1 1279.29   6
  -2   2  -3 31661.3 1112.52   4
   2  -2   3 31198.1 1227.42   6
   2   2  -3 31353.1 1078.72   9
   2   2   3 31073.3 1254.92   3
   2   2  -3 30584.4 1250.26   1
  -2   2  -3 33107.7 1280.07   2
   2  -2   3 31850.7 1231.97   3
  -2   2   3 31011.9 1255.13   2
  -2  -2   3 31029.4 1219.74   3
   2   2  -3 31661.0 1237.86   3
  -2  -2   3 33401.0 1272.57   4
   2  -2  -3 31690.1 1268.11   3
  -2   2   4 4107.02 400.999   6
   2   2  -4 4071.83 292.281   9
  -2   2  -4 4471.31 289.409   4
  -2  -2   4 3999.84 287.473   9
  -2  -2  -4 3883.71 392.208   8
   2  -2   4 4016.59 348.051   6
   2   2   4 3992.50 403.076   3
   2  -2   4 3528.72 355.635   3
  -2   2  -4 4097.53 379.945   2
  -2   2   4 4220.30 380.562   2
   2   2  -4 4529.50 379.369   3
   2   2  -4 4206.09 384.280   1
  -2  -2   4 4057.86 342.640   3
   2  -2  -4 4180.71 427.546   3
  -2  -2   4 3774.30 412.943   4
   2  -2   5 2633.22 286.386   6
  -2   2  -5 2775.08 224.295   4
  -2   2   5 2722.38 375.433   6
   2   2  -5 2846.22 265.457   9
  -2  -2   5 2992.93 250.286   9
  -2  -2  -5 2417.84 355.667   8
  -2   2  -5 3344.85 368.546   9
   2  -2   5 2409.93 287.607   3
   2   2  -5 3038.49 328.692   3
  -2  -2   5 2913.58 295.787   3
  -2  -2   5 2960.39 333.153   4
   2  -2  -5 2670.40 358.651   3
   2   2   5 3239.93 371.124   3
  -2   2  -5 2509.47 324.618   2
   2   2  -5 2982.77 334.189   1
  -2   2   6 843.352 302.187   6
  -2   2  -6 461.944 287.441   9
  -2  -2  -6 610.955 297.399   8
  -2  -2   6 712.084 154.269   9
   2   2  -6 1123.80 202.543   9
   2   2  -6 931.320 225.414   1
   2   2  -6 681.888 194.983   3
  -2  -2   6 794.948 179.820   3
   2  -2  -6 1092.93 309.519   3
  -2   2  -6 636.693 196.783   2
   2  -2   6 941.538 214.692   3
  -2   2  -6 946.429 136.752   4
   2   2   6 977.420 275.884   3
  -2  -2   6 1119.72 283.485   4
  -2  -2  -7 388.116 234.471   8
  -2   2   7 860.315 289.414   6
  -2   2  -7 722.603 264.701   9
  -2  -2   7 768.216 173.060   9
   2   2  -7 490.364 168.564   9
   2  -2   7 822.439 169.708   7
   2   2  -7 602.967 186.598   1
  -2  -2   7 813.679 174.150   3
  -2   2  -7 449.627 172.899   2
   2   2  -7 1405.10 319.533   3
   2   2   7 587.162 201.598   3
   2  -2   7 828.651 197.160   3
  -2  -2   7 867.059 228.717   4
  -2   2  -7 676.511 106.246   4
   2  -2   8 123465. 3829.36   7
  -2  -2  -8 126699. 3992.47   8
  -2  -2   8 125161. 3857.98   9
  -2   2   8 125507. 3979.15   6
  -2   2  -8 127803. 3982.63   9
   2   2  -8 124626. 3853.03   9
  -2   2  -8 123840. 3604.56   4
   2   2  -8 125656. 3997.19   1
  -2  -2   8 123821. 3846.85   3
   2  -2   8 123498. 3835.12   3
   2  -2  -8 127146. 3959.45   3
   2   2  -8 122464. 3925.56   4
  -2   2  -8 127691. 3993.08   2
  -2  -2   8 126927. 3920.80   4
   2   2  -8 123257. 3843.02   3
   2   2   8 126857. 3947.45   3
  -2   2  -9 2601.50 360.456   9
   2  -2   9 2157.55 248.147   7
   2   2  -9 2649.10 320.296   9
  -2  -2  -9 2325.78 360.539   8
  -2   2   9 2320.13 346.751   6
  -2  -2   9 2463.90 277.257   9
  -2  -2   9 2354.99 247.492   3
  -2   2  -9 2593.16 315.085   2
   2   2  -9 3767.83 338.709   3
  -2  -2   9 2666.60 333.218   4
   2   2  -9 2952.36 315.761   4
   2   2   9 2508.80 338.574   3
   2   2  -9 2457.47 318.980   1
   2  -2  -9 4374.54 420.090   3
   2  -2   9 2454.84 266.303   3
  -2   2  -9 2438.67 140.297   4
  -2  -2  10 86.7799 120.727   9
   2  -2  10 37.7068 115.267   7
   2   2 -10-31.6217 170.494   9
  -2   2 -10-88.4643 207.781   9
   2   2 -10 57.2542 61.8791   6
   2   2  10 159.291 89.7331   9
  -2  -2 -10 235.221 240.689   8
  -2   2  10 63.2706 212.628   6
   2   2 -10 320.352 150.967   3
   2  -2  10 198.357 136.957   3
  -2  -2 -10 149.633 134.868   3
   2   2  10 238.673 208.074   3
   2   2 -10 128.365 145.387   1
  -2   2 -10 234.443 152.185   2
   2   2 -10 238.333 147.759   4
   2  -2 -10 383.841 219.823   3
  -2  -2  10 132.528 128.950   3
   2  -2  10 186.696 210.969   2
  -2  -2  10 115.304 179.659   4
  -2   2  11 25.3864 223.030   6
   2   2 -11 47.6968 175.418   9
   2  -2  11 65.1180 112.114   7
  -2  -2  11 277.788 165.544   9
  -2   2 -11 214.899 207.554   9
   2   2 -11 65.2936 54.4755   6
  -2  -2 -11 227.542 197.182   8
  -2   2 -11 116.988 72.1129   8
   2   2  11 238.007 87.1247   9
   2   2 -11 90.8522 153.657   1
   2  -2  11-1.23875 212.645   2
   2  -2  11 147.078 134.377   3
  -2  -2 -11 318.881 152.234   3
   2   2 -11 341.508 161.324   3
   2  -2 -11 294.574 210.887   3
  -2  -2  11 219.176 158.192   4
  -2  -2  11 155.568 116.062   3
   2   2 -11 215.100 146.106   4
   2   2  11-39.5896 194.340   3
  -2   2 -11 78.6693 144.564   2
  -2   2 -12 3281.43 199.713   8
   2   2 -12 3048.27 346.129   9
   2  -2  12 3840.31 353.410   7
  -2  -2  12 3863.00 367.332   9
   2   2  12 3006.84 379.248   8
  -2  -2 -12 3942.30 428.685   8
   2   2  12 2952.87 260.786   9
   2   2 -12 3106.10 176.637   6
  -2   2  12 3902.97 424.103   6
  -2   2 -12 3946.92 417.266   9
  -2  -2  12 3465.96 293.303   3
   2   2  12 3534.52 364.566   3
   2   2 -12 3674.07 306.525   3
  -2  -2  12 3001.42 389.459   1
  -2  -2 -12 3234.77 335.339   3
   2  -2 -12 3493.05 225.228   1
   2  -2 -12 4037.93 391.298   3
   2  -2  12 3210.74 371.947   2
   2  -2  12 3602.22 298.645   3
   2   2 -12 4022.25 400.814   1
   2   2 -12 3599.34 345.717   4
  -2   2 -12 3590.03 385.638   2
  -2  -2  12 3631.53 365.972   4
  -2  -2  13 420.042 175.059   9
   2   2  13 598.940 210.163   8
  -2   2  13 404.561 229.294   6
   2   2 -13 498.835 221.609   9
  -2   2 -13 408.059 220.576   9
   2   2  13 250.264 109.328   9
   2   2 -13 343.222 61.5675   6
   2  -2  13 354.856 168.440   7
  -2   2 -13 383.355 80.5598   8
  -2  -2 -13 225.910 228.247   8
   2  -2 -13 437.420 191.060   3
  -2  -2  13 348.100 129.412   3
  -2  -2  13 749.926 259.567   1
   2  -2 -13 260.598 81.0191   1
   2   2  13 134.988 164.982   3
   2   2 -13 277.702 167.840   1
   2  -2  13 244.539 227.888   2
  -2  -2  13 318.246 175.285   4
   2  -2  13 247.455 121.621   3
   2   2 -13 109.030 123.774   4
  -2  -2 -13 508.458 156.789   3
   2   2 -13 286.484 139.537   3
  -2   2 -13 123.980 128.961   2
  -2   2 -14 1063.06 249.047   9
   2   2  14 1084.07 261.176   8
   2   2  14 775.337 155.171   9
  -2   2  14 1007.85 269.267   6
  -2  -2  14 1162.43 235.684   9
  -2  -2 -14 909.057 270.752   8
   2   2 -14 1317.71 285.722   9
   2  -2  14 1205.27 226.623   7
   2   2 -14 1003.71 84.3550   6
  -2   2 -14 960.240 101.444   8
  -2  -2 -14 839.239 193.279   3
   2  -2  14 935.477 263.032   2
   2   2  14 1161.80 253.652   3
   2   2 -14 1076.51 219.921   4
  -2   2 -14 1272.63 248.378   2
  -2  -2  14 710.483 215.703   4
   2   2 -14 1438.78 265.752   1
  -2  -2  14 1031.95 260.465   1
   2   2 -14 901.911 174.806   3
   2  -2 -14 1613.30 287.443   3
   2  -2 -14 961.568 125.078   1
  -2  -2  14 1142.92 177.175   3
   2  -2  14 918.907 161.850   3
  -2  -2 -15 321.948 233.527   8
   2  -2  15 394.936 180.537   7
  -2   2 -15 470.903 80.5279   8
   2  -2  15 596.324 189.850   9
   2   2 -15 3179.40 428.239   9
  -2   2 -15 523.421 241.884   9
   2   2 -15 594.532 264.843   5
   2   2  15 627.642 158.882   9
  -2   2  15 2548.28 636.747   6
   2   2  15 488.205 209.773   8
  -2  -2  15 1081.49 241.797   9
  -2  -2  15 511.472 205.991   7
   2  -2 -15 3793.63 442.770   3
  -2  -2 -15 870.044 214.404   3
  -2  -2  15 437.811 195.886   4
   2   2 -15 671.221 191.608   4
   2   2 -15 558.101 216.984   1
   2  -2 -15 455.052 94.3772   1
   2   2 -15 2074.28 286.018   3
   2  -2  15 202.512 195.535   2
  -2  -2  15 624.454 147.478   3
   2   2  15 576.825 221.300   3
  -2   2 -15 341.599 169.274   2
   2  -2  15 535.369 142.930   3
  -2   2 -16 243433. 7309.52   9
  -2  -2  16 257895. 7335.66   9
  -2   2  16 246238. 7273.18   6
   2  -2 -16 257949. 7314.93   6
   2   2  16 258673. 7337.24   8
  -2  -2 -16 242042. 7292.14   8
  -2  -2  16 270360. 7368.18   7
   2   2  16 250510. 7183.45   5
   2   2  16 232648. 7050.72   9
  -2   2  16 261720. 7382.40   8
   2   2 -16 242299. 7339.76   5
   2  -2  16 271587. 7394.49   9
  -2   2 -16 250162. 6765.41   8
   2  -2 -16 245661. 6805.08   1
   2  -2  16 250759. 6924.90   3
   2   2 -16 251562. 6957.35   3
   2  -2 -16 250376. 7188.69   3
   2   2 -16 274359. 7386.95   1
  -2   2 -16 263544. 7340.86   2
  -2  -2  16 246123. 6964.62   3
  -2  -2  16 250217. 7311.75   1
   2   2  16 241264. 7163.07   3
  -2  -2  16 249581. 7173.41   4
   2  -2  16 250432. 7286.68   2
   2   2  17 3439.51 434.210   8
  -2  -2 -17 2903.45 443.029   8
   2  -2 -17 2314.78 321.604   5
  -2   2 -17 2994.23 413.607   9
  -2   2  17 7422.50 652.584   6
  -2   2 -17 2282.36 177.043   8
  -2   2  17 2984.60 383.452   8
   2  -2 -17 2674.94 353.910   6
   2   2  17 2602.26 321.352   5
   2   2 -17 3532.25 555.461   5
   2  -2  17 2565.00 382.367   9
  -2  -2  17 2290.29 343.007   7
  -2  -2  17 2836.97 389.172   9
   2   2  17 2659.29 322.285   9
  -2  -2  17 2451.77 240.031   3
   2  -2 -17 4524.54 458.956   3
   2   2 -17 3118.76 394.232   1
  -2  -2  17 2410.06 422.457   4
   2   2 -17 2859.80 280.786   3
  -2  -2  17 2475.19 138.994   2
   2  -2  17 2437.32 226.910   3
   2  -2  17 5163.84 555.710   2
  -2  -2  17 6780.27 604.349   1
   2   2  18 752.154 172.578   9
   2   2  18 1114.45 229.701   5
  -2  -2  18 1132.47 263.915   7
  -2   2  18 1018.14 260.096   6
  -2  -2  18 1284.85 273.697   9
   2  -2 -18 1314.66 255.971   5
  -2   2  18 1641.63 295.506   8
   2   2  18 941.484 232.404   8
  -2   2 -18 695.312 281.099   9
   2  -2  18 846.053 215.262   9
   2  -2 -18 1261.14 268.886   6
  -2  -2 -18 611.352 235.271   8
  -2   2 -18 1004.73 112.716   8
   2   2 -18 791.821 305.163   5
   2   2 -18 899.367 157.457   3
   2  -2 -18 1456.45 270.601   3
  -2  -2  18 769.143 148.910   3
   2  -2  18 725.071 250.786   2
  -2  -2  18 1247.09 264.620   4
  -2  -2  18 985.341 96.5713   2
  -2  -2  18 729.865 265.426   1
   2  -2  18 986.254 145.252   3
   2  -2 -19 5107.96 486.653   6
   2   2  19 4114.72 497.618   6
  -2  -2 -19 3813.62 464.371   8
   2   2 -19 4342.58 503.442   5
   2  -2  19 4744.97 497.736   9
  -2  -2  19 4431.92 478.735   9
  -2   2 -19 4220.93 493.146   9
  -2   2  19 3904.87 463.057   6
  -2   2  19 4799.75 511.969   8
   2  -2 -19 4311.21 436.243   5
  -2   2 -19 4617.60 252.585   8
  -2  -2  19 5083.88 517.533   7
   2   2  19 4972.77 455.136   5
   2   2  19 4566.97 484.098   8
   2  -2  19 4895.54 501.975   5
  -2  -2  19 4276.38 308.421   3
  -2  -2  19 4562.52 237.901   2
  -2  -2  19 4312.26 473.543   1
   2  -2  19 4314.22 468.642   2
   2  -2 -19 4394.91 423.352   3
  -2  -2  19 4311.25 435.453   4
   2   2 -19 4357.89 310.610   3
   2  -2  19 4724.80 301.994   3
   2   2  20 202.345 154.472   5
   2   2  20 253.167 251.617   6
   2  -2  20 126.184 150.870   9
  -2  -2 -20 230.803 237.043   8
  -2  -2  20 142.410 179.614   9
  -2   2  20 136.140 164.841   8
  -2   2 -20 250.724 85.3409   8
   2   2 -20 240.140 232.346   5
  -2   2  20-55.1499 242.398   4
   2  -2 -20 70.4109 167.736   5
  -2   2 -20 412.149 244.046   9
   2   2  20 313.081 206.491   8
   2  -2 -20 160.932 153.985   6
  -2   2  20 311.397 230.610   6
  -2  -2  20 265.810 183.450   7
   2  -2  20-18.2681 96.4408   5
   2  -2  20 215.876 97.0847   3
  -2  -2  20 119.376 78.4701   3
   2  -2  20 521.030 241.479   2
  -2  -2  20 249.003 199.705   1
  -2  -2  20 172.020 170.690   4
   2   2 -20 175.800 95.7511   3
   2  -2 -20 227.144 169.738   3
  -2  -2  20 172.714 77.0156   2
  -2   2  21 1459.53 308.928   4
  -2   2  21 1439.27 308.122   6
  -2  -2  21 1831.11 331.533   9
   2   2  21 1821.82 370.150   6
   2  -2 -21 2052.68 331.006   6
   2  -2  21 2225.36 355.194   9
  -2  -2  21 1822.91 266.920   8
  -2  -2 -21 1274.46 293.648   8
   2   2  21 965.986 242.297   5
   2  -2 -21 1816.45 311.025   5
   2   2  21 1549.90 267.500   9
  -2   2 -21 1566.30 358.715   9
   2   2 -21 2069.17 397.283   5
  -2   2  21 1238.73 299.267   8
   2   2  21 2365.81 363.266   8
  -2   2 -21 1776.68 160.388   8
   2  -2  21 1976.00 174.525   3
   2   2 -21 1848.77 193.068   3
  -2  -2  21 1608.82 291.866   4
   2  -2 -21 1801.59 283.950   3
  -2  -2  21 1579.21 178.950   3
   2  -2  21 1790.23 322.939   2
   2   2 -21 1692.71 279.628   4
  -2  -2  21 1271.98 294.186   1
  -2  -2  21 1951.29 169.465   2
  -2  -2  22 167.730 101.521   8
   2   2 -22-168.191 216.644   5
  -2   2  22 283.860 211.167   6
   2   2  22 239.097 252.927   6
   2   2  22-11.4462 124.949   9
   2   2 -22 325.767 157.705   4
   2  -2 -22 124.975 147.767   6
   2   2  22-215.265 191.705   8
   2   2  22 52.6210 123.518   5
   2  -2 -22 158.745 180.326   5
  -2  -2 -22 257.175 193.580   8
  -2   2 -22 108.327 72.5670   8
  -2   2 -22 233.706 250.480   9
  -2  -2  22 214.646 89.0800   3
   2  -2 -22 167.920 162.414   3
  -2  -2  22 113.056 169.806   4
  -2  -2  22 220.007 82.4525   2
  -2  -2  22 11.3532 190.579   1
  -2   2  22-64.4091 236.676   4
   2  -2  22-42.3320 204.485   2
   2  -2  22 157.897 59.7110   3
   2   2 -22 167.337 81.9327   3
  -2   2 -23 684.278 304.118   9
  -2   2 -23 946.958 135.826   8
  -2   2  23 1372.86 341.962   6
   2  -2 -23 546.273 186.665   6
   2   2  23 1114.32 344.763   6
   2   2  23 735.404 209.874   5
   2   2 -23 957.143 353.698   5
  -2  -2 -23 632.507 280.431   8
   2  -2 -23 473.468 236.855   5
   2   2  23 602.779 188.352   9
  -2  -2  23 683.970 175.457   8
   2   2  23 708.719 208.625   8
  -2   2  23 893.935 345.314   4
  -2  -2  23 1076.33 296.363   4
   2  -2 -23 843.351 245.436   3
   2  -2  23 701.459 85.7749   3
  -2  -2  23 537.102 265.896   1
   2   2 -23 608.738 117.761   3
   2  -2  23 1218.76 330.484   2
  -2  -2  23 823.436 122.792   3
  -2  -2  23 720.582 118.881   2
  -2  -2  24 39217.4 1611.84   8
  -2  -2 -24 39103.0 1779.82   8
  -2   2  24 35329.4 1762.82   4
   2  -2 -24 38336.6 1743.77   6
  -2   2 -24 36494.0 1801.74   9
   2  -2 -24 37267.7 1697.76   5
   2   2  24 36460.4 1773.91   6
   2   2 -24 36264.1 1837.08   5
  -2   2  24 36917.3 1729.19   6
   2   2  24 38388.3 1732.53   5
   2   2  24 38311.3 1691.12   9
   2   2  24 37382.4 1758.49   8
   2   2 -24 40617.0 1284.12   3
   2  -2 -24 38493.7 1600.71   3
  -2  -2  24 40148.0 1289.44   3
   2  -2  24 36561.0 1739.59   2
  -2  -2  24 37008.6 1626.98   4
  -2  -2  24 40119.7 1340.96   2
  -2  -2  24 37874.7 1760.24   1
  -2  -2 -25 344.844 214.318   8
   2   2  25 370.146 195.713   5
   2  -2 -25 377.217 272.475   5
  -2   2  25 1259.19 324.679   6
  -2  -2  25 374.376 152.150   8
   2   2 -25 427.885 348.289   5
   2   2  25 112.640 144.765   9
  -2   2 -25 754.640 326.032   9
   2   2  25 335.320 283.152   6
   2  -2  25 458.373 239.924   2
  -2   2  25 828.870 338.946   4
  -2  -2  25 882.821 285.121   1
  -2  -2  25 507.715 271.714   4
   2  -2 -25 528.870 208.244   3
  -2  -2  25 369.861 103.937   2
  -2   2  26 855.806 269.362   6
  -2  -2 -26 422.034 228.085   8
   2   2  26 512.030 191.571   9
   2   2  26 885.938 314.344   6
   2   2 -26 943.888 300.031   5
   2  -2 -26 814.051 270.908   5
  -2   2 -26 1032.85 307.943   9
  -2  -2  26 1183.06 231.331   8
  -2  -2  26 931.836 279.579   1
   2  -2  26 685.871 249.243   2
  -2  -2  26 874.758 150.691   2
  -2   2  26 870.811 292.610   4
   2  -2 -26 1102.92 246.259   3
  -2  -2  26 842.626 239.844   4
  -2   2  27 363.793 238.159   6
   2   2  27 505.836 275.792   6
  -2  -2  27 311.751 198.485   8
   2   2 -27 973.830 341.475   5
   2  -2 -27 632.325 244.743   5
  -2  -2 -27 443.564 261.691   8
  -2   2 -27 147.659 242.270   9
  -2  -2  27 475.983 131.325   2
  -2   2  27 582.195 259.972   4
   2  -2 -27 472.950 187.998   3
  -2  -2  27 168.085 161.757   1
  -2  -2  27 259.704 206.366   4
   2  -2  27 460.476 252.949   2
  -2   2 -28 12625.5 993.710   9
  -2  -2 -28 11813.4 907.073   8
  -2   2  28 12213.3 941.053   4
  -2  -2  28 13186.7 815.593   8
   2   2 -28 12546.6 1018.25   5
   2  -2 -28 12909.9 928.161   5
   2  -2 -28 12393.4 955.136   7
  -2   2  28 11166.2 874.112   6
   2   2  28 10204.4 869.840   6
  -2  -2  28 14197.3 655.560   2
   2  -2 -28 13969.9 813.905   3
  -2  -2  28 12703.5 846.909   4
   2  -2  28 11402.3 882.224   2
  -2  -2 -28 12119.8 744.483   3
  -2  -2  28 11172.4 882.226   1
  -2  -2  29-13.5558 97.9160   8
  -2   2  29 359.462 241.305   6
  -2  -2 -29 592.269 266.560   8
   2   2  29 211.424 240.593   6
   2   2 -29 220.890 292.698   5
   2  -2 -29 19.2188 226.004   5
   2  -2 -29 421.846 285.856   7
  -2   2 -29 405.783 302.650   9
  -2  -2  29 54.9722 194.907   4
   2  -2  29-10.9920 207.326   2
  -2  -2  29 353.160 125.628   2
  -2  -2 -29 83.0394 95.8082   3
  -2   2  29 229.662 281.642   4
  -2  -2  29-214.513 199.227   1
   2  -2 -29-90.4883 128.870   3
   2   2  30 562.351 272.197   6
  -2   2 -30-120.408 242.158   9
  -2  -2  30 385.014 159.126   8
  -2   2  30 352.431 219.802   6
  -2  -2 -30 212.439 180.816   8
   2   2 -30 246.901 264.384   5
   2  -2 -30 237.661 268.406   7
   2  -2 -30 156.192 181.063   5
  -2  -2  30 71.2692 164.427   1
  -2  -2  30 18.5346 155.722   4
  -2  -2  30 248.256 136.325   2
   2  -2 -30 216.741 166.638   3
   2  -2  30-90.0328 239.434   2
  -2   2  30-36.2396 226.986   4
  -2  -2 -30 319.919 144.870   3
   2  -2 -31 589.204 295.311   7
   2   2 -31 628.563 343.922   5
  -2   2  31 1224.99 332.906   6
   2   2  31 554.297 280.400   6
  -2   2 -31 1000.94 333.711   9
   2  -2 -31 506.811 317.731   5
  -2  -2 -31 865.501 319.848   8
  -2  -2  31 574.658 151.923   2
   2  -2 -31 666.150 211.144   3
  -2  -2  31 1019.59 324.200   1
   2  -2  31 1337.25 355.661   2
  -2   2  31 247.336 249.095   4
  -2  -2  31 540.441 227.944   4
  -2   2  32 40915.9 2059.38   4
  -2   2  32 39327.8 1961.05   6
   2   2  32 40321.2 2062.42   6
  -2   2 -32 41857.8 2148.16   9
   2   2 -32 44832.8 2247.58   5
  -2  -2 -32 42472.9 2043.28   8
   2  -2 -32 41840.1 2125.59   7
   2  -2 -32 41153.6 2019.15   5
   2  -2  32 43856.4 1823.01   6
  -2  -2  32 43807.2 2059.37   1
   2  -2 -32 45764.1 1779.60   3
   2  -2  32 40994.6 2014.84   2
  -2  -2  32 43960.8 1895.97   4
  -2   2 -33 2348.42 520.088   9
   2   2 -33 76.6409 270.119   5
   2  -2 -33 94.1183 263.278   5
   2   2  33 473.560 290.208   6
   2  -2 -33 785.040 371.212   7
   2  -2  33 250.471 263.595   6
  -2   2  33 393.751 255.052   6
  -2  -2 -33 1548.88 411.159   8
   2  -2  33 1402.26 371.468   2
  -2  -2  33 642.288 304.087   4
  -2  -2  33 317.131 259.446   1
   2  -2 -33 353.691 175.514   3
  -2   2  33 571.420 291.464   4
  -2  -2 -34 916.115 290.313   8
   2   2 -34 492.444 270.000   5
   2  -2  34 925.665 254.540   6
   2  -2 -34 754.778 298.691   5
   2   2  34 495.915 289.276   6
   2  -2 -34 878.786 364.941   7
  -2   2  34-18.9509 244.563   6
   2  -2 -34 862.187 216.667   3
   2  -2  34 485.688 241.138   2
  -2   2  34 356.044 263.826   4
  -2  -2  34 1018.72 279.583   4
  -2  -2  34 799.785 260.627   1
   2   2 -35 1463.77 459.540   5
  -2   2  35 739.328 275.654   6
   2  -2  35 988.411 241.536   6
   2  -2 -35 607.774 315.423   7
   2  -2 -35 513.648 280.520   5
  -2  -2 -35 958.987 324.887   8
   2   2  35 572.514 316.309   6
  -2  -2 -35 528.090 332.288   7
  -2   2  35 1319.63 388.333   4
  -2  -2  35 795.360 238.938   4
   2  -2  35 505.178 281.619   2
  -2  -2  35 897.572 299.302   1
   2   2  36 553.686 303.310   6
   2   2 -36 395.693 258.709   5
  -2  -2 -36 511.497 337.050   7
   2  -2 -36 622.329 294.213   5
  -2   2  36 176.321 205.532   6
   2  -2 -36 642.062 318.420   7
  -2  -2 -36-100.140 232.808   8
   2  -2  36 163.109 201.757   2
  -2  -2  36 712.780 229.714   4
  -2  -2  36 199.163 206.994   1
  -2   2  36 541.807 279.861   4
   2   2 -37 1000.94 373.856   5
  -2   2  37 1466.81 367.467   6
   2  -2 -37 2052.14 451.185   5
  -2  -2 -37 1195.28 417.604   7
   2   2  37 1341.91 404.198   6
   2  -2 -37 2249.09 525.129   7
  -2  -2 -37 1289.04 342.076   8
  -2   2  37 2020.34 455.189   4
  -2  -2  37 1535.91 334.057   4
   2  -2  37 774.715 302.755   2
  -2  -2  37 708.275 265.668   1
   2  -2  37 1214.77 322.657   1
  -2  -2 -38-161.440 258.897   7
   2  -2 -38 518.440 307.756   5
   2  -2 -38 90.2891 275.535   7
  -2  -2 -38 131.980 193.989   8
   2   2  38-394.079 294.755   6
   2   2 -38 259.276 289.320   5
  -2   2  38 365.434 256.134   6
   2  -2  38-116.822 172.608   1
  -2   2  38-203.438 218.582   4
   2  -2  38-179.340 226.000   2
  -2  -2  38-11.1792 173.897   1
  -2  -2 -39 1068.82 345.251   8
   2  -2 -39 1034.89 404.374   7
   2   2 -39 835.998 385.019   5
  -2   2  39 1575.37 386.528   6
  -2  -2 -39 1546.17 479.380   7
   2  -2 -39 1808.09 444.583   5
   2   2  39 1139.11 379.238   6
   2  -2  39 1263.99 328.069   2
   2  -2  39 759.175 303.536   1
  -2   2  39 951.275 342.528   4
  -2  -2  39 1246.44 343.289   1
   2  -2 -40 28909.0 1894.92   7
  -2   2  40 31180.1 1854.41   4
   2   2  40 29319.5 1825.55   6
  -2   2  40 30265.8 1733.48   6
  -2  -2 -40 31014.3 1803.08   8
   2  -2 -40 31033.9 1854.91   5
   2  -2  40 28933.9 1768.88   2
   2   2  40 30947.2 1925.81   2
   2  -2  40 28469.6 1806.49   1
  -2  -2  40 30245.6 1766.46   1
  -2  -2 -41 2718.92 530.813   8
   2   2  41 2995.84 583.257   6
   2   2  41 3182.59 606.576   2
   2  -2  41 3162.52 581.355   1
   2  -2  41 2361.24 467.592   2
  -2   2  41 2594.86 494.662   4
   2   2  42 322.866 296.843   6
  -2  -2 -42 84.2157 218.242   8
   2  -2  42 576.258 294.380   2
  -2   2  42-116.583 216.969   4
   2  -2  42 69.6649 144.093   1
   2   2  42-54.6871 233.515   2
  -2  -2 -43-128.882 196.041   8
   2   2  43 80.2541 208.585   6
  -2   2  43-439.022 265.490   4
   2   2  44 7081.27 875.318   6
  -2   2  44 7006.28 847.036   4
   0   3   0 1539.68 264.073   6
   0  -3   0 1156.67 223.981   8
   0  -3   0 1554.35 215.077   6
   0   3   0 1520.75 200.719   8
   0  -3   0 1373.22 208.168   1
  -3   0   0 1348.78 269.887   4
   3   0   0 2065.48 270.556   4
  -3   0   0 1495.12 221.658   2
   3   0   0 1394.20 211.647   2
   3   0   0 1697.45 311.957   3
   0   3   1 3285.70 292.252   8
   0   3  -1 3419.47 225.549   5
   0  -3  -1 3199.10 322.762   8
   0  -3   1 3967.78 307.991   6
   3   0   1 3112.38 302.192   4
   0  -3  -1 3362.51 306.771   6
   0   3  -1 3451.97 294.840   8
   0   3  -1 3238.77 308.301   6
   0  -3   1 3553.92 315.703   8
   0   3   1 3169.26 332.976   6
   0  -3   1 4075.98 347.347   1
  -3   0  -1 2994.75 297.360   2
  -3   0  -1 3513.86 359.276   4
  -3   0   1 2940.95 290.849   2
   3   0  -1 3258.85 385.388   3
   3   0   1 3702.16 396.326   3
   3   0  -1 3236.89 302.592   2
  -3   0   1 3451.53 364.514   4
   0  -3  -1 2987.59 282.341   1
   3   0   1 3581.35 319.904   2
   0   3   2 609.203 151.044   8
   0  -3  -2 974.327 256.341   8
   0   3  -2 1014.28 155.369   5
  -3   0   2 683.419 86.0970   7
   0   3  -2 1255.83 286.172   9
   0   3  -2 734.745 191.509   6
   0   3  -2 888.885 160.278   8
   0  -3   2 817.822 165.476   6
   0  -3  -2 701.742 185.636   6
   0  -3   2 1040.31 205.201   8
   0   3   2 667.229 232.361   6
  -3   0   2 692.940 267.269   4
  -3   0  -2 672.479 176.169   2
   3   0   2 458.676 168.330   4
   3   0  -2 792.770 272.196   3
   3   0   2 996.961 265.668   3
  -3   0  -2 566.129 219.386   4
   0  -3  -2 675.810 161.227   1
  -3   0   2 694.896 166.286   2
   3   0  -2 1051.73 182.731   2
   0   3  -3 60409.9 2099.61   9
   0  -3   3 57384.8 1950.07   6
  -3   0   3 57456.1 1798.64   7
   0   3  -3 63691.2 1919.82   5
   0   3   3 60151.1 2074.75   6
   0   3  -3 56375.8 1929.16   8
   0   3  -3 60540.5 1964.78   6
   3   0   3 62233.3 2041.81   4
   0  -3  -3 61534.5 2073.37   6
   0  -3  -3 62797.6 2070.63   8
   0  -3   3 60911.5 1942.68   8
   3   0  -3 62617.9 2109.08   3
  -3   0   3 56339.9 1951.11   2
   3   0  -3 60166.0 1975.17   2
   3   0   3 63608.8 2106.22   3
  -3   0   3 62026.9 2107.41   4
  -3   0  -3 61501.8 2067.09   2
   0  -3  -3 59133.0 1947.65   1
  -3   0  -3 60646.8 2042.57   4
   0  -3  -4 5662.91 428.171   6
   0  -3  -4 6273.85 499.346   8
   0   3  -4 5177.04 334.984   8
  -3   0   4 5234.01 276.011   7
   0   3  -4 5805.12 359.354   5
   0  -3   4 5591.70 353.828   6
   0   3  -4 5527.52 472.391   9
   0   3  -4 6164.58 372.019   6
  -3   0  -4 6502.33 352.847   9
   0  -3   4 6244.12 363.084   8
   0   3   4 5554.45 456.136   6
  -3   0   4 5704.43 469.421   4
   3   0   4 5511.84 394.072   4
  -3   0  -4 5961.06 428.030   4
   3   0  -4 4958.16 352.832   2
   3   0   4 5929.91 469.826   3
   0   3  -4 5559.36 409.002   2
   3   0  -4 6521.89 521.080   3
  -3   0   4 5329.00 350.170   2
   0  -3  -4 5573.46 344.978   1
  -3   0  -4 6042.83 442.860   2
   0  -3   5 7421.55 395.094   6
   0  -3  -5 7275.14 527.921   8
   0   3  -5 6439.01 370.983   8
   0   3  -5 7048.46 429.290   5
   0   3  -5 6746.41 521.688   9
   0  -3   5 7327.49 384.305   8
   0   3   5 7067.68 514.150   6
  -3   0   5 6985.32 346.646   7
   3   0  -5 7039.17 474.703   6
   0   3  -5 7388.84 400.556   6
  -3   0  -5 7492.95 389.746   9
  -3   0   5 7171.27 532.655   4
   3   0   5 7479.43 513.937   3
   3   0  -5 6812.44 408.362   2
   3   0  -5 7531.87 519.247   3
   0   3  -5 7870.26 476.143   2
   0  -3  -5 7218.49 383.198   1
  -3   0  -5 7432.67 475.357   4
   0   3  -5 6730.49 410.087   4
  -3   0   5 6821.17 395.787   2
   3   0   5 7130.55 448.967   4
   3   0  -6 3924.92 340.526   6
   0   3  -6 4170.29 331.252   5
   0  -3   6 3532.40 259.998   6
  -3   0  -6 3864.45 272.267   9
   0  -3  -6 3606.49 383.805   8
   0   3  -6 3205.20 375.836   9
   0   3  -6 3650.10 264.816   6
   0   3   6 3885.30 392.592   6
   0  -3   6 3347.78 293.820   5
   0  -3   6 3545.35 250.415   8
  -3   0   6 3605.78 378.173   4
   3   0  -6 3783.10 292.344   2
   0   3  -6 3361.39 279.940   4
   0   3  -6 3679.54 331.638   2
   3   0  -6 3511.09 355.805   3
   3   0   6 3036.09 344.793   3
  -3   0   6 3656.20 273.270   2
  -3   0  -6 3436.58 327.569   4
   0  -3  -6 3847.59 259.675   1
   3   0   6 3573.69 311.767   4
  -3   0   6 3492.72 343.561   3
   0   3  -7 2927.43 360.100   9
   0  -3   7 3191.46 355.362   9
   0  -3  -7 3273.32 367.481   8
   0   3  -7 2952.57 319.775   5
  -3   0  -7 3129.81 250.171   9
   0  -3   7 2924.88 223.211   6
   3   0  -7 2747.73 287.177   6
   0  -3   7 2846.06 216.947   8
   0   3   7 3114.56 372.867   6
   0  -3   7 2890.02 283.673   5
   0   3  -7 3311.59 241.025   6
   3   0   7 2981.54 282.205   4
  -3   0   7 3172.26 396.523   4
  -3   0   7 2847.54 316.010   3
  -3   0  -7 2966.89 306.353   3
   0  -3  -7 2703.53 213.348   1
   0   3  -7 2661.05 242.741   4
   3   0  -7 3128.19 363.343   3
  -3   0   7 2620.60 232.357   2
  -3   0  -7 3522.39 320.936   4
   3   0   7 3229.69 361.923   3
   0   3  -7 2969.75 291.567   2
   0   3  -8 16106.0 643.783   6
   0  -3   8 16191.5 617.396   8
   0  -3   8 16494.5 787.628   5
   3   0  -8 16838.5 794.988   6
   0   3   8 17593.4 892.035   6
   0   3  -8 16916.5 798.781   5
   0  -3   8 16685.7 642.626   6
  -3   0   8 17125.5 874.050   4
   0  -3  -8 16036.3 857.340   8
   0   3  -8 15615.7 846.977   9
  -3   0  -8 16486.1 694.330   9
  -3   0  -8 16555.7 810.431   3
   0   3  -8 16315.3 694.868   4
  -3   0   8 17007.0 826.249   3
   0  -3   8 16285.0 748.727   3
  -3   0   8 15452.8 667.831   2
   0   3  -8 16179.8 763.043   2
  -3   0  -8 16906.8 754.214   4
   3   0   8 16664.2 818.770   3
   3   0  -8 16390.4 822.248   3
   3   0   8 17059.6 749.881   4
  -3   0  -9 176.943 199.164   8
   0  -3   9 133.164 86.5831   8
  -3   0  -9 143.548 126.496   9
   0   3  -9-13.2290 168.262   9
   3   0  -9 113.067 117.200   6
   0   3   9 440.793 240.670   6
   0  -3  -9 213.224 208.308   8
   0  -3   9 250.537 81.6122   6
   0   3  -9 526.960 219.581   5
   0  -3   9 434.145 160.361   5
  -3   0  -9 144.390 133.211   3
  -3   0   9 196.741 100.543   2
   3   0   9 128.114 123.986   4
  -3   0   9 352.574 255.417   4
   0   3  -9 134.062 94.0889   4
  -3   0  -9 202.373 146.926   4
   0   3  -9 261.841 127.233   2
   3   0   9 159.280 190.609   3
   3   0  -9 298.101 163.515   1
   0  -3   9 358.496 134.243   3
  -3   0   9 176.382 149.279   3
   3   0  -9 518.334 228.301   3
   3   0 -10 1314.60 211.303   6
   3   0  10 1685.62 210.076   9
   0  -3 -10 1747.85 320.279   8
  -3   0 -10 1245.15 247.602   8
   0  -3  10 1800.13 252.166   5
  -3   0 -10 1384.35 202.983   9
   0   3  10 1898.43 347.040   6
   0   3 -10 2629.05 319.526   5
   0  -3  10 1713.25 148.204   6
   0   3 -10 1015.26 246.086   9
   0  -3  10 1522.67 139.760   8
   3   0 -10 1844.09 251.798   1
  -3   0 -10 1606.85 230.195   3
   3   0  10 1394.21 257.036   3
   3   0  10 1946.81 228.130   4
  -3   0  10 1828.71 251.256   3
   0   3 -10 1588.85 224.926   2
   3   0 -10 1882.50 279.871   3
   0   3 -10 1564.77 177.771   4
  -3   0  10 1747.41 340.176   4
   0  -3  10 1534.01 200.313   3
  -3   0  10 1309.16 165.009   2
  -3   0  11 9031.80 638.021   4
  -3   0 -11 9285.38 583.023   8
  -3   0 -11 9269.72 515.628   9
   0   3 -11 8628.71 623.301   9
   0  -3  11 9250.53 370.176   8
   3   0  11 8041.64 496.584   9
   0  -3  11 9462.78 391.985   6
   3   0 -11 9471.80 538.904   7
   3   0 -11 9371.38 550.338   6
   0  -3 -11 9513.00 662.044   8
   0   3 -11 9555.73 608.209   5
   0  -3  11 9863.82 611.801   5
   0   3  11 9421.48 657.504   6
   0   3 -11 8396.86 448.307   4
  -3   0  11 9155.22 575.533   3
   0  -3  11 9168.38 490.069   3
   3   0 -11 8786.60 571.868   3
   0  -3  11 9105.48 541.901   2
   3   0 -11 9146.34 574.456   1
  -3   0 -11 9456.78 564.934   3
  -3   0  11 8204.38 438.690   2
   3   0  11 9676.31 577.214   3
   3   0  11 9013.26 501.978   4
   0   3 -11 9284.04 537.175   2
   0   3 -12 1337.73 277.016   5
  -3   0 -12 1267.08 202.541   9
   0  -3  12 1122.99 106.552   8
   0   3  12 1416.34 325.632   6
   3   0 -12 1139.00 200.364   6
  -3   0 -12 1104.98 230.467   8
   3   0  12 1023.00 182.087   9
   0   3 -12 1252.84 297.823   9
   3   0 -12 1030.40 198.973   7
   0  -3 -12 1227.09 312.704   8
   0  -3  12 1007.21 112.199   6
  -3   0  12 844.561 193.339   3
   3   0 -12 1730.26 272.899   3
   0  -3  12 987.499 200.929   2
  -3   0  12 1611.15 311.953   4
   3   0  12 911.270 207.258   3
   3   0 -12 1465.10 229.170   1
   0   3 -12 1061.19 153.459   4
   0   3 -12 1079.19 196.489   2
   0  -3  12 1198.27 169.717   3
  -3   0  12 1113.97 160.591   2
   3   0  12 1095.51 189.801   4
  -3   0 -12 1146.91 208.958   3
   0   3 -13 18595.1 990.417   9
   0   3 -13 17444.8 932.301   5
   3   0 -13 17770.5 853.504   7
   0   3 -13 17436.9 719.311   4
  -3   0 -13 18767.4 840.732   9
   0   3  13 18228.9 979.936   6
   0  -3  13 17900.8 597.801   8
  -3   0  13 18028.4 966.584   4
   3   0 -13 17181.9 846.066   6
  -3   0 -13 18779.1 897.806   8
   0  -3 -13 18382.5 994.328   8
   3   0  13 16480.3 808.720   9
   0  -3  13 17878.0 623.733   6
   3   0 -13 18004.1 874.928   3
   0  -3  13 18475.7 838.868   2
  -3   0  13 16597.7 716.629   2
  -3   0 -13 18000.5 856.339   3
  -3   0  13 18956.4 888.747   3
   3   0  13 18362.6 797.256   4
   3   0  13 16880.1 843.745   3
   0   3 -13 18499.8 838.734   2
   3   0 -13 18767.8 893.042   1
   0  -3  13 17620.0 743.038   3
   0   3 -14 610.303 248.429   5
   3   0 -14 409.003 142.463   6
   0  -3  14 326.498 73.1309   6
   0   3 -14 338.536 221.274   9
   0  -3  14 249.738 59.4545   8
   0  -3  14 238.994 51.6396   8
   3   0  14 66.9753 111.469   9
  -3   0 -14 318.713 182.597   8
   0   3  14 913.522 311.769   6
   0  -3 -14 238.113 274.953   8
   3   0 -14 796.379 233.483   7
  -3   0 -14 208.743 141.035   9
   3   0  14 365.649 125.084   4
   3   0 -14 547.176 178.565   1
  -3   0  14 240.195 101.661   2
   0   3 -14 203.454 91.2097   4
   3   0  14 546.820 176.324   3
   3   0 -14 625.039 215.039   3
  -3   0  14 752.059 319.991   4
  -3   0  14 418.682 159.873   3
  -3   0 -14 474.998 151.230   3
   0  -3  14 452.365 153.842   2
   0   3 -14 200.380 127.987   2
   0  -3  14 333.071 107.471   3
   0   3 -15 22881.1 1180.69   5
   0  -3  15 24899.5 781.738   8
  -3   0  15 23523.0 1068.95   6
   0   3 -15 24404.2 1232.52   9
   0   3 -15 23738.8 920.038   4
   0   3  15 25902.6 1246.14   6
   3   0 -15 25180.3 1128.01   7
   3   0  15 23495.2 1072.04   9
  -3   0 -15 23298.3 1093.00   8
  -3   0 -15 23971.1 1074.11   9
  -3   0  15 23751.9 1191.99   4
   0  -3  15 25390.1 781.436   8
   0  -3 -15 25124.0 1247.54   8
   0  -3  15 25566.6 1216.98   5
   3   0 -15 25290.9 1083.78   6
   0  -3  15 25302.8 810.642   6
   3   0 -15 25542.8 1240.72   4
   3   0 -15 25583.3 1123.86   1
   0   3 -15 25354.2 1060.01   2
   0  -3  15 24654.3 1055.63   2
  -3   0  15 24726.4 1091.90   3
   3   0 -15 24950.1 1092.11   3
   3   0  15 24170.0 1067.11   3
   3   0  15 25195.5 1017.22   4
  -3   0 -15 24733.1 1065.19   3
   0  -3  15 24881.7 931.864   3
   0   3 -16 18434.4 1011.35   5
   0   3  16 19545.5 1055.37   6
   0   3 -16 19064.9 1048.17   9
   0  -3  16 17773.4 579.899   8
   3   0 -16 17520.8 864.860   6
   0   3 -16 16786.9 714.983   4
   3   0 -16 17738.5 920.772   7
   0  -3  16 19043.7 1039.55   7
  -3   0  16 19290.7 1021.21   4
   0  -3 -16 19627.3 1065.14   8
  -3   0 -16 18712.1 896.785   9
   0  -3  16 18335.4 1000.05   5
  -3   0 -16 18097.5 897.357   8
   0  -3  16 18004.2 582.269   8
  -3   0  16 17223.4 861.769   6
   0  -3  16 17557.1 601.013   6
   3   0  16 16174.9 860.130   9
   3   0 -16 17526.2 874.883   3
   3   0 -16 18586.6 916.414   1
  -3   0 -16 16388.6 829.806   3
   0   3 -16 16852.6 832.836   2
   3   0  16 17968.8 804.883   4
   0  -3  16 17959.7 852.350   2
   3   0  16 16886.8 846.949   3
  -3   0  16 17567.0 873.353   3
   0  -3  16 16950.2 718.923   4
   0  -3  16 19234.7 1050.95   1
   0  -3  16 17698.3 712.251   3
   3   0 -17 1301.57 266.926   7
   0  -3 -17 1516.75 331.657   8
  -3   0  17 1271.41 245.176   8
   0  -3  17 1281.59 282.480   9
   3   0 -17 1129.27 199.096   6
   0   3 -17 1488.41 313.688   5
   0   3 -17 931.525 260.286   9
   0   3  17 1267.99 288.505   8
   3   0  17 296.928 138.065   9
   0  -3  17 812.760 213.573   7
  -3   0 -17 1014.66 224.027   9
   0  -3  17 1087.65 97.4945   6
   0  -3  17 1175.88 92.5116   8
   0  -3  17 1216.88 95.5670   8
  -3   0 -17 1124.27 237.561   8
  -3   0  17 1463.31 247.902   6
   0   3  17 1480.71 347.781   6
   0  -3  17 1597.12 302.348   5
  -3   0  17 1296.05 227.452   3
  -3   0  17 1407.71 328.701   4
   0  -3  17 1221.17 147.326   3
   0  -3  17 1076.53 306.218   1
   0  -3  17 1170.50 171.449   4
   3   0 -17 1152.45 227.136   1
   3   0  17 873.454 175.502   4
   0   3 -17 720.218 167.165   2
   3   0  17 1778.88 347.394   2
   3   0  17 1366.31 217.378   3
   0  -3  17 1111.20 205.382   2
   0   3 -17 1027.78 147.221   4
  -3   0 -17 1088.18 199.259   3
   3   0 -17 1399.71 231.418   3
  -3   0 -18 1126.76 255.333   9
   0   3 -18 1682.35 377.735   5
   0  -3  18 1299.63 106.274   6
   0  -3  18 1322.04 102.023   8
   0   3  18 2321.92 401.308   6
  -3   0  18 1422.98 251.295   6
   3   0 -18 1593.05 322.048   7
  -3   0  18 1252.24 263.404   8
  -3   0 -18 1174.38 256.008   8
   0   3 -18 1611.21 351.280   9
   0  -3  18 1556.46 294.400   9
  -3   0  18 1504.75 303.422   9
   0   3  18 1808.15 316.746   8
   0  -3  18 1089.32 238.980   7
  -3   0 -18 1468.02 295.899   7
   3   0 -18 841.837 191.035   6
   0  -3 -18 1359.00 357.273   8
   3   0 -18 1359.72 251.320   3
   0  -3  18 1768.37 381.071   1
   0   3 -18 1129.43 201.163   2
  -3   0  18 1188.55 221.428   3
   0  -3  18 1618.52 260.134   2
   3   0  18 1907.88 402.562   2
   0  -3  18 1212.42 169.772   4
   0   3 -18 1060.55 151.791   4
  -3   0  18 1754.69 362.072   4
   3   0  18 1149.75 194.511   4
   3   0  18 1227.08 214.969   3
   0  -3  18 1275.12 140.088   3
   3   0 -18 1228.18 242.986   1
  -3   0 -18 1447.46 228.146   3
  -3   0  19 47854.1 2008.96   4
   3   0 -19 48052.0 1958.81   7
  -3   0  19 50434.5 2038.03   8
   0   3 -19 47906.4 2047.40   5
  -3   0 -19 47688.2 1900.29   9
   0   3 -19 49070.6 2097.20   9
   0  -3  19 49195.6 1493.16   6
  -3   0  19 48222.1 1840.45   6
   0   3  19 52885.1 2120.18   8
  -3   0 -19 48624.1 1883.28   8
   0   3  19 48864.2 2055.39   6
   3   0 -19 45896.2 1819.79   6
   0  -3  19 50553.6 1491.99   8
  -3   0 -19 45898.3 1942.27   7
   0  -3  19 51088.2 1494.73   6
   0  -3  19 51121.6 2118.36   9
   0  -3  19 51380.8 2112.17   7
  -3   0  19 52139.2 2107.91   9
   0   3 -19 48757.4 1641.31   4
   0  -3 -19 48637.3 2062.13   8
  -3   0  19 47187.7 1826.79   3
   3   0  19 47458.4 2046.79   2
   0  -3  19 48924.7 1836.14   2
   3   0  19 48815.1 1798.46   3
  -3   0 -19 46581.2 1777.85   3
   0  -3  19 52123.5 2101.28   1
   3   0 -19 50239.2 1907.67   1
   3   0 -19 49972.4 1833.13   3
   0  -3 -19 54178.1 1977.85   3
   0  -3  19 50154.5 1550.49   3
   0  -3  19 48572.6 1649.30   4
   3   0  19 49722.9 1764.24   4
   0  -3  19 50574.1 1552.52   3
  -3   0 -20 3988.57 409.491   8
   3   0  20 4419.36 501.442   5
  -3   0 -20 4414.53 452.884   9
   0   3 -20 4831.60 558.284   9
   3   0 -20 5517.34 538.352   7
   3   0  20 4458.84 440.963   9
   0  -3  20 4429.83 220.640   6
  -3   0 -20 4622.60 510.919   7
   0  -3  20 4191.89 205.587   6
  -3   0  20 4483.36 499.489   9
   0  -3  20 4202.37 210.587   8
   0   3 -20 4823.46 571.950   5
  -3   0  20 4301.70 480.376   8
   0   3  20 5050.68 581.883   6
   0   3  20 4111.12 478.451   8
   0  -3 -20 5306.77 603.496   8
  -3   0  20 4420.28 412.236   6
  -3   0  20 6203.25 604.658   4
   0  -3 -20 4266.80 433.767   3
   3   0  20 3942.55 347.773   4
   3   0  20 4261.18 374.455   3
   3   0  20 5260.81 590.996   2
   0  -3  20 4297.62 214.684   3
   0  -3  20 4149.76 211.436   3
  -3   0 -20 4029.09 363.853   3
   0  -3  20 3809.66 377.932   2
   0  -3  20 4836.12 555.563   1
   3   0 -20 4644.87 416.831   3
   0  -3  20 4085.39 302.039   4
   3   0 -20 4146.12 413.411   1
  -3   0  20 3670.11 369.073   3
   0   3  21 30784.3 1541.73   6
   3   0 -21 30094.2 1456.53   7
  -3   0 -21 30854.3 1477.44   7
  -3   0  21 33262.8 1529.72   8
   0   3 -21 30244.5 1541.24   5
  -3   0 -21 32711.7 1388.26   8
   3   0  21 32097.6 1453.26   9
   0  -3  21 32854.3 1015.34   8
   0  -3  21 32127.3 1003.64   6
   0  -3  21 32769.0 1003.59   6
  -3   0 -21 29848.3 1406.00   9
   0  -3 -21 31061.7 1542.95   8
   0   3 -21 27911.7 1514.44   9
  -3   0  21 32004.6 1355.71   6
  -3   0  21 32070.7 1512.72   4
   3   0  21 31728.8 1281.61   3
   3   0  21 28566.7 1511.14   2
   0  -3 -21 30463.6 1400.76   3
  -3   0 -21 28305.6 1247.97   3
   0  -3  21 31025.0 1330.24   2
   3   0 -21 31967.9 1309.96   3
   3   0  21 30477.4 1244.08   4
   0  -3  21 31401.7 1572.67   1
   3   0 -21 31540.5 1390.14   1
   0  -3  21 32989.7 1158.64   4
   0   3  22 2513.12 436.790   6
  -3   0 -22 1951.05 362.500   7
   3   0 -22 2478.65 406.732   7
   0   3 -22 2197.64 454.269   5
  -3   0 -22 1855.16 300.848   8
   0  -3  22 2123.86 143.859   6
   0  -3 -22 2482.08 435.266   8
   0   3 -22 2026.66 407.351   9
   3   0  22 1865.45 312.824   9
  -3   0 -22 2174.22 347.582   9
   3   0 -22 1850.82 396.654   5
  -3   0  22 2080.12 310.287   6
   0  -3  22 2116.26 153.791   8
  -3   0  22 2224.91 360.358   8
   0  -3  22 2194.04 142.832   6
   3   0  22 2753.38 459.796   2
   0  -3  22 2194.94 223.236   4
   0  -3  22 2230.05 403.061   1
   3   0  22 2096.63 255.099   4
   3   0  22 1767.81 253.286   3
   3   0 -22 1763.34 278.402   1
  -3   0 -22 1631.96 236.133   3
   0  -3  22 2029.29 289.616   2
   0  -3 -22 1356.35 264.269   3
   3   0 -22 2187.88 289.901   3
  -3   0  22 2846.89 435.297   4
   3   0 -23 1397.75 349.852   5
   3   0  23 1203.20 258.904   9
  -3   0 -23 759.239 214.471   8
  -3   0 -23 1537.28 328.641   7
   0  -3  23 1252.60 121.484   8
   0  -3  23 1091.95 101.086   6
   0   3  23 1215.76 363.644   6
  -3   0 -23 1097.96 280.785   9
  -3   0  23 896.521 219.948   6
   0   3 -23 1127.08 338.894   5
   3   0 -23 1133.78 313.163   7
   0  -3  23 1100.20 107.672   6
   0   3 -23 1557.78 350.629   9
   0  -3 -23 964.402 345.863   8
  -3   0  23 1254.57 271.166   8
   3   0 -23 1125.92 225.716   3
   0  -3  23 1105.04 167.829   4
   0  -3 -23 1038.63 234.421   3
   3   0 -23 1402.95 254.659   1
  -3   0  23 1343.43 330.363   4
   0  -3  23 1336.30 349.419   1
  -3   0 -23 1037.65 186.927   3
   3   0  23 911.143 193.137   3
   3   0  23 1052.31 337.260   2
   0  -3  23 1731.77 276.167   2
   3   0  23 1384.26 215.282   4
   0  -3  24 12512.8 466.425   6
  -3   0  24 10992.6 847.625   4
  -3   0 -24 11805.6 868.492   7
  -3   0 -24 12240.2 770.095   8
   0   3 -24 10487.9 880.997   9
   0  -3 -24 10364.0 858.779   8
   0   3  24 12121.1 908.276   6
   3   0 -24 11947.2 866.287   7
   3   0 -24 12669.1 934.475   5
   3   0  24 12790.2 853.253   9
   0  -3  24 12605.6 493.919   8
   0  -3  24 12894.5 469.246   6
  -3   0  24 11987.4 742.289   6
   0   3 -24 10368.8 877.433   5
   0  -3  24 12939.0 599.827   4
   3   0  24 12064.0 674.502   3
   3   0  24 11536.5 900.752   2
   0  -3  24 12247.4 748.442   2
   3   0  24 11961.5 671.651   4
   3   0 -24 11534.9 684.287   3
   0  -3 -24 11276.0 764.489   3
  -3   0 -24 11289.4 651.315   3
   0  -3  24 11094.9 888.211   1
   0  -3  25 118.625 52.6770   6
  -3   0 -25-43.2311 197.605   7
   3   0 -25 218.885 200.971   7
   3   0  25 251.948 158.445   9
   0  -3 -25 116.050 217.702   8
   0  -3  25 64.3268 60.0794   8
  -3   0  25-10.1880 152.544   6
   0  -3  25 83.5965 48.0881   6
   0   3 -25 250.072 278.102   5
   3   0 -25 175.025 248.784   5
   0   3  25 435.486 297.652   6
   0   3 -25 30.4234 284.250   9
  -3   0 -25-28.8269 150.443   8
   3   0  25 123.159 103.702   4
   0  -3  25 588.741 281.291   1
   3   0 -25 273.002 151.443   3
   0  -3  25 198.732 108.585   4
   0  -3 -25-68.6667 133.092   3
   3   0  25 71.0131 98.3540   3
  -3   0  25 482.790 250.216   4
   3   0  25-0.38030 226.638   2
   0  -3  25 234.776 162.016   2
  -3   0 -25 30.5767 104.500   3
  -3   0 -26 3981.44 518.790   7
   0  -3  26 4384.20 232.170   6
   0  -3  26 4236.62 228.632   6
   3   0 -26 4251.23 583.587   5
   3   0 -26 3527.94 505.319   7
  -3   0 -26 4045.78 443.251   8
   0  -3  26 4314.94 257.105   8
   0   3 -26 3887.86 579.345   9
  -3   0  26 4526.23 448.811   6
   3   0 -26 3790.38 403.805   6
   0   3 -26 3714.17 542.337   5
   0   3  26 3917.73 532.013   6
   0  -3 -26 4112.53 540.653   8
   0  -3  26 3634.65 519.055   1
  -3   0  26 3679.14 506.351   4
   3   0  26 4328.80 372.859   3
   3   0  26 3779.17 534.617   2
  -3   0 -26 4319.69 361.491   3
   0  -3  26 4409.74 322.231   4
   3   0  26 4659.69 393.618   4
   3   0 -26 4234.33 389.979   3
   0  -3 -26 4197.25 440.132   3
   0  -3  26 3697.35 408.120   2
   0  -3  27 7378.66 365.506   8
   0   3 -27 6424.05 735.835   9
   3   0 -27 6568.09 694.969   5
  -3   0  27 6976.78 685.925   4
   0  -3  27 7253.78 328.037   6
   3   0 -27 6538.46 538.548   6
  -3   0  27 7801.75 597.651   6
  -3   0 -27 6697.51 676.066   7
   0  -3 -27 7754.32 756.915   8
   0   3 -27 6844.97 749.240   5
   0   3  27 7084.33 718.921   6
   3   0 -27 6653.52 689.581   7
  -3   0 -27 7370.12 605.228   8
   0  -3 -27 6748.75 575.799   3
   3   0  27 7129.37 722.797   2
   0  -3  27 7687.90 439.879   4
   3   0 -27 6915.41 494.025   3
   0  -3  27 7010.86 572.265   2
   3   0  27 7054.34 505.512   4
   0  -3  27 6554.18 693.809   1
  -3   0 -27 7033.85 469.339   3
   3   0 -28 350.374 220.753   5
   0   3 -28 440.372 314.787   9
   0  -3  28 359.288 79.4927   8
   3   0 -28 482.048 167.293   6
  -3   0  28 394.698 176.112   6
   3   0 -28 250.520 227.234   7
  -3   0 -28 847.347 239.106   8
  -3   0 -28 272.391 250.393   7
   0   3  28 493.007 261.882   6
   0  -3  28 468.734 78.9604   6
   0  -3 -28 454.415 269.586   8
   3   0  28 585.302 160.552   4
  -3   0 -28 557.494 141.834   3
   0  -3  28 681.617 140.365   4
   0  -3  28 523.229 277.130   1
   0  -3  28 529.714 202.811   2
   0  -3 -28 247.186 143.713   3
   3   0 -28 441.816 156.099   3
  -3   0  28 514.131 271.502   4
   3   0  28 410.659 248.278   2
   0  -3  29 114.482 51.7829   6
   0   3 -29-80.0211 225.670   9
  -3   0 -29 61.2972 142.804   8
   3   0 -29-252.579 269.394   7
  -3   0 -29 202.831 267.617   7
   0   3  29-403.117 290.325   6
   3   0 -29-77.1210 250.978   5
  -3   0  29 240.487 169.120   6
   0  -3 -29-38.3454 243.311   8
   0  -3  29-45.0728 116.052   2
   0  -3  29 104.871 216.978   1
  -3   0 -29 132.993 90.7709   3
   3   0  29 221.636 278.425   2
   3   0 -29 99.5888 115.544   3
   0  -3 -29 112.764 113.636   3
  -3   0  29-425.301 287.884   4
   0  -3  29 129.227 93.0307   4
   0  -3 -30 464.494 300.433   8
  -3   0  30 499.897 184.511   6
   3   0 -30 254.526 250.519   7
   3   0 -30 398.037 266.163   5
  -3   0 -30 127.173 224.196   7
   0   3 -30 171.080 270.403   9
   0   3  30-80.9726 247.087   6
  -3   0 -30 149.733 180.994   8
   0  -3  30 68.6814 175.501   1
   0  -3 -30 128.641 114.548   3
   0  -3  30 293.886 153.831   2
   3   0  30 332.098 239.316   2
  -3   0  30 93.3144 241.458   4
   0  -3  30 161.255 76.1849   4
   3   0 -30 116.227 110.829   3
   0   3 -31 6851.41 801.206   9
  -3   0 -31 6467.23 723.839   7
   3   0 -31 7372.09 775.822   7
   0   3  31 6180.91 694.747   6
   3   0 -31 6733.93 780.452   5
  -3   0 -31 6752.16 598.689   8
   0  -3 -31 7221.42 756.518   8
  -3   0  31 7037.96 727.487   4
  -3   0  31 8426.77 643.933   6
   0  -3  31 7854.51 459.350   4
   0  -3 -31 5393.72 523.407   3
   0  -3  31 7851.25 634.691   2
   0  -3  31 7134.85 760.455   1
   3   0  31 5775.62 691.486   2
   3   0 -31 7871.73 504.786   3
   3   0 -32 1697.73 418.782   7
  -3   0  32 2054.40 329.654   6
   0   3 -32 2019.58 490.309   9
   3   0 -32 2289.84 485.825   5
  -3   0 -32 1700.60 422.717   7
   0  -3 -32 2663.94 504.006   8
   0   3  32 1572.04 406.099   6
  -3   0 -32 1996.84 363.059   8
   0  -3  32 2157.54 338.820   2
  -3   0  32 1491.60 381.758   4
   3   0  32 2109.14 433.301   2
   0  -3  32 1819.92 381.073   1
   3   0 -32 2069.29 252.541   3
   0  -3 -33 992.288 362.175   8
  -3   0 -33 1234.91 363.191   7
   3   0  33 855.640 310.230   6
   3   0 -33 1506.41 430.987   5
  -3   0  33 1476.37 284.616   6
  -3   0 -33 1337.98 292.033   8
   3   0 -33 1029.81 371.228   7
   0   3  33 1298.08 356.167   6
   3   0  33 756.657 338.867   2
   0  -3  33 995.257 254.045   2
  -3   0  33 1341.61 329.470   4
   0  -3  33 563.576 256.034   1
  -3   0 -34-217.923 263.464   7
   3   0  34 171.763 190.167   6
   3   0 -34 462.987 285.240   7
  -3   0  34 120.213 134.893   6
   0   3  34 347.142 291.644   6
  -3   0 -34 33.4033 178.980   8
   3   0 -34 153.834 279.691   5
   0  -3 -34 25.5889 246.873   8
   0  -3  34 102.321 129.923   2
   3   0  34 424.672 293.130   2
   0  -3 -34 293.588 189.690   3
   0  -3  34 25.7809 186.866   1
  -3   0  34 658.626 297.024   4
  -3   0  35 9249.50 877.755   4
   3   0 -35 10624.9 1008.14   7
   3   0  35 9041.04 853.657   6
   0   3  35 10042.4 954.614   6
   0  -3 -35 10908.6 998.345   8
  -3   0 -35 11214.8 816.448   8
   3   0 -35 9547.67 981.439   5
  -3   0 -35 11029.3 1007.90   7
   3   0  35 10964.3 1015.70   2
   0  -3 -35 10675.7 747.535   3
   0  -3  35 9920.22 947.755   1
   0  -3  35 11142.7 816.389   2
   3   0  36 7733.87 795.794   6
  -3   0 -36 7385.37 669.371   8
   3   0 -36 6757.54 817.610   7
  -3   0 -36 7283.58 867.147   7
   3   0 -36 7559.44 870.796   5
   0   3  36 7103.31 822.637   6
   0  -3 -36 7284.29 838.876   8
  -3   0  36 7017.55 769.939   4
   0  -3  36 8437.43 873.214   1
   3   0  36 7575.35 854.892   2
   0  -3 -37 3185.63 587.016   8
   0   3  37 3070.56 559.328   6
   3   0 -37 2457.56 526.495   7
   3   0  37 3093.99 514.795   6
   3   0 -37 4010.52 665.015   5
  -3   0 -37 2420.81 521.992   7
  -3   0 -37 3303.20 452.851   8
   0  -3  37 3542.97 582.848   1
   3   0  37 3432.63 590.758   2
  -3   0  37 2504.31 479.377   4
   3   0 -38 879.776 380.383   5
   3   0  38 574.179 243.273   6
   0  -3 -38 745.972 353.631   8
   3   0 -38 925.595 373.972   7
  -3   0 -38 626.539 327.190   7
   0  -3 -38 698.453 358.369   7
   0   3  38 170.464 260.790   6
   0  -3  38 537.569 270.236   1
   3   0  38 921.307 351.434   2
  -3   0  38 826.120 325.035   4
   3   0 -39-131.313 289.805   7
   0   3  39 753.088 354.391   6
  -3   0 -39 639.834 354.741   7
   0  -3 -39 1045.76 402.045   7
   3   0 -39 944.065 390.712   5
   0  -3 -39-67.0480 220.056   8
   3   0  39 836.665 328.921   6
   3   0  39 409.130 287.826   2
   0  -3  39 95.7799 203.928   1
  -3   0  39 703.332 296.186   4
   3   0  40 5871.94 711.436   6
   0   3  40 6168.77 802.308   6
   3   0 -40 7299.42 901.495   5
  -3   0 -40 6000.80 849.116   7
   0   3  40 5678.96 743.752   4
  -3   0  40 6872.70 782.919   4
   0  -3  40 5105.53 715.191   1
   3   0  40 5028.00 733.746   2
   0   3  41-482.379 284.139   6
   3   0  41-106.351 228.648   2
   0   3  41 305.101 272.997   4
   0  -3  41-414.517 250.260   1
  -3   0  41-136.579 216.931   4
   0   3  42 1141.66 382.792   6
   3   0  42 2056.21 510.772   2
  -3   0  42 1673.22 403.736   4
   0  -3  42 1133.97 363.145   1
   0   3  42 793.842 299.964   4
   0   3  43 955.095 332.226   6
   0   3  43 592.571 292.760   4
   0  -3  43 190.205 228.714   1
   0   3  44 351.918 291.152   6
   1   3  43 189.438 205.340   6
  -3   1  43 594.251 262.043   4
  -1  -3  43 432.744 262.908   1
   1   3  42 31120.5 1950.62   6
  -3   1  42 32957.9 1937.35   4
  -1  -3  42 28784.1 1860.04   1
   3  -1  42 30695.8 1948.80   2
   1   3  41 1655.55 486.792   6
   3  -1  41 2237.44 535.253   2
  -3   1  41 2231.91 489.470   4
  -1  -3  41 1172.07 372.370   1
  -3  -1 -40 901.566 386.347   7
   1   3  40 611.786 300.560   6
  -3   1  40 846.057 351.385   4
   3  -1  40 194.913 215.627   2
  -1  -3  40 464.074 245.181   1
   3   1 -39 400.850 339.051   5
   1  -3 -39 1045.51 440.469   7
  -3  -1 -39 6.31983 272.273   7
   1   3  39 418.797 289.597   6
  -3  -1 -39 41.9056 166.731   8
  -1  -3  39-46.6104 217.520   1
   3  -1  39 128.913 214.270   2
  -3   1  39 463.109 304.219   4
   3   1 -38 2529.89 560.019   5
  -3  -1 -38 1515.64 344.116   8
  -3  -1 -38 1409.45 422.134   7
   3  -1  38 2181.58 411.525   6
   1  -3 -38 2224.25 535.862   7
   1   3  38 2175.57 503.175   6
  -3   1  38 1685.46 427.045   4
   3  -1  38 1831.04 435.174   2
  -1  -3  38 1553.73 393.993   1
  -3  -1 -37 162.213 291.171   7
   3  -1  37 465.701 216.054   6
   1  -3 -37 349.550 287.191   7
  -3   1  37 327.710 232.131   6
   3   1 -37-79.0568 276.057   5
  -3  -1 -37 590.302 250.935   8
   1   3  37 21.5250 248.827   6
  -1  -3  37 247.429 198.561   1
   3  -1  37 208.826 250.331   2
  -3   1  37 306.972 238.139   4
  -3  -1 -36 1297.77 367.395   7
  -3   1  36 1461.62 334.858   6
   3  -1  36 1138.50 309.924   6
   1   3  36 1746.96 440.074   6
   1  -3 -36 1631.87 456.873   7
   3   1 -36 1144.15 397.598   5
  -3  -1 -36 1143.01 320.439   8
  -1  -3  36 1127.73 306.041   1
   3  -1  36 1183.21 378.633   2
  -3   1  36 1046.78 361.628   4
  -3   1  35 891.381 288.011   6
  -1   3 -35 635.443 345.756   9
   1   3  35 1075.65 367.493   6
  -3  -1 -35 1096.53 383.029   7
   3  -1  35 1538.57 374.075   6
   3   1 -35 1411.48 474.044   5
  -3  -1 -35 539.603 277.588   8
   3  -1  35 609.418 311.910   2
  -3   1  35 769.203 324.780   4
   1  -3 -35 632.940 217.771   3
  -1  -3  35 392.453 223.937   1
  -3  -1 -34 18633.9 1349.16   7
  -1   3 -34 18756.2 1434.39   9
   1   3  34 17106.0 1281.29   6
  -3  -1 -34 18657.6 1200.87   8
  -3   1  34 16598.9 1231.03   4
  -3   1  34 21041.0 1214.84   6
   3   1 -34 20197.6 1438.13   5
   3  -1  34 18453.1 1326.41   2
   1  -3 -34 20513.4 1108.41   3
  -1  -3  34 17219.5 1274.44   1
  -1   3 -33 2428.98 531.209   9
  -3   1  33 3542.76 467.703   6
   3   1 -33 2707.38 554.056   5
  -3  -1 -33 2526.05 473.820   7
  -3  -1 -33 2095.12 404.145   8
   1   3  33 2139.44 467.136   6
   1  -3 -33 2216.93 352.173   3
  -1  -3  33 2505.29 469.105   1
  -3   1  33 1703.70 424.548   4
   3  -1  33 2618.21 492.818   2
   3   1 -32 304.250 247.597   5
  -3  -1 -32 883.241 310.692   7
   1   3  32 1078.58 371.826   6
  -3   1  32 850.833 287.369   6
  -1   3 -32 1417.76 378.011   9
   1  -3 -32 1339.52 393.255   8
  -3  -1 -32 799.769 279.163   8
   3  -1  32 443.463 263.111   2
  -1  -3  32 1096.32 234.142   4
   1  -3 -32 1058.52 266.137   3
  -3   1  32 869.303 328.810   4
  -1  -3  32 1061.88 311.683   1
  -1  -3  32 959.130 202.644   2
  -3  -1 -31 796.012 319.069   7
  -3  -1 -31 245.559 192.970   8
   1   3  31 325.212 249.262   6
  -1   3 -31 760.240 337.659   9
  -3   1  31 829.733 250.065   6
   3   1 -31 391.342 276.784   5
   1  -3 -31 339.596 263.039   8
   3   1 -31 479.785 120.758   3
   1  -3 -31 488.632 208.226   3
  -1  -3  31 593.034 169.082   2
  -1  -3  31 734.685 186.923   4
  -1  -3  31 477.245 237.552   1
   3  -1  31 484.557 290.563   2
  -3   1  31 7.92336 219.254   4
  -1   3 -30 2090.76 472.865   9
  -3  -1 -30 1876.29 412.824   7
  -3   1  30 2179.11 374.410   6
   3   1 -30 2308.01 486.614   5
   1   3  30 1724.25 389.603   6
  -3  -1 -30 2455.41 414.707   8
   1  -3 -30 2751.03 481.451   8
  -1  -3  30 2068.47 271.904   2
  -1  -3  30 2740.60 330.932   4
   1  -3 -30 2308.59 354.781   3
  -3   1  30 1812.93 393.866   4
   3   1 -30 2536.49 244.460   3
   3  -1  30 2359.06 448.109   2
   1  -3 -30 2006.44 330.548   3
  -1  -3  30 1748.50 377.639   1
   3   1 -29 2042.47 427.017   5
  -1   3 -29 2027.17 426.164   9
   1   3  29 2169.09 444.411   6
  -3   1  29 2587.00 397.812   6
   3  -1  29 2247.00 207.053   4
   1  -3 -29 2128.34 447.569   8
  -3  -1 -29 1999.12 426.974   7
  -3  -1 -29 1379.89 325.586   8
  -3   1  29 2055.42 428.395   4
  -1  -3  29 2374.20 460.957   1
   1  -3 -29 2155.31 344.250   3
  -1  -3  29 2570.27 318.237   4
   1  -3 -29 1466.84 301.695   3
  -1  -3  29 1854.28 260.794   2
   1   3  29 2487.82 216.057   1
   3  -1  29 2257.44 422.959   2
   3   1 -29 1896.49 220.299   3
  -1   3 -28 4168.56 585.886   9
   3   1 -28 2967.89 502.774   5
   1  -3 -28 3016.65 421.067   5
  -3   1  28 3679.98 463.107   6
   3  -1  28 3417.92 255.100   4
  -1  -3  28 3110.88 302.366   8
   1   3  28 3482.79 539.416   6
  -3  -1 -28 3120.12 442.821   8
   1  -3 -28 3208.34 522.311   8
   3  -1  28 3405.06 535.051   2
   1   3  28 3528.47 258.806   1
   1  -3 -28 3269.92 417.530   3
   3   1 -28 3543.66 310.906   3
  -1  -3  28 3254.85 339.548   2
  -3   1  28 2700.55 457.977   4
  -1  -3  28 3731.64 373.717   4
   3  -1  28 3139.05 259.377   3
  -1  -3  28 3171.14 493.594   1
   3  -1  28 3191.34 249.844   4
   1  -3 -28 3379.55 409.037   3
  -3  -1 -27 1121.23 308.062   8
   1  -3 -27 1043.95 364.381   8
   3   1 -27 1669.43 419.725   5
  -1   3 -27 1208.49 410.625   9
  -1  -3  27 966.668 199.207   8
   1  -3 -27 1574.56 316.513   5
  -3   1  27 1730.86 351.503   6
   1   3  27 1572.95 412.228   6
   3  -1  27 970.294 153.916   3
   3  -1  27 1507.12 423.254   2
   3  -1  27 1136.67 157.205   4
  -3   1  27 1700.02 412.145   4
  -1  -3  27 1179.26 260.003   4
   1  -3 -27 988.026 248.110   3
   3   1 -27 1127.21 187.812   3
  -1  -3  27 892.168 311.871   1
  -1  -3  27 579.246 170.328   2
  -3   1  26 44970.3 2069.03   4
  -3  -1 -26 43668.4 1943.99   8
  -3   1  26 43884.4 1906.75   6
  -1   3 -26 41082.1 2089.02   9
   1   3  26 39978.1 2022.10   6
  -1  -3  26 45233.9 1635.71   8
   1  -3 -26 44383.6 2104.50   8
   1   3  26 45810.3 1911.90   5
   3   1 -26 43690.1 2111.04   5
   1  -3 -26 43438.4 1873.61   5
   3   1 -26 44712.0 1671.89   6
  -1  -3  26 46724.7 1748.11   4
  -1  -3  26 41681.7 2049.35   1
   3  -1  26 44481.9 2077.53   2
   3  -1  26 47127.6 1603.62   3
   1  -3 -26 44616.5 1880.39   3
   3   1 -26 45841.0 1655.70   3
   3  -1  26 48975.4 1534.30   4
  -1  -3  26 48003.7 1720.75   2
   1  -3 -25 821.548 365.510   8
   3   1 -25 544.314 142.502   6
  -3   1  25 813.764 302.739   6
   1   3  25 338.309 169.327   5
   1  -3 -25 878.589 252.805   5
   1   3  25 1232.43 390.311   6
   3   1 -25 309.372 304.235   5
  -3  -1 -25 721.041 256.989   8
  -1  -3  25 746.733 151.262   8
  -1   3 -25 890.461 401.921   9
  -1  -3  25 852.379 204.080   4
   3  -1  25 1679.13 388.161   2
   3  -1  25 664.628 144.933   3
  -3   1  25 1156.92 360.837   4
   3  -1  25 783.833 129.604   4
   3   1 -25 820.743 174.420   3
  -1  -3  25 1007.72 329.823   1
  -1  -3  25 754.998 170.050   2
   1   3  24 1352.23 349.560   6
   1   3  24 1335.50 260.456   5
  -1   3 -24 1193.40 349.751   9
   3   1 -24 1335.93 204.467   6
   3   1 -24 1624.04 393.825   5
  -3   1  24 1451.37 306.418   6
  -3  -1 -24 1625.51 332.239   8
   1   3  24 1341.56 286.824   9
   1  -3 -24 1525.54 287.134   5
   1  -3 -24 1770.07 385.447   8
  -1  -3  24 1260.74 185.449   8
  -1  -3  24 1379.80 336.975   1
   3  -1  24 1441.52 159.192   4
  -1  -3  24 1700.99 255.795   4
   3  -1  24 1662.18 375.082   2
   3  -1  24 1954.91 230.379   3
   3   1 -24 1371.26 208.745   3
  -3   1  24 1685.93 395.823   4
  -1  -3  24 1459.78 216.247   2
   1  -3 -23 3286.47 489.456   8
   3   1 -23 3491.41 502.921   5
  -1   3 -23 3582.30 523.082   9
   3   1 -23 3098.37 300.552   6
   1   3  23 3468.30 428.897   9
   1   3  23 3530.32 489.687   6
  -3  -1 -23 3242.59 428.050   8
  -1  -3  23 3304.91 288.957   8
  -3   1  23 3706.24 439.840   6
   3  -1  23 2053.19 357.700   9
   1   3  23 3585.22 390.632   5
   1  -3 -23 3175.60 367.369   5
   3  -1  23 3660.94 319.175   3
   3  -1  23 3444.88 250.304   4
   3  -1  23 2640.36 430.762   2
   3   1 -23 3793.05 341.992   3
  -1  -3  23 3860.77 362.305   4
   3   1 -23 3356.99 424.507   1
  -1  -3  23 3383.59 496.650   1
  -3   1  23 2753.17 430.404   4
  -1  -3  23 3745.60 328.341   2
   1  -3 -22 1221.28 313.659   8
  -3   1  22 904.280 256.756   6
  -1   3 -22 1019.23 340.106   9
   3  -1  22 549.804 198.961   9
   1   3  22 577.022 188.893   5
   1   3  22 599.859 315.401   6
   1  -3 -22 1042.70 227.996   5
   3   1 -22 603.254 311.969   5
   3   1 -22 426.793 128.092   6
  -3  -1 -22 624.866 223.736   8
  -1  -3  22 679.903 134.280   8
  -1  -3  22 774.101 91.3813   3
  -1  -3  22 1296.67 340.265   1
  -1  -3  22 588.954 189.044   4
   3   1 -22 539.144 198.176   1
   3  -1  22 552.836 152.396   3
  -1  -3  22 535.642 144.145   2
   3  -1  22 854.994 298.636   2
   3  -1  22 803.467 126.378   4
   3   1 -22 658.083 173.049   3
  -3   1  22 634.057 277.337   4
  -1   3 -21 480.392 280.288   9
   1  -3 -21 512.224 289.860   8
   1  -3 -21 437.418 161.699   5
   3   1 -21 522.804 137.176   6
  -3   1  21 600.772 206.429   6
   1   3  21 854.761 283.708   6
  -3  -1 -21 1126.78 285.051   8
   1   3  21 629.986 159.873   5
  -1  -3  21 853.158 150.998   8
  -3   1  21 728.627 229.500   8
   3  -1  21 895.902 248.287   9
  -3   1  21 854.323 286.922   4
   3  -1  21 599.576 268.502   2
  -1  -3  21 877.107 284.851   1
  -1  -3  21 455.400 176.132   4
   3  -1  21 654.253 115.919   4
  -1  -3  21 907.334 171.670   2
   3  -1  21 810.377 183.398   3
  -1  -3  21 744.947 104.480   3
   3   1 -21 723.610 215.746   1
   3   1 -21 925.490 185.221   3
   1  -3 -20 530.189 267.566   8
  -1  -3  20 618.478 131.485   8
  -3   1  20 375.848 203.893   6
   3  -1  20 617.189 201.217   9
   1   3  20 257.945 122.948   5
   1   3  20 593.254 233.583   8
   1  -3 -20 464.403 168.830   5
   1   3  20 604.516 268.191   6
  -3  -1 -20 674.549 229.218   8
  -1   3 -20 590.239 249.913   9
   3   1 -20 553.470 197.101   4
   3   1 -20 495.008 123.550   6
   1  -3 -20 481.617 216.657   6
  -3   1  20 485.923 210.009   8
   3  -1  20 570.951 108.406   4
   3  -1  20 819.551 173.180   3
   3  -1  20 1141.59 325.377   2
  -3   1  20 758.822 309.537   4
   3   1 -20 424.707 206.008   1
   3   1 -20 716.227 174.341   3
  -1  -3  20 502.776 102.381   3
  -1  -3  20 549.790 271.056   1
  -1  -3  20 371.861 109.649   2
  -1  -3  20 516.652 167.870   4
   1  -3 -19 1203.28 312.479   8
   3  -1  19 894.677 225.663   9
  -1   3 -19 833.466 256.015   9
  -1  -3  19 715.181 233.262   9
   1  -3 -19 855.388 211.721   5
   1   3  19 813.177 179.839   5
   1  -3 -19 1227.60 272.944   6
   1   3  19 872.206 301.942   6
   1   3  19 984.043 243.970   8
  -3   1  19 1420.93 306.287   6
  -3  -1 -19 575.316 198.868   8
  -1  -3  19 867.017 138.317   8
   3  -1  19 807.600 206.710   5
   3   1 -19 785.224 156.023   6
  -3   1  19 723.701 212.829   8
  -1  -3  19 1038.17 249.190   7
   3  -1  19 891.945 129.263   4
   3   1 -19 1365.13 254.459   1
   3   1 -19 1074.73 208.128   3
  -1  -3  19 655.751 145.935   2
  -3   1  19 999.778 320.157   4
   3  -1  19 1182.79 290.683   2
   3   1 -19 1065.15 258.714   4
  -1  -3  19 1134.26 308.665   1
  -1   3 -19 921.823 221.624   2
   3  -1  19 1021.35 189.553   3
  -1  -3  19 986.594 135.866   3
  -1  -3  19 822.359 209.446   4
  -1  -3  18 18304.1 1050.20   7
   1   3  18 16445.7 810.068   5
  -1   3 -18 16360.2 1015.94   9
   1   3  18 17549.8 1024.49   8
  -3   1  18 15972.0 984.810   4
  -1  -3  18 16864.7 1007.46   9
   3   1 -18 15991.9 751.636   6
   1  -3 -18 16881.5 1018.54   8
  -3   1  18 18545.0 1034.96   8
   1   3  18 16540.3 1012.84   6
   3  -1  18 16059.8 924.055   9
  -3   1  18 16471.8 912.283   6
   1  -3 -18 16629.4 993.427   6
  -3  -1 -18 15904.6 928.830   8
   1  -3 -18 16171.5 798.587   5
   3   1 -18 17986.0 985.859   4
   3   1 -18 15379.6 798.870   3
   3  -1  18 16109.6 998.369   2
  -1  -3  18 15942.8 680.418   3
   3   1 -18 18847.6 983.526   1
   3  -1  18 15507.7 777.400   3
   3  -1  18 16489.7 658.093   4
  -1   3 -18 16954.8 914.802   2
  -1  -3  18 16425.3 728.015   2
  -1  -3  18 14838.5 969.846   1
  -1  -3  18 15688.3 789.968   4
  -3   1  17 21.5209 133.091   8
  -1  -3  17 102.792 111.803   9
   1  -3 -17 46.0658 169.902   6
   1   3  17 82.8097 112.046   5
  -3   1  17-73.5027 170.285   6
   1   3  17 291.173 153.588   8
   1   3  17 216.957 247.767   6
  -3  -1 -17-31.2303 165.128   8
  -1   3 -17 156.197 185.956   9
   1  -3 -17 247.784 137.748   5
   3   1 -17 132.653 98.2463   6
   1  -3 -17 183.345 278.186   8
  -1  -3  17 334.968 224.450   1
   3   1 -17-35.2828 130.939   3
  -1   3 -17 23.0836 127.556   2
  -1  -3  17 47.4699 132.197   4
   3  -1  17-11.0030 119.736   3
   3  -1  17 21.8913 70.1387   4
   3   1 -17 180.385 137.200   4
  -1  -3  17-8.08110 96.3564   2
  -1  -3  17 87.1739 91.4374   3
   3  -1  17 489.604 289.127   2
   3   1 -17 233.090 165.902   1
  -3   1  17 378.196 261.423   4
  -3   1  16 4904.29 491.851   8
   1  -3 -16 4415.00 470.272   6
   1   3  16 4197.87 472.734   8
   3   1 -16 3687.12 309.583   6
  -3   1  16 4520.14 439.132   6
  -1  -3  16 4130.78 454.608   9
   1   3  16 3914.67 471.543   6
  -3  -1 -16 5101.71 491.528   8
  -1   3 -16 3823.01 461.125   9
   1   3  16 4051.77 338.434   5
   1  -3 -16 3989.49 336.813   5
   1  -3 -16 4373.74 493.119   8
  -1  -3  16 4069.78 302.021   3
   3  -1  16 4497.59 276.346   4
  -1  -3  16 3778.15 464.592   1
  -1  -3  16 3931.57 352.499   4
   3  -1  16 4199.30 486.821   2
  -3   1  16 3718.65 459.324   4
   3  -1  16 4333.14 377.055   3
   3   1 -16 4395.38 451.140   4
  -1  -3  16 4301.28 311.888   2
  -1   3 -16 4273.72 416.417   2
   3   1 -16 4019.14 373.815   3
   3   1 -16 4220.06 431.276   1
  -3   1  15 3392.29 405.751   8
  -1  -3  15 4043.59 435.753   9
  -1   3 -15 4068.99 473.758   9
   1  -3 -15 3901.40 493.437   8
  -3   1  15 3885.14 401.341   6
   3   1 -15 3205.92 289.005   6
   1   3  15 4164.70 453.654   8
   1   3  15 3606.76 449.049   6
  -3  -1 -15 3740.67 407.459   8
   1   3  15 3977.92 321.966   5
   1  -3 -15 3734.74 305.705   5
  -1   3 -15 3946.70 395.863   2
   3   1 -15 3434.99 347.124   3
  -3  -1 -15 2997.60 334.474   3
   3  -1  15 3317.21 328.092   3
   3  -1  15 3976.76 463.304   2
   3   1 -15 3991.54 417.832   1
  -3   1  15 3509.13 461.206   4
  -1  -3  15 3641.92 340.088   4
   3  -1  15 3906.29 261.416   4
  -1  -3  15 3560.70 287.938   3
   3   1 -15 3393.14 401.295   4
  -1  -3  15 3492.73 446.831   1
   1   3  15 3726.64 259.200   1
  -1   3 -14 2691.57 403.081   9
  -1  -3  14 2989.29 369.020   9
   3   1 -14 1951.06 224.021   6
  -3   1  14 2329.10 328.947   6
   1  -3 -14 2364.33 367.331   8
  -3  -1 -14 2158.53 319.789   8
   1   3  14 2457.48 408.773   6
   1  -3 -14 2420.30 239.845   5
   1   3  14 2306.80 235.668   5
  -3   1  14 2598.96 348.031   8
  -3  -1 -14 2671.10 305.304   3
   3  -1  14 2210.54 272.137   3
   3   1 -14 2314.25 308.206   3
  -3   1  14 3071.49 440.964   4
  -1  -3  14 2355.18 239.537   3
   3   1 -14 2877.65 357.703   1
  -3   1  14 2198.20 300.609   3
   1   3  14 2138.80 193.742   1
  -1   3 -14 2063.38 294.724   2
   3  -1  14 2254.51 198.649   4
  -1  -3  14 2443.74 279.682   4
   3   1 -14 2554.73 335.365   4
   3  -1  13 19725.2 764.757   4
  -1  -3  13 21927.6 1067.42   9
  -3   1  13 21394.6 1078.81   4
  -1   3 -13 19248.3 1049.21   9
   1   3  13 18798.9 1035.53   6
   3  -1  13 20737.2 979.546   9
   3   1 -13 18298.6 829.436   6
   1  -3 -13 20077.9 1061.56   8
  -3  -1 -13 19477.7 995.423   8
   1  -3 -13 19731.1 801.080   5
  -1   3 -13 20344.8 645.933   4
  -3   1  13 19991.9 982.440   6
   1   3  13 19615.0 809.699   5
  -1  -3  13 20508.9 890.862   4
   3   1 -13 20022.0 923.974   3
   3  -1  13 19214.4 901.134   3
  -3  -1 -13 20253.2 957.012   3
  -3   1  13 20319.2 982.600   3
   1   3  13 18170.3 754.561   1
  -1  -3  13 18999.0 827.838   3
  -1   3 -13 20902.2 989.792   2
   3   1 -13 21403.8 1032.86   1
   3  -1  12 2124.57 285.156   9
  -1  -3  12 2825.53 341.959   9
   3   1 -12 1853.81 222.457   6
  -3   1  12 1814.25 285.783   6
  -1   3 -12 1723.01 339.476   9
  -3  -1 -12 1596.25 305.623   8
   1   3  12 1946.36 202.076   5
   1   3  12 2361.49 365.427   6
   1  -3 -12 1969.75 196.493   5
   1  -3 -12 2149.89 345.500   8
  -3   1  12 2649.94 401.151   4
  -1   3 -12 1909.46 264.431   2
   3  -1  12 1972.51 189.827   4
   1   3  12 1850.36 190.259   1
  -3   1  12 2053.62 257.654   2
  -3   1  12 1867.36 269.401   3
  -1   3 -12 2107.74 141.212   4
   3   1 -12 2217.70 294.817   3
   3  -1  12 1750.56 260.641   3
  -1  -3  12 1842.15 221.331   3
  -3  -1 -12 2057.55 276.312   3
   3   1 -12 1392.60 269.792   1
  -1  -3  12 1943.37 244.554   4
   1   3  11 4316.97 290.975   5
  -3  -1 -11 4759.77 453.074   8
  -1  -3  11 4406.01 418.748   9
   1  -3 -11 4903.11 293.670   5
   1   3  11 4931.47 483.869   6
  -1   3 -11 4119.56 469.038   9
  -3   1  11 5234.13 452.125   6
   3  -1  11 4336.47 290.339   4
   3   1 -11 4151.90 328.035   6
   1  -3 -11 4382.35 485.242   8
   3   1 -11 4730.42 406.206   3
  -1  -3  11 4841.17 356.577   3
   3  -1  11 4967.97 405.435   3
  -3   1  11 4772.85 486.201   4
  -1   3 -11 4847.76 419.702   2
  -3   1  11 3905.59 348.133   2
  -3  -1 -11 4657.87 407.073   3
   3   1 -11 4523.85 437.801   1
  -1   3 -11 4625.49 237.271   4
  -3   1  11 4684.41 427.652   3
  -1  -3  11 5370.60 388.470   4
   1   3  11 4216.07 289.740   1
  -3   1  10 8206.05 573.544   6
  -3   1  10 8735.40 636.642   4
   1   3  10 7836.03 407.363   5
   3   1 -10 8506.54 488.563   6
   3  -1  10 8608.72 441.804   4
  -3  -1 -10 9261.95 612.886   8
  -1   3 -10 9474.79 663.217   9
   1   3  10 8538.31 635.272   6
   1  -3 -10 8233.44 395.334   5
   1  -3 -10 8728.88 625.516   8
  -1  -3  10 8773.19 592.851   9
  -1   3 -10 9040.52 379.634   4
   3   1 -10 8865.34 562.084   3
  -3   1  10 8279.75 521.148   2
  -1  -3  10 8785.00 505.569   3
  -1  -3  10 8122.96 515.295   4
  -1   3 -10 8865.58 574.505   2
  -3  -1 -10 8484.43 561.690   3
   1   3  10 7797.08 427.677   1
   3   1 -10 9240.43 606.280   1
   3  -1  10 8322.77 540.412   3
  -3   1  10 8916.67 595.591   3
  -1   3  -9 386.018 262.772   9
   1   3   9 1070.48 298.428   6
   3   1  -9 443.682 129.284   6
  -3  -1  -9 756.991 266.490   8
  -3  -1  -9 557.222 108.107   9
  -3   1   9 732.063 229.909   6
   1  -3  -9 547.492 98.5898   5
  -1  -3   9 631.462 147.696   8
  -1  -3   9 462.647 160.861   9
   1  -3  -9 769.561 278.717   8
  -3  -1  -9 441.874 162.032   3
  -3   1   9 701.169 171.571   2
  -1   3  -9 724.336 199.311   2
  -1   3  -9 637.308 105.566   4
  -3   1   9 541.847 179.266   3
   3  -1   9 639.935 131.901   4
   3   1  -9 612.104 225.245   3
   3   1  -9 607.500 172.888   1
   3  -1   9 618.144 197.449   3
   1   3   9 278.105 104.085   1
  -1  -3   9 371.336 128.490   3
   1  -3  -9 476.948 80.2407   1
  -3   1   9 437.625 205.762   4
  -1  -3   9 589.105 177.358   4
  -1   3  -8 2607.21 378.207   9
  -3  -1  -8 2582.84 187.705   9
  -1   3  -8 2515.66 162.293   8
  -3  -1  -8 2913.98 364.253   8
  -1  -3   8 2828.90 323.373   9
   1   3   8 2859.16 375.397   6
  -1  -3   8 3332.50 280.626   8
   3  -1   8 2723.87 239.071   4
   1  -3  -8 2757.82 373.125   8
  -1  -3   8 2943.45 309.047   4
  -3   1   8 2754.95 329.512   3
   3   1  -8 2860.22 329.978   3
   3   1  -8 2557.92 316.105   1
  -3   1   8 2606.51 355.833   4
  -1   3  -8 2606.55 303.216   2
  -1  -3   8 3221.30 298.086   3
   1  -3  -8 2999.42 192.748   1
  -3   1   8 2752.67 289.651   2
   3  -1   8 2807.89 322.820   3
   1   3   8 2644.81 238.263   1
  -3  -1  -8 3177.87 324.135   3
  -1  -3   7 1603.66 248.133   9
  -3  -1  -7 1694.14 136.816   9
  -3  -1  -7 2083.55 328.923   8
   1   3   7 2346.49 338.621   6
  -1   3  -7 1534.13 142.294   8
  -1  -3   7 1707.39 216.986   8
   1  -3  -7 1633.95 309.451   8
  -1   3  -7 1647.28 299.709   9
   1   3   7 1657.29 200.397   1
   3   1  -7 2094.00 296.399   1
  -3  -1  -7 1933.71 285.732   4
  -3   1   7 1642.36 318.619   4
  -1  -3   7 1822.33 235.269   3
  -3   1   7 1852.28 268.049   3
   3   1  -7 1777.27 160.651   2
  -1   3  -7 1823.64 261.152   2
  -3   1   7 1419.96 216.937   2
   3   1  -7 1844.18 292.945   3
   1  -3  -7 1608.71 155.617   1
   3  -1   7 1735.98 265.561   3
   3  -1   7 1566.94 189.467   4
  -1  -3   6 4869.40 401.446   9
  -1  -3   6 4767.98 356.417   8
  -3   1   6 5022.91 448.963   4
  -3  -1  -6 4957.27 220.982   9
   1  -3  -6 5100.38 435.944   8
   1   3   6 4587.06 446.556   6
  -1   3  -6 4808.96 271.336   8
   3  -1   6 4783.07 334.851   4
  -1   3  -6 5003.29 512.842   9
   3   1  -6 4937.24 443.819   1
  -1   3  -6 5205.34 426.946   2
   3   1  -6 5114.44 440.580   3
   3  -1   6 4801.90 403.738   3
  -3   1   6 4198.12 366.395   2
  -1  -3   6 5267.23 392.133   3
  -3  -1  -6 5190.74 431.970   4
   3   1  -6 4795.14 285.999   2
   1   3   6 4746.27 336.851   1
  -1   3  -5 7957.40 482.407   6
  -1   3  -5 7271.45 582.089   9
  -1  -3   5 8779.24 483.408   8
   1  -3  -5 8435.98 557.112   8
   3  -1   5 8393.00 462.508   4
   1   3   5 8446.01 558.539   6
  -3   1   5 8292.59 574.826   4
  -1   3  -5 7984.74 393.715   8
  -1  -3   5 8059.31 519.970   9
  -3   1   5 7781.52 507.517   2
  -1  -3   5 8671.87 524.096   3
   3   1  -5 9023.40 588.674   1
  -3  -1  -5 8510.82 556.881   4
   3  -1   5 8265.49 554.976   3
   1   3   5 7727.22 457.257   1
   3   1  -5 8203.80 400.482   2
  -1   3  -5 8332.99 556.676   2
   3   1  -5 9551.45 580.712   3
  -1   3  -4 630.228 127.294   8
  -1   3  -4 601.927 240.959   9
  -1   3  -4 568.061 185.441   6
   1   3   4 903.016 233.620   6
  -1  -3   4 748.830 209.683   8
   1  -3  -4 1041.65 266.166   8
   1   3   4 543.484 163.651   1
   3   1  -4 887.225 145.227   2
  -3  -1  -4 820.199 263.139   4
   3   1  -4 988.569 245.343   3
  -1  -3   4 783.930 171.085   3
  -3   1   4 572.709 177.535   2
   3  -1   4 761.724 161.353   4
   3  -1   4 1005.56 268.664   3
  -3   1   4 779.044 263.962   4
  -1   3  -4 870.746 207.872   2
  -3   1   3 9812.66 612.402   4
   1  -3  -3 10424.1 613.847   6
   1   3   3 9685.63 595.548   6
  -1  -3   3 9787.05 545.116   8
  -1   3  -3 10225.2 485.933   8
   3  -1   3 9994.83 537.655   4
  -1   3  -3 9243.42 547.143   6
   1  -3  -3 10418.9 603.374   8
   1   3   3 9075.28 529.659   1
  -3   1   3 9424.42 567.772   2
  -1  -3   3 9287.92 566.417   3
   3   1  -3 10287.6 621.077   3
   3   1  -3 10032.6 483.745   2
  -1   3  -3 9958.21 606.569   2
   3  -1   3 8828.52 602.563   3
  -3  -1  -3 11031.5 642.100   4
  -3   1   2 22352.2 961.443   4
   1  -3  -2 21355.0 923.192   8
   3  -1   2 20442.7 888.406   4
   1   3   2 20984.1 924.072   6
  -1   3  -2 20952.1 914.051   6
  -1   3  -2 20164.4 826.860   8
  -1  -3   2 21181.0 907.425   8
   1  -3  -2 21796.0 958.687   6
  -3   1   2 19825.1 920.326   2
  -3  -1  -2 21415.5 974.737   4
   1   3   2 19947.1 886.171   1
   3  -1   2 21323.2 980.478   3
   3   1  -2 22078.4 984.848   3
   3   1  -2 20388.4 823.611   2
  -1   3  -2 21289.6 971.383   2
  -1  -3   2 21559.9 950.131   3
  -1   3  -1 1612.48 261.937   6
  -1  -3   1 1479.22 269.922   8
   1   3   1 1581.46 245.104   6
  -1   3  -1 1645.62 202.209   8
   1  -3  -1 2335.53 295.655   8
   1   3   1 1570.17 228.369   8
   1  -3  -1 1724.91 248.853   6
   3  -1   1 1631.68 229.593   4
  -3  -1  -1 1552.71 270.799   4
   3  -1   1 1171.17 306.348   3
   3   1  -1 1828.86 333.454   3
  -1   3  -1 1479.21 253.885   2
   1   3   1 1423.02 228.185   1
   3   1  -1 1557.82 199.787   2
  -3   1   1 1739.10 299.362   4
  -3   1   1 1793.50 255.465   2
   1  -3   0 9755.78 563.357   6
   3  -1   0 9003.21 546.308   4
   1   3   0 9676.16 533.770   6
  -1  -3   0 9863.42 575.117   8
  -1   3   0 8794.59 493.306   8
   1  -3   0 9361.84 526.405   8
   1   3   0 9198.45 529.538   9
   1   3   0 9563.78 552.728   8
  -1   3   0 9409.67 574.443   6
  -3   1   0 8782.91 541.967   4
   1   3   0 9443.71 550.012   1
   3   1   0 9351.05 505.161   2
  -3   1   0 10546.2 588.236   2
   3   1   0 9766.11 612.408   3
   3  -1   0 9040.79 610.658   3
  -1  -3   0 8907.52 544.723   1
  -3  -1   0 8849.20 582.453   4
   1  -3   1 1601.61 229.952   6
  -1  -3  -1 1368.30 264.092   8
   1   3  -1 1597.87 260.420   9
   1   3  -1 1139.19 196.194   8
   1   3  -1 1536.83 225.410   6
   1  -3   1 1612.80 172.361   5
  -1   3   1 1737.15 210.523   8
  -1   3   1 1530.77 286.593   6
   1  -3   1 1578.36 223.236   8
  -3   1  -1 1658.00 256.614   4
   1   3  -1 1546.12 233.451   1
  -3   1  -1 1736.81 258.039   2
   3   1   1 1925.54 304.470   3
  -3  -1   1 1602.25 313.821   4
   3  -1  -1 1368.33 227.410   4
  -1  -3  -1 1465.22 217.936   1
   3   1   1 1352.75 204.795   2
   3  -1  -1 1379.16 302.128   3
  -3   1  -2 20998.7 895.371   4
   1   3  -2 21030.9 849.767   6
  -1  -3  -2 21426.3 957.063   8
   1  -3   2 20916.6 905.446   6
  -1   3   2 21396.0 906.083   8
   1  -3   2 20468.6 804.474   5
  -1   3   2 21493.2 962.456   6
   1  -3   2 21237.6 836.640   8
   1   3  -2 21455.7 904.044   9
   3  -1  -2 20889.1 943.934   4
   3   1   2 20114.0 964.983   3
  -1  -3  -2 20707.8 901.825   1
  -3   1  -2 21127.6 958.323   2
   3  -1  -2 19499.6 971.952   3
  -3  -1   2 22549.5 1000.40   4
   3   1   2 20342.8 895.005   2
   1   3  -2 21280.7 942.549   1
   3  -1  -2 19854.2 925.004   2
   1  -3   3 9129.90 483.697   5
   3  -1  -3 10357.8 354.288   7
   1   3  -3 10083.2 561.837   9
   1   3  -3 9745.41 497.324   6
  -1  -3  -3 9664.24 608.806   8
  -1   3   3 9106.59 603.088   6
  -1   3   3 10174.5 568.831   8
   3  -1  -3 9395.65 590.181   4
   1  -3   3 10245.3 493.469   8
   1  -3   3 9739.40 555.181   6
   3   1   3 9602.00 591.382   4
  -3   1  -3 9592.05 538.713   4
   1   3  -3 9976.16 579.153   4
  -3   1  -3 10797.3 618.222   2
   1   3  -3 11046.4 616.752   1
   3  -1  -3 9020.37 562.369   2
   3   1   3 9376.39 557.114   2
   3   1   3 10499.8 640.564   3
  -3  -1   3 10616.2 650.842   4
   3  -1  -3 9389.44 639.122   3
  -1  -3  -3 9537.23 535.687   1
   1   3  -4 843.601 212.199   9
   1  -3   4 701.476 164.407   6
  -1   3   4 980.244 266.891   6
   3  -1  -4 713.148 91.9246   7
   1  -3   4 628.233 139.099   5
  -1  -3  -4 610.533 266.813   8
   1   3  -4 884.706 160.211   6
  -1   3   4 1152.53 200.651   8
   1  -3   4 955.953 159.919   8
   3  -1  -4 801.208 215.704   4
  -3   1  -4 763.565 198.754   2
   3   1   4 750.200 198.185   2
   3   1   4 635.431 253.124   3
   1   3  -4 887.006 192.313   1
  -3   1  -4 802.616 191.378   4
   3  -1  -4 740.616 290.038   3
   1   3  -4 663.455 162.754   4
   3   1   4 833.862 196.002   4
   3  -1  -4 863.227 193.232   2
  -3  -1   4 959.893 258.729   4
  -3  -1   4 588.772 184.517   3
  -3   1  -5 8436.12 517.771   9
   1  -3   5 7550.86 388.404   8
   3  -1  -5 8267.65 352.248   7
  -3  -1   5 7588.01 425.289   9
  -1   3   5 7466.56 552.715   6
   1   3  -5 8241.67 406.143   6
   1  -3   5 7694.47 461.839   6
   1   3  -5 8555.70 525.743   9
  -1  -3  -5 8472.15 580.694   8
   1   3  -5 7867.27 474.023   5
   1  -3   5 7071.40 446.802   5
  -3  -1   5 8204.64 577.110   4
   1   3  -5 8540.31 555.516   1
   3  -1  -5 7368.39 548.361   3
   1   3  -5 6774.80 472.331   4
   3   1   5 7712.93 554.518   3
  -3  -1   5 8059.84 529.847   3
  -3   1  -5 8911.79 572.129   2
  -3   1  -5 7730.50 459.482   4
   3   1   5 7894.39 522.792   4
   1   3  -6 4885.94 293.710   6
  -3   1  -6 5476.58 408.127   9
  -1   3   6 5280.46 486.328   6
   1   3  -6 4790.24 391.691   5
  -1  -3  -6 5395.17 488.597   8
   3  -1  -6 5263.71 285.600   7
   1  -3   6 4794.15 359.570   6
   1   3  -6 4803.15 410.155   9
  -3  -1   6 5205.47 353.553   9
   1  -3   6 5346.32 283.372   8
   1  -3   6 5274.58 373.497   5
  -3  -1   6 5280.97 470.169   4
  -3   1  -6 5435.53 444.439   2
   3   1   6 4671.81 431.308   3
  -3   1  -6 4957.96 352.187   4
   1   3  -6 5659.78 406.368   4
  -3   1  -6 4725.33 395.216   3
  -3  -1   6 5129.32 418.534   3
   3  -1  -6 5720.18 479.974   3
   3   1   6 4981.15 406.044   4
   1   3  -6 5152.80 432.694   1
   1   3  -7 1573.20 150.638   6
   1   3  -7 1753.52 258.034   5
   1  -3   7 1790.01 217.104   6
  -3   1  -7 1766.20 252.141   9
   1   3  -7 1920.66 282.642   9
  -3   1  -7 1504.49 185.207   7
  -3  -1   7 1587.56 203.089   9
  -3  -1   7 1504.25 198.817   7
  -1  -3  -7 1442.92 305.978   8
  -1   3   7 1793.72 325.286   6
   1  -3   7 1542.93 212.123   5
   3  -1  -7 1769.14 178.250   7
   1   3  -7 1872.92 288.509   1
   3   1   7 1577.60 290.756   3
   1   3  -7 1585.51 198.916   2
  -3   1  -7 1717.56 241.992   3
  -3  -1   7 1774.81 291.149   4
  -3   1  -7 2325.68 314.932   2
   1  -3   7 1951.85 298.537   2
   1   3  -7 1574.42 216.587   4
  -3  -1   7 1576.89 237.987   3
   3  -1  -7 1657.99 286.208   3
  -3   1  -7 1553.97 205.826   4
   3   1   7 1810.22 246.976   4
   1  -3   8 2799.57 262.256   6
  -3  -1   8 2658.55 263.239   7
   3   1   8 2488.91 190.191   9
   1   3  -8 2751.90 179.094   6
  -1   3   8 2393.60 339.900   6
   3  -1  -8 2837.45 323.446   6
  -3  -1   8 3217.04 296.311   9
   1   3  -8 2291.57 299.226   5
   1   3  -8 2862.88 343.606   9
  -1  -3  -8 2443.25 359.927   8
   3  -1  -8 2507.88 230.314   7
  -3   1  -8 2575.77 299.509   9
  -3   1  -8 2627.12 235.526   7
   1  -3   8 3025.22 297.494   5
  -3  -1   8 2601.79 359.056   4
  -3   1  -8 2618.44 245.649   4
   3   1   8 2930.99 320.814   4
   3  -1  -8 2586.50 349.473   3
   1  -3   8 3038.16 343.856   2
   1   3  -8 2851.90 243.410   2
   3   1   8 2753.03 337.208   3
   1   3  -8 2887.24 344.753   1
  -3   1  -8 2828.68 296.254   3
  -3   1  -8 2709.50 344.806   2
  -3  -1   8 2455.78 297.814   3
   1   3  -8 2904.04 291.972   4
  -3  -1   9 538.128 147.123   7
   3   1   9 679.206 115.518   9
  -1   3   9 627.021 216.796   6
  -3  -1   9 634.495 165.906   9
  -3   1  -9 591.156 193.328   9
   1   3  -9 513.607 195.935   9
   1   3  -9 598.651 84.6308   6
   3  -1  -9 706.983 184.834   6
  -1  -3  -9 386.391 258.975   8
   1   3  -9 870.549 214.656   5
   3  -1  -9 695.014 160.643   7
   1  -3   9 621.199 144.516   6
   1  -3   9 698.545 166.997   5
  -3   1  -9 806.290 161.711   7
   1   3  -9 470.338 123.356   2
  -3   1  -9 629.460 172.475   3
   3  -1  -9 508.204 212.300   3
  -3   1  -9 513.713 138.687   4
   1   3  -9 669.387 151.695   4
   3   1   9 662.580 183.382   4
  -3  -1   9 681.589 179.652   3
  -3   1  -9 514.051 171.814   2
   3   1   9 765.660 239.799   3
   1  -3   9 469.243 192.270   2
  -3  -1   9 525.786 245.649   4
  -3  -1  10 8951.08 556.298   9
   3  -1 -10 8082.70 469.199   7
  -1  -3 -10 9223.89 640.734   8
  -1   3  10 8701.10 632.313   6
  -3  -1  10 7989.92 511.980   7
   1  -3  10 8327.66 471.316   6
   1   3 -10 8828.35 607.792   9
   3  -1 -10 8815.41 581.778   6
  -3   1 -10 8794.02 493.528   7
   1   3 -10 8929.21 590.716   5
   3   1  10 8385.71 419.125   9
   1  -3  10 8271.83 557.777   5
  -3   1 -10 8983.20 561.507   9
   3   1  10 8861.05 557.341   4
   1  -3  10 9002.24 585.533   2
   1   3 -10 8828.19 518.936   4
   3  -1 -10 8809.14 588.950   3
  -3   1 -10 8765.83 450.766   4
   1   3 -10 8154.50 446.058   2
  -3   1 -10 9936.20 651.239   2
  -3   1 -10 8027.70 521.556   3
  -3  -1  10 9964.46 581.498   3
   3   1  10 9011.87 587.687   3
  -3  -1  10 8840.92 622.774   4
   1   3 -11 4590.07 438.040   9
  -1   3  11 4820.51 500.136   6
   3   1  11 4130.93 288.858   9
   1   3 -11 4728.51 431.718   5
  -3  -1  11 4982.14 407.118   9
   3  -1 -11 4543.00 347.985   7
  -3   1 -11 4526.95 363.052   8
  -3   1 -11 4328.78 403.695   9
   3  -1 -11 4281.57 404.934   6
   1  -3  11 4862.00 335.005   6
  -3   1 -11 4417.33 358.878   7
  -1  -3 -11 5450.26 508.800   8
  -3  -1  11 4421.10 377.287   7
   1  -3  11 4554.03 409.495   5
   1  -3  11 5094.94 436.755   2
  -3  -1  11 4651.00 395.851   3
   1   3 -11 3961.38 343.413   4
   1   3 -11 3950.98 295.890   2
   3   1  11 4542.81 393.498   4
   3  -1 -11 4357.17 415.759   3
  -3   1 -11 4858.71 461.222   2
  -3   1 -11 4986.48 390.466   3
   3   1  11 4592.86 417.646   3
  -3  -1  11 4570.84 455.736   4
  -3  -1  12 2050.37 262.442   7
   3   1  12 2238.23 214.134   9
   3  -1 -12 1986.99 253.389   7
  -3   1 -12 1600.71 265.737   9
  -3   1 -12 2224.83 278.010   7
  -3  -1  12 2099.47 274.414   9
   1  -3  12 1504.14 195.371   6
   1   3 -12 2118.40 319.818   9
  -1   3  12 2014.64 379.376   6
  -3   1 -12 1916.64 241.208   8
   1   3 -12 1690.17 284.078   5
  -1  -3 -12 1718.06 313.387   8
   1  -3  12 1422.62 270.384   7
   1  -3  12 1987.95 225.756   3
  -3  -1  12 1626.24 283.371   4
   1   3 -12 1630.79 188.056   2
   3   1  12 1505.71 272.165   3
   3   1  12 2007.24 267.925   4
   1  -3  12 1442.20 248.503   2
   3  -1 -12 1683.16 224.604   1
  -3   1 -12 1958.38 253.458   3
  -3  -1  12 1828.59 260.816   3
   3  -1 -12 2435.64 325.356   3
   1   3 -12 1810.59 230.326   4
   3   1  13 18847.5 814.221   9
  -1   3  13 19968.2 1056.80   6
  -3   1 -13 19874.7 958.435   9
  -3   1 -13 18922.3 902.392   7
  -3  -1  13 20341.1 990.608   9
   1  -3  13 20767.0 1032.79   7
  -3  -1  13 19724.8 1018.04   4
  -3   1 -13 19379.3 863.513   8
  -3  -1  13 20121.0 954.078   7
   1   3 -13 20013.0 882.049   4
   3  -1 -13 19766.4 901.271   7
  -1  -3 -13 21183.0 1076.37   8
   1  -3  13 19614.9 811.942   6
   1   3 -13 19561.1 1020.82   9
   1   3 -13 18847.5 998.097   5
   3   1  13 19554.8 931.516   4
   1   3 -13 18900.5 785.988   2
   3   1  13 18679.5 941.239   3
   1  -3  13 19348.6 820.596   3
   3  -1 -13 20094.8 887.845   1
   3  -1 -13 19006.2 956.951   3
   1  -3  13 19034.3 957.129   2
  -3  -1  13 20281.8 927.207   3
  -3   1 -13 20322.1 900.947   3
   3   1  14 2438.47 250.903   9
   1  -3  14 2831.35 344.505   7
  -1   3  14 2854.01 408.451   6
  -3   1 -14 2155.61 306.092   9
   1   3 -14 2289.10 337.009   9
  -3   1 -14 1934.87 291.590   7
   1   3 -14 2548.89 375.374   5
  -3  -1  14 2928.25 349.987   9
   1  -3  14 2451.51 234.500   6
   1  -3  14 2596.84 349.532   5
  -1  -3 -14 1976.62 338.732   8
   3  -1 -14 2649.24 311.387   7
  -3   1 -14 2470.99 269.511   8
  -3  -1  14 2250.84 353.194   4
   1   3 -14 2508.89 282.127   4
   3  -1 -14 2604.15 338.805   3
   1   3 -14 2222.06 218.164   2
   3   1  14 1954.34 276.327   4
   3   1  14 2359.12 313.082   3
   1  -3  14 2477.62 242.361   3
  -3  -1  14 2965.33 308.038   3
  -3   1 -14 2361.90 268.953   3
   1  -3  14 2623.57 338.528   2
   3  -1 -14 2174.28 254.883   1
  -1   3  15 4112.98 480.017   6
   3   1  15 3264.41 300.471   9
   1   3 -15 3173.17 410.348   9
  -3   1 -15 3796.72 380.611   7
   1   3 -15 3756.85 331.169   4
  -3   1 -15 3959.12 408.997   9
  -3   1 -15 3510.62 324.847   8
   1  -3  15 3930.80 420.128   7
   3  -1 -15 4062.14 387.757   7
   1   3 -15 3349.34 416.949   5
  -3  -1  15 4435.27 436.659   9
   1  -3  15 3851.07 295.854   6
   1  -3  15 4477.83 446.210   5
  -1  -3 -15 3123.70 444.480   8
  -3  -1  15 3344.95 413.673   4
   1   3 -15 3873.04 286.365   2
  -3   1 -15 3356.33 317.151   3
   3  -1 -15 3899.56 342.965   1
   3   1  15 3795.52 385.991   3
   1  -3  15 3959.45 296.942   3
   3   1  15 3087.31 341.727   4
  -3  -1  15 4157.65 365.912   3
   3  -1 -15 3930.07 399.868   3
   1  -3  15 3743.92 397.234   2
   1  -3  16 4505.36 321.322   6
   3   1  16 4276.51 359.589   9
   1  -3  16 3975.03 438.503   5
   3  -1 -16 4198.95 408.538   7
  -3   1 -16 4465.11 443.315   9
  -3  -1  16 4283.96 444.349   9
  -3   1 -16 3943.13 404.922   7
  -3   1 -16 4506.27 365.598   8
  -1   3  16 3333.40 427.928   6
  -1  -3 -16 4416.42 490.847   8
   1   3 -16 3256.46 430.003   5
   1  -3  16 4466.46 466.022   7
   1   3 -16 3744.53 341.125   4
   1   3 -16 3704.91 471.274   9
   3   1  16 4446.99 400.539   4
   1  -3  16 4334.98 301.822   3
   3   1  16 3862.32 396.403   3
   1  -3  16 4709.15 444.504   2
  -3  -1  16 4099.28 364.641   3
   3  -1 -16 4568.19 370.745   1
  -3  -1  16 4159.00 464.936   4
  -3   1 -16 4102.99 351.144   3
   3  -1 -16 3784.79 392.031   3
   1   3 -16 3859.45 295.365   2
   1   3 -17-65.7646 197.461   9
   1  -3  17 93.8262 151.234   7
  -1  -3 -17 107.684 258.921   8
   1  -3  17-74.9579 117.274   5
   1  -3  17-34.6268 97.7332   6
  -3  -1  17 90.3427 119.625   9
   3   1  17 175.696 122.140   9
  -3   1 -17 96.4895 134.798   8
  -1   3  17 473.841 278.860   6
  -3   1 -17 182.380 187.168   7
   3  -1 -17 44.0259 177.500   7
   1   3 -17 213.502 257.694   5
  -3   1 -17 16.5041 161.298   9
  -1   3  17-66.5032 165.650   8
   3   1  17 112.531 160.341   3
   3   1  17-213.533 140.643   4
  -3   1 -17 157.429 111.629   3
   1  -3  17 200.632 202.100   2
   1   3 -17-10.8066 90.3092   4
  -3  -1  17-9.93360 108.378   3
   1  -3  17 103.903 91.8173   3
   3  -1 -17 73.5050 167.761   3
  -3  -1  17 215.698 192.142   4
   3  -1 -17 92.6828 100.983   1
  -1  -3 -17 186.561 150.015   3
  -3  -1  17 54.5866 41.4571   2
   3   1  18 16093.8 825.233   9
   1  -3  18 17138.8 1001.63   7
   1   3 -18 17452.0 1023.69   9
  -3  -1  18 16505.1 965.365   4
   1  -3  18 16756.2 1021.49   9
  -3  -1  18 17639.3 999.493   9
   3  -1 -18 16685.2 916.948   6
  -1   3  18 17703.9 1030.04   8
  -1  -3 -18 16297.6 995.892   8
  -3   1 -18 16059.2 924.855   9
  -1   3  18 16388.4 989.091   6
   1   3 -18 14719.2 780.304   4
   3  -1 -18 15563.7 891.023   7
  -3   1 -18 15287.5 891.029   7
   1  -3  18 17272.1 1011.52   5
   1   3 -18 16332.5 991.884   5
  -3   1 -18 16767.4 796.675   8
   3  -1 -18 15811.7 798.064   1
   3   1  18 15961.8 852.781   3
   3   1  18 16381.1 863.916   4
   1  -3  18 16611.5 667.576   3
  -3  -1  18 16721.0 574.731   2
   1  -3  18 16125.3 901.723   2
  -1  -3 -18 17617.0 934.442   3
   3  -1 -18 16214.1 875.878   3
  -3  -1  18 16221.6 818.459   3
  -3   1 -18 15636.5 773.324   3
  -1   3  19 1253.33 346.386   6
   1  -3  19 773.125 232.654   7
   1  -3  19 1094.98 260.710   5
  -3  -1  19 378.976 187.270   9
   1   3 -19 856.962 293.449   9
  -3   1 -19 688.746 172.363   8
  -1  -3 -19 1015.64 279.948   8
   1  -3  19 699.533 214.622   9
  -3   1 -19 637.954 231.426   7
   1   3 -19 684.012 288.063   5
  -1   3  19 1062.22 277.649   8
   3  -1 -19 868.789 225.186   6
   3  -1 -19 811.824 257.606   7
  -3   1 -19 917.127 247.082   9
  -3  -1  19 638.485 246.077   4
  -3  -1  19 1583.19 318.929   1
  -1  -3 -19 766.884 192.306   3
   3  -1 -19 678.414 160.200   1
   3   1  19 678.545 195.527   4
  -3  -1  19 581.495 161.986   3
   1   3 -19 537.573 156.327   4
   3   1  19 898.316 234.234   3
  -3   1 -19 626.722 146.826   3
   1  -3  19 892.426 118.802   3
  -3  -1  19 854.319 99.4517   2
   1  -3  19 887.258 121.092   3
   3  -1 -19 1006.65 228.948   3
   1  -3  19 626.198 211.634   2
   1  -3  20 1025.37 241.491   7
  -1   3  20 537.020 281.474   6
  -3   1 -20 712.535 178.012   8
  -3   1 -20 573.240 237.295   7
  -3  -1  20 572.992 209.799   9
   1   3 -20 583.585 258.366   5
  -3   1 -20 596.975 212.928   9
   1   3 -20 907.526 321.758   9
   3  -1 -20 561.810 194.154   6
  -1  -3 -20 443.657 259.170   8
   3  -1 -20 553.493 219.262   7
   3   1  20 674.618 190.364   3
  -1  -3 -20 755.067 210.243   3
  -3  -1  20 1030.14 272.059   1
   3  -1 -20 378.311 133.977   1
  -3  -1  20 1273.85 220.377   3
   1  -3  20 550.473 90.5640   3
  -3  -1  20 1067.10 301.598   4
  -3   1 -20 714.727 154.418   3
   1   3 -20 675.120 164.979   4
   3   1  20 676.368 181.637   4
   3  -1 -20 630.196 190.678   3
   1  -3  20 709.463 95.1830   3
   1  -3  20 643.520 200.200   2
   3  -1 -21 724.627 204.816   6
  -1   3  21 980.390 332.088   6
   1   3 -21 629.067 255.028   5
  -3  -1  21 479.552 185.763   8
   3  -1 -21 461.478 237.835   7
  -3   1 -21 341.633 238.078   7
  -3   1 -21 1245.29 295.617   9
   1   3 -21 762.078 254.718   9
   3   1  21 432.515 199.543   5
  -3   1 -21 560.393 159.246   8
  -1  -3 -21 784.154 286.209   8
  -3  -1  21 551.658 269.642   4
  -3   1 -21 634.270 139.035   3
   3   1  21 746.300 185.472   4
   3   1  21 374.981 174.422   3
  -1  -3 -21 734.481 213.634   3
  -3  -1  21 814.775 175.573   3
   1  -3  21 686.648 86.9008   3
   1  -3  21 417.981 196.980   2
   3  -1 -21 948.949 230.573   3
  -3  -1  21 961.413 248.545   1
   3  -1 -21 1353.45 215.828   1
   1   3 -21 459.583 142.117   4
   1  -3  21 722.264 84.7880   3
  -1   3  22 874.203 310.268   6
   3  -1 -22 599.851 257.301   5
  -3   1 -22 602.895 241.018   9
  -3   1 -22 494.093 157.904   8
  -3   1 -22 1164.84 284.617   7
   3   1  22 1009.65 224.890   9
   3  -1 -22 536.931 228.790   7
  -3  -1  22 812.780 229.520   8
   3  -1 -22 940.281 235.503   6
   1   3 -22 531.862 295.819   9
   3   1  22 700.146 236.819   5
  -1  -3 -22 473.818 231.980   8
   1   3 -22 633.453 268.434   5
  -3  -1  22 1030.27 294.298   4
  -3  -1  22 683.206 167.925   3
  -3   1 -22 781.199 152.542   3
   3   1  22 879.114 216.975   3
   3   1  22 1033.05 223.785   4
   3  -1 -22 700.090 214.981   3
   1  -3  22 1025.92 255.225   2
  -1  -3 -22 764.323 210.975   3
   1   3 -22 677.791 166.256   4
  -3  -1  22 858.826 112.971   2
  -3  -1  22 1113.62 275.002   1
   3  -1 -22 852.774 188.689   1
  -1   3  23 3408.26 489.102   6
  -3   1 -23 3594.57 454.158   7
  -3   1 -23 2658.58 428.469   9
   3  -1 -23 3131.81 430.737   7
  -3  -1  23 2888.11 405.087   8
   1   3 -23 3294.75 528.971   9
   3   1  23 2924.31 421.350   8
  -1  -3 -23 3336.62 501.038   8
  -3   1 -23 3390.59 337.748   8
   3  -1 -23 2348.54 346.161   6
   3   1  23 2572.29 344.502   9
   3  -1 -23 2608.63 414.709   5
   1   3 -23 3457.76 498.366   5
  -3  -1  23 3469.86 330.653   3
  -3  -1  23 3526.60 236.072   2
   3   1  23 3073.86 364.447   4
  -1  -3 -23 3057.80 383.961   3
  -3   1 -23 2962.25 279.955   3
   3   1  23 2893.65 337.287   3
   3  -1 -23 3480.18 385.021   3
  -3  -1  23 3251.09 437.023   1
   1  -3  23 3391.52 413.416   2
   3   1  23 3119.35 472.535   2
  -3  -1  23 3074.90 436.979   4
  -1   3  24 1085.72 311.296   6
   1   3 -24 1532.00 363.739   5
   3  -1 -24 1805.97 304.544   6
  -3  -1  24 1285.79 281.755   8
   3  -1 -24 1773.19 368.438   5
   1   3 -24 1995.68 394.086   9
   3  -1 -24 1441.01 325.408   7
  -3   1 -24 1154.89 316.463   9
   3   1  24 1457.98 283.524   9
  -3   1 -24 934.776 276.390   7
  -3   1 -24 1416.39 239.988   8
  -1  -3 -24 1738.47 391.475   8
   3   1  24 1674.88 317.354   8
  -3  -1  24 1276.89 317.671   1
  -3   1 -24 1393.97 194.315   3
  -3  -1  24 1531.48 329.243   4
   1  -3  24 1469.98 300.919   2
  -1  -3 -24 1228.02 256.932   3
  -3  -1  24 1592.14 235.523   3
   3   1  24 1716.53 279.444   4
   3   1  24 1444.89 249.231   3
   3  -1 -24 1394.94 267.410   3
   3   1  24 1500.10 384.001   2
  -3  -1  24 1509.68 167.062   2
  -3  -1  25 959.959 270.723   8
  -1   3  25 1141.98 387.066   6
   3  -1 -25 1250.51 317.877   7
   3  -1 -25 569.098 190.932   6
   3   1  25 476.144 206.330   8
  -1  -3 -25 867.966 329.766   8
  -3   1 -25 1476.47 372.226   7
   3   1  25 580.878 190.723   9
   1   3 -25 945.915 329.435   9
  -3   1 -25 576.987 259.289   9
   1   3 -25 1036.50 373.728   5
   3  -1 -25 502.794 267.931   5
  -3   1 -25 574.313 166.476   8
   3  -1 -25 575.370 204.820   3
  -3  -1  25 1169.17 309.377   1
   1  -3  25 927.211 275.514   2
  -3  -1  25 1045.28 320.745   4
   3   1  25 854.250 232.734   4
  -1  -3 -25 653.070 186.052   3
   3   1  25 1112.76 223.815   3
  -3   1 -25 668.243 140.891   3
  -3  -1  25 730.150 124.209   2
   3   1  25 908.735 325.236   2
   3   1  26 45195.0 1949.07   9
  -3   1 -26 44257.7 2016.69   7
  -3   1 -26 42598.4 1989.99   9
  -1  -3 -26 44291.7 2079.92   8
   3  -1 -26 45951.8 1926.28   6
   3  -1 -26 43118.4 2003.06   7
  -1   3  26 42009.2 2033.28   6
   3   1  26 48334.5 1984.40   8
  -3  -1  26 44506.6 1967.19   8
   1   3 -26 41883.1 2096.15   9
  -3   1 -26 46285.3 1726.16   8
   3  -1 -26 43417.5 2034.28   5
  -3  -1  26 41171.0 1941.97   4
   1   3 -26 41849.5 2095.32   5
  -3  -1  26 45909.6 1964.12   1
  -3  -1  26 48177.1 1542.41   2
  -3   1 -26 45659.2 1575.01   3
   3  -1 -26 47084.4 1810.50   3
   1  -3  26 44563.1 1913.38   2
   3   1  26 45169.8 1827.18   4
   3   1  26 45292.9 2114.63   2
  -1  -3 -26 44663.5 1857.02   3
   1  -3  26 42117.0 2074.95   1
  -1   3  27 1970.39 405.935   6
   3  -1 -27 888.260 240.122   6
  -3   1 -27 1336.63 353.894   7
   1   3 -27 1255.30 387.173   5
   3  -1 -27 528.428 296.748   5
  -3   1 -27 1139.75 377.755   9
   1   3 -27 1847.18 452.337   9
   3   1  27 675.280 227.325   8
   3  -1 -27 1497.37 356.343   7
   1  -3  27 1040.32 204.408   6
  -3   1 -27 1178.34 234.466   8
  -1  -3 -27 1146.56 355.691   8
  -3  -1  27 1473.23 358.222   4
   3   1  27 997.069 239.941   4
   1  -3  27 1057.89 337.071   1
  -3   1 -27 951.370 146.025   3
  -1  -3 -27 855.589 224.839   3
  -3  -1  27 973.242 157.044   2
   3   1  27 1234.22 346.151   2
   1  -3  27 1419.78 333.332   2
  -3  -1  27 1409.31 312.798   1
   3  -1 -27 958.169 229.335   3
   1   3 -28 2965.74 537.963   5
   3  -1 -28 2224.20 422.043   7
  -1   3  28 2823.00 481.362   6
   3  -1 -28 3480.39 530.277   5
   3  -1 -28 2621.20 389.343   6
  -3   1 -28 2363.56 424.501   7
   1  -3  28 3005.91 286.362   6
  -3   1 -28 2375.97 428.101   9
   1   3 -28 3430.80 568.276   9
  -3   1 -28 2641.28 321.138   8
  -1  -3 -28 3086.76 499.859   8
   1  -3  28 2041.08 396.944   1
  -1  -3 -28 3386.28 407.045   3
  -3   1 -28 2634.45 229.863   3
   3   1  28 3164.99 391.188   4
  -3  -1  28 3380.73 276.963   2
  -3  -1  28 2789.71 440.086   4
  -3  -1  28 2846.28 417.199   1
   1  -3  28 3065.14 414.535   2
   3   1  28 3055.56 493.634   2
   3  -1 -28 3252.84 366.993   3
   1   3 -29 1832.30 414.800   5
   3  -1 -29 1833.18 405.541   7
   3  -1 -29 1311.64 338.713   5
  -1   3  29 1412.54 352.812   6
   1  -3  29 1810.13 228.108   6
  -3   1 -29 1820.37 395.511   7
  -1  -3 -29 1505.08 368.223   8
  -3   1 -29 1450.95 365.449   9
  -3   1 -29 2066.97 286.943   8
  -3  -1  29 1735.13 376.174   4
  -1  -3 -29 2002.10 321.126   3
   1  -3  29 1949.22 359.413   2
  -3  -1  29 2257.26 384.627   1
   1  -3  29 2122.60 407.825   1
  -3  -1  29 2213.34 233.526   2
  -3   1 -29 1914.86 186.122   3
   3   1  29 1637.41 291.352   4
   3  -1 -29 2245.06 333.301   3
   3   1  29 1872.03 412.823   2
  -3   1 -30 1658.48 374.386   7
  -3   1 -30 2356.97 437.915   9
   3   1  30 1580.91 369.561   6
   1  -3  30 2171.94 252.599   6
   3  -1 -30 2327.45 466.107   5
  -3   1 -30 1979.01 286.539   8
  -1  -3 -30 1361.47 383.713   8
  -1   3  30 2317.17 425.847   6
   1   3 -30 2369.35 498.540   5
   3  -1 -30 2286.78 436.871   7
   1  -3  30 2399.77 386.500   2
  -3  -1  30 2624.71 401.506   1
  -3  -1  30 2349.17 420.661   4
   3  -1 -30 2741.84 340.752   3
   3   1  30 2516.36 481.151   2
   1  -3  30 1760.15 412.314   1
  -1  -3 -30 1842.53 314.396   3
  -3  -1  30 2615.95 260.163   2
  -3   1 -31 684.900 195.075   8
   1   3 -31 729.573 343.610   5
   1  -3  31 544.614 137.659   6
   3   1  31 634.044 291.717   6
  -3   1 -31 329.740 263.454   7
  -1   3  31 421.885 261.980   6
   3  -1 -31 263.618 223.907   5
   3  -1 -31 469.615 294.955   7
  -1  -3 -31 716.087 287.907   8
  -1  -3 -31-126.382 84.0826   3
   1  -3  31 309.839 169.311   2
  -3  -1  31 292.399 202.868   1
   3   1  31 245.312 263.042   2
   1  -3  31 766.693 301.169   1
  -3  -1  31 620.577 283.471   4
   3  -1 -31 495.554 169.735   3
   1   3 -32 645.302 348.180   5
   3  -1 -32 1121.83 350.686   5
   3  -1 -32 954.298 357.018   7
   3   1  32 721.002 301.403   6
  -3   1 -32 1148.32 356.500   7
  -1   3  32 641.251 301.164   6
  -1  -3 -32 1149.74 386.063   8
  -3   1 -32 937.020 228.593   8
  -3  -1  32 1473.95 338.688   1
  -3  -1  32 1033.70 301.023   4
   1  -3  32 718.703 272.468   1
   3   1  32 878.787 354.092   2
   1  -3  32 1081.65 280.102   2
   3  -1 -32 1106.81 226.838   3
   1   3 -33 3331.31 589.752   5
  -3   1 -33 1891.27 449.135   7
   3  -1 -33 2681.75 490.125   7
   3  -1 -33 2582.55 492.659   5
  -1   3  33 2128.63 455.840   6
   3   1  33 1562.40 408.334   6
  -1  -3 -33 2945.89 527.580   8
  -3   1 -33 2335.90 324.931   8
   1  -3  33 2686.45 418.802   2
  -3  -1  33 2349.57 440.669   4
   1  -3  33 2349.86 465.824   1
   3   1  33 2113.99 478.987   2
  -3  -1  33 2543.19 425.080   1
   3  -1 -33 2305.14 301.014   3
   1   3 -34 18497.6 1390.06   5
   3   1  34 17374.3 1246.21   6
  -1   3  34 17880.1 1279.84   6
  -3   1 -34 17229.4 1289.29   7
   3  -1 -34 16029.0 1329.19   7
  -1  -3 -34 18206.7 1303.38   8
  -3   1 -34 18976.7 991.761   8
   3  -1 -34 19212.6 1350.49   5
  -3  -1  34 17013.3 1185.68   4
   1  -3  34 20857.9 1233.72   2
   1  -3  34 18706.7 1352.55   1
  -3  -1  34 19576.1 1209.26   1
   3   1  34 18069.2 1335.31   2
  -3   1 -35 1066.95 376.941   7
  -1   3  35 778.482 330.196   6
  -1   3  35 603.651 300.156   4
   3   1  35 692.861 328.890   6
   1   3 -35 989.270 367.780   5
   3  -1 -35 1123.26 372.396   7
   3  -1 -35 671.473 350.635   5
  -1  -3 -35 236.296 250.066   8
   1  -3  35 916.875 287.977   2
  -3  -1  35 499.877 264.724   4
  -3  -1  35 315.346 200.106   1
   3   1  35 116.188 261.677   2
   1  -3  35 841.455 326.546   1
  -1  -3 -36 856.574 318.862   8
  -1   3  36 1193.72 353.456   6
   3  -1 -36 1800.16 437.941   7
   3   1  36 1206.58 372.352   6
  -3   1 -36 1832.38 435.314   7
   1   3 -36 1143.02 388.516   5
   3  -1 -36 920.026 346.946   5
  -1   3  36 967.524 350.614   4
   1  -3  36 1297.51 317.503   2
  -3  -1  36 1063.87 329.075   4
   1  -3  36 1676.84 390.661   1
   3   1  36 1962.50 471.276   2
  -1  -3 -37 373.354 338.389   8
   3  -1 -37-402.022 319.532   7
  -1   3  37 127.276 236.568   6
  -3   1 -37-153.133 272.305   7
   3   1  37 316.256 247.069   6
   1   3 -37 358.351 329.835   5
   3  -1 -37 164.663 217.245   5
  -3  -1  37 421.219 234.857   4
   1  -3  37 390.630 240.746   1
   1  -3  37 40.3811 130.190   2
   3   1  37 186.685 244.560   2
  -1   3  37 151.451 253.990   4
  -1  -3 -38 1539.05 410.985   8
   3   1  38 1367.00 394.944   6
   3  -1 -38 2029.48 497.515   7
  -1   3  38 1343.70 408.341   6
   3  -1 -38 1130.75 375.405   5
  -3   1 -38 1455.48 415.403   7
  -3  -1  38 1693.73 378.613   4
  -1   3  38 1422.41 355.983   4
   3   1  38 2008.76 491.938   2
   1  -3  38 1439.31 405.875   1
  -1  -3 -39 878.154 390.924   7
   3  -1 -39 877.409 346.860   7
   3   1  39 130.111 242.330   6
  -1  -3 -39 189.474 283.129   8
  -1   3  39 95.6141 228.563   6
   3  -1 -39 604.628 338.445   5
  -3   1 -39 816.345 364.278   7
   1  -3  39 93.3820 175.570   1
  -3  -1  39 285.317 209.833   4
   3   1  39 449.483 279.816   2
  -1   3  39 15.7831 207.492   4
  -1  -3 -40-27.6229 222.348   8
  -1   3  40 532.080 303.962   6
   3  -1 -40 169.928 321.836   5
   3  -1 -40 54.8457 296.589   7
   3   1  40 8.33789 239.462   6
  -3   1 -40 104.607 205.679   7
   1  -3  40 530.301 240.999   1
   3   1  40 386.591 248.267   2
  -1   3  40 790.130 351.098   4
  -3  -1  40-111.916 213.388   4
  -1  -3 -41 1690.89 463.143   8
  -1   3  41 1579.16 438.564   6
   3   1  41 1917.00 461.819   6
   3  -1 -41 2517.38 581.331   5
  -1   3  41 2110.35 504.305   4
   1  -3  41 1883.37 463.274   1
   3   1  41 2167.15 515.430   2
  -1   3  42 29080.4 1870.16   4
  -1   3  42 31805.2 1915.93   6
  -1  -3 -42 31313.1 1943.55   8
   3   1  42 30295.4 1875.93   6
   1  -3  42 32929.5 2002.11   1
  -1  -3 -43 392.031 361.965   8
  -1   3  43 429.153 274.306   6
   1  -3  43 935.226 326.682   1
  -1   3  43-49.6864 215.895   4
  -3   2  42 1705.97 448.717   4
   3  -2  42 1479.09 435.985   2
  -2  -3  42 1164.54 386.865   1
   3  -2  42 1118.18 360.628   1
  -3  -2 -41 309.657 242.485   8
   2   3  41 846.843 369.585   6
  -2  -3  41 263.098 232.506   1
  -3   2  41 859.257 360.499   4
   3  -2  41 961.076 385.011   2
   2   3  40 1942.59 501.981   6
  -3  -2 -40 1296.33 386.247   8
   3  -2  40 1647.52 425.055   2
  -2  -3  40 1175.21 472.746   1
  -3   2  40 1049.65 386.784   4
   2  -3 -39 9523.91 1013.92   7
  -3  -2 -39 8763.22 994.827   7
  -3  -2 -39 8303.87 870.409   8
  -3   2  39 9680.18 898.265   6
   2   3  39 8514.55 954.932   6
   3  -2  39 8726.42 938.604   2
  -2  -3  39 8033.93 896.155   1
  -3   2  39 7290.88 873.742   4
   3   2 -38-179.570 270.370   5
  -3  -2 -38-28.4699 227.806   7
  -3   2  38 58.9700 186.856   6
   2   3  38-316.244 284.777   6
   2  -3 -38 271.658 268.142   7
  -3  -2 -38 181.307 265.372   8
   3  -2  38 187.772 254.683   2
  -3   2  38-127.064 220.996   4
  -2  -3  38-2.23694 175.856   1
   3   2 -37 843.454 380.045   5
   2   3  37 1212.29 360.630   6
  -3  -2 -37 1025.97 427.102   7
  -2   3 -37 1810.60 526.074   9
  -3   2  37 1974.08 433.513   6
  -3  -2 -37 1248.99 356.430   8
   2  -3 -37 1398.25 393.299   7
   3  -2  37 881.683 356.828   2
  -3   2  37 1051.38 365.087   4
  -2  -3  37 484.100 223.627   1
   2  -3 -36 2207.29 476.719   7
   3  -2  36 1845.61 335.313   6
   3   2 -36 1969.37 512.167   5
  -2   3 -36 2602.83 551.228   9
  -3   2  36 2043.85 402.006   6
  -3  -2 -36 2347.85 517.994   7
   2  -3 -36 777.219 305.028   5
   2   3  36 1643.31 452.558   6
  -3  -2 -36 2325.52 467.808   8
  -3   2  36 1262.01 410.790   4
   3  -2  36 1535.67 409.096   2
  -2  -3  36 1057.89 331.512   1
  -3   2  35 3142.81 503.448   6
  -2   3 -35 4282.26 669.865   9
   3   2 -35 3674.98 658.859   5
   2  -3 -35 3246.41 507.065   5
  -3  -2 -35 3878.35 640.445   7
   2   3  35 3060.03 569.905   6
   2  -3 -35 3372.99 589.313   7
  -3  -2 -35 3811.73 568.506   8
  -3   2  35 3080.30 527.301   4
   3  -2  35 4770.98 659.227   2
  -2  -3  35 3299.65 532.420   1
   2  -3 -35 3814.25 461.344   3
   2  -3 -34 1582.68 365.377   5
   2   3  34 1301.25 398.379   6
  -2   3 -34 1468.69 398.855   9
   2  -3 -34 1373.36 382.780   7
  -3   2  34 1236.99 329.872   6
   3   2 -34 1559.96 441.816   5
  -3  -2 -34 2468.87 471.651   8
  -3   2  34 1196.50 337.963   4
  -2  -3  34 1196.76 360.345   1
   2  -3 -34 1509.33 334.753   3
   3  -2  34 1257.99 394.469   2
  -2  -3  34 1661.87 317.827   4
   3   2 -33 103.868 262.107   5
   2  -3 -33 225.870 226.434   5
  -3   2  33 444.328 260.533   6
   2   3  33-115.859 238.444   6
  -2   3 -33 268.006 305.949   9
  -3  -2 -33 454.653 261.464   8
  -2  -3  33 286.158 204.332   4
  -3   2  33 345.353 296.675   4
   3  -2  33 183.355 209.321   2
  -2  -3  33-22.6566 177.488   1
   2  -3 -33 78.9952 166.625   3
   3   2 -32 6504.32 799.378   5
   2  -3 -32 5548.66 625.167   5
  -2   3 -32 6277.02 765.448   9
  -3   2  32 5503.64 640.305   6
   2   3  32 5828.94 730.738   6
  -3  -2 -32 6898.55 723.987   8
  -2  -3  32 4819.80 637.723   1
   2  -3 -32 6767.52 609.425   3
  -3   2  32 6166.67 723.396   4
  -2  -3  32 6556.00 591.972   4
   3  -2  32 5996.98 708.367   2
  -3   2  31 3880.92 535.205   6
   2  -3 -31 4272.18 538.211   5
  -2   3 -31 5021.68 673.668   9
   2   3  31 4333.53 606.964   6
  -3  -2 -31 4906.48 611.559   8
   3   2 -31 5655.25 725.408   5
  -3   2  31 4300.70 609.944   4
   2  -3 -31 4329.38 495.975   3
  -2  -3  31 5301.52 530.055   4
  -2  -3  31 4036.40 568.543   1
   3  -2  31 4398.92 606.472   2
   2  -3 -30 716.032 248.973   5
  -2   3 -30 164.163 265.638   9
  -3   2  30 327.769 217.997   6
   3   2 -30 831.880 374.724   5
   2   3  30 755.149 356.575   6
  -3  -2 -30 1066.56 302.790   8
  -3   2  30 1019.16 353.645   4
   3   2 -30 729.422 123.525   3
   2  -3 -30 790.948 237.896   3
  -2  -3  30 281.714 230.869   1
  -2  -3  30 912.223 250.071   4
   3  -2  30 281.988 243.654   2
  -2   3 -29 5278.53 676.110   9
   2  -3 -29 4866.70 558.379   5
   3   2 -29 5124.88 693.409   5
  -3   2  29 5088.95 600.807   6
   2   3  29 5022.02 642.813   6
  -3  -2 -29 5155.93 618.133   8
   3   2 -29 6108.39 367.873   3
   2  -3 -29 6140.75 579.794   3
  -3   2  29 5440.33 665.500   4
  -2  -3  29 6014.34 357.312   2
  -2  -3  29 5199.01 522.905   4
  -2  -3  29 5427.87 652.393   1
  -3  -2 -29 4704.40 487.531   3
   3  -2  29 5871.38 673.158   2
   2  -3 -28 2587.32 409.400   5
  -3  -2 -28 2267.50 406.714   8
   3   2 -28 1654.99 430.932   5
  -3   2  28 2360.36 426.159   6
  -2   3 -28 2750.40 498.274   9
   2   3  28 2548.87 473.262   6
  -2  -3  28 1933.45 289.337   8
  -3  -2 -28 2126.39 315.456   3
   3  -2  28 2558.83 190.066   3
  -2  -3  28 1976.93 415.740   1
  -3   2  28 2656.64 494.127   4
   2  -3 -28 2806.31 400.501   3
  -2  -3  28 2523.56 215.869   2
   3   2 -28 2059.69 225.631   3
  -2  -3  28 2243.70 356.040   4
   3  -2  28 3128.86 507.787   2
   2   3  27 27013.8 1565.03   6
  -3   2  27 26978.7 1554.49   4
  -3  -2 -27 26479.9 1486.95   8
  -2   3 -27 27169.2 1592.45   9
  -2  -3  27 28343.8 1269.69   8
  -3   2  27 24281.0 1415.70   6
   3   2 -27 25003.8 1566.45   5
   2   3  27 27828.3 1422.46   5
   2  -3 -27 26583.9 1386.66   5
   3   2 -27 29834.3 1116.30   3
   3  -2  27 29700.9 1026.17   3
  -2  -3  27 29337.2 1019.58   2
   2  -3 -27 27348.7 1385.75   3
  -3  -2 -27 27737.4 1320.96   3
  -2  -3  27 27395.5 1334.19   4
   3  -2  27 25882.2 1516.74   2
  -2  -3  27 24725.0 1488.87   1
   2   3  26 2107.22 466.538   6
   2  -3 -26 1999.49 368.394   5
   2   3  26 2139.95 347.961   5
   3   2 -26 2023.45 454.130   5
  -3   2  26 2549.08 444.946   6
  -3  -2 -26 1766.22 386.776   8
  -2  -3  26 2490.25 306.930   8
  -2   3 -26 2573.84 518.484   9
   3  -2  26 2121.68 433.698   2
  -3   2  26 2669.05 503.721   4
   3   2 -26 1977.59 236.748   3
  -3  -2 -26 2041.48 305.622   3
  -2  -3  26 2236.82 171.155   3
  -2  -3  26 2418.88 367.605   4
   2  -3 -26 1989.17 349.233   3
   3  -2  26 2596.42 231.056   3
  -2  -3  26 2075.86 422.664   1
  -2  -3  25 2025.62 281.662   8
  -2   3 -25 1648.92 434.455   9
   3   2 -25 1640.49 415.109   5
   2   3  25 1974.08 333.802   5
  -3  -2 -25 1326.02 345.050   8
   2   3  25 1519.05 393.165   6
  -3   2  25 2307.37 398.996   6
   2   3  25 1947.53 319.971   9
   2  -3 -25 1451.36 297.620   5
   3  -2  25 1820.68 211.299   3
  -2  -3  25 2134.47 328.057   4
  -2  -3  25 2038.44 181.220   3
   3  -2  25 2042.05 400.579   2
   3   2 -25 2196.63 248.731   3
   2  -3 -25 1997.43 339.004   3
  -2  -3  25 1531.29 391.254   1
  -3   2  25 1796.33 391.468   4
  -3  -2 -25 1904.94 301.732   3
   2   3  24 12038.9 947.611   6
  -2   3 -24 11786.2 940.380   9
   2  -3 -24 11849.2 798.809   5
  -3   2  24 10670.5 897.924   4
   3   2 -24 12180.9 969.591   5
  -3  -2 -24 10890.6 856.897   8
  -3   2  24 11844.7 864.455   6
  -2  -3  24 11945.8 718.074   8
   2   3  24 11850.6 803.132   5
   2   3  24 11117.4 796.271   9
  -3  -2 -24 11444.1 761.876   3
   3  -2  24 11605.5 902.949   2
  -2  -3  24 11715.4 776.995   4
   3   2 -24 12719.0 655.752   3
   2  -3 -24 11279.6 805.829   3
  -2  -3  24 12848.3 564.969   3
   3  -2  24 12640.9 621.214   3
  -2  -3  24 11340.5 907.260   1
   3   2 -23 14796.4 1065.79   5
  -3   2  23 13950.6 1012.09   4
  -3  -2 -23 15265.7 1012.37   8
   2   3  23 14340.5 897.494   9
   2   3  23 14544.1 1041.28   6
  -2   3 -23 13690.9 1035.60   9
  -3   2  23 13147.9 949.110   6
  -2  -3  23 15718.0 834.183   8
   2  -3 -23 14642.6 884.565   5
   2   3  23 15928.3 933.905   5
   3   2 -23 16338.4 994.882   4
   2  -3 -23 15396.7 939.770   3
  -2  -3  23 14516.8 874.567   4
   3  -2  23 15678.0 1052.71   2
  -2  -3  23 16991.3 694.369   3
   3   2 -23 15341.0 761.431   3
   3  -2  23 16225.4 734.163   3
  -2  -3  23 13199.3 984.462   1
  -3  -2 -23 12725.4 839.631   3
   2   3  22 178.349 227.387   6
  -2   3 -22 391.593 266.101   9
   2   3  22 449.567 175.239   9
   2  -3 -22 315.622 178.859   5
   2   3  22 251.256 149.676   5
  -3  -2 -22 242.508 240.807   8
  -3   2  22 443.792 256.638   6
   3   2 -22 294.858 278.060   5
  -3   2  22 726.983 324.083   4
   3  -2  22 378.960 132.442   3
   3   2 -22 313.686 146.130   3
  -3  -2 -22 437.055 167.154   3
   3   2 -22 333.303 173.232   4
  -2  -3  22 667.565 285.680   1
  -2  -3  22 410.963 223.885   4
   3  -2  22 480.499 290.638   2
   2  -3 -22 670.242 255.471   3
  -2  -3  22 384.802 117.180   3
   3   2 -21 6611.01 591.965   4
  -3  -2 -21 6451.07 627.943   8
  -2   3 -21 5790.35 631.490   9
   2  -3 -21 6250.48 523.565   5
   3   2 -21 6204.38 336.247   6
   3   2 -21 6363.22 664.352   5
   2   3  21 5169.65 601.137   6
  -3   2  21 6168.62 590.171   6
   2   3  21 5735.80 512.657   9
   2   3  21 6279.82 525.199   5
  -2  -3  21 6659.40 544.123   4
  -2  -3  21 5249.26 597.639   1
   3  -2  21 6115.02 622.855   2
  -3  -2 -21 6058.88 526.658   3
   3  -2  21 6495.01 437.720   3
   3   2 -21 6929.54 471.502   3
  -3   2  21 6654.01 665.029   4
   2  -3 -21 6085.58 572.356   3
   3   2 -21 7396.84 643.403   1
  -2  -3  21 6677.92 422.249   3
  -2   3 -20 1533.67 353.166   9
  -3   2  20 2107.41 396.753   6
   2   3  20 2089.43 436.151   6
   2  -3 -20 1525.94 271.443   5
   3  -2  20 2125.30 356.410   9
   3   2 -20 1858.52 411.111   5
   3   2 -20 1937.60 176.128   6
  -3  -2 -20 2178.19 385.009   8
   2   3  20 1879.69 282.470   5
  -3   2  20 2273.67 401.199   4
  -2  -3  20 2119.45 228.600   3
   3  -2  20 1727.39 237.178   3
  -2  -3  20 1980.35 318.469   4
   3  -2  20 1905.66 407.302   2
   2  -3 -20 1391.84 301.462   3
   3   2 -20 1270.05 295.281   1
   3   2 -20 1891.13 252.401   3
  -2   3 -20 1754.63 332.247   2
  -3  -2 -20 1992.23 307.349   3
   3   2 -20 1560.64 283.567   4
  -2  -3  20 2190.35 411.609   1
   2  -3 -19 18941.0 1099.59   6
   3  -2  19 19523.7 1102.91   9
  -2   3 -19 17553.4 1096.08   9
  -2  -3  19 19170.8 1101.88   9
   3   2 -19 17928.3 707.093   6
  -3   2  19 17874.8 1093.67   4
   3   2 -19 19839.3 1070.95   4
   2   3  19 17756.3 1084.40   8
  -3   2  19 17381.4 1035.35   6
   2  -3 -19 18104.1 923.852   5
   2   3  19 16067.9 1067.16   6
  -3  -2 -19 18681.6 1076.64   8
   2   3  19 18248.8 939.435   5
  -2  -3  19 17257.4 1090.30   1
   3  -2  19 19437.9 1120.17   2
  -2  -3  19 18350.1 965.269   4
   2  -3 -19 17963.1 1019.38   3
   3  -2  19 18445.6 854.763   3
  -2   3 -19 20835.8 1108.93   2
   3   2 -19 18523.2 1087.35   1
   3   2 -19 19542.4 896.020   3
  -3  -2 -19 18055.4 977.669   3
  -2  -3  19 17603.3 810.601   3
   3  -2  18 606.563 223.557   9
   2   3  18 509.191 156.013   5
  -2   3 -18 153.777 252.966   9
   2  -3 -18 474.478 177.150   5
  -2  -3  18 558.172 206.117   9
   2   3  18 737.793 273.972   6
   2  -3 -18 505.584 191.658   6
  -3   2  18 345.109 287.866   6
  -3  -2 -18 701.231 260.184   8
  -2  -3  18 306.513 177.495   7
   2   3  18 343.674 201.975   8
   2  -3 -18 512.491 250.648   8
   3   2 -18 440.768 98.9980   6
  -3   2  18 228.435 167.106   8
   3   2 -18 394.318 185.535   4
   3  -2  18 521.045 293.570   2
  -3  -2 -18 368.797 180.840   3
  -2  -3  18 359.776 220.413   4
   2  -3 -18 795.325 264.396   3
  -3   2  18 993.909 337.443   4
  -2  -3  18 395.021 127.242   3
  -2   3 -18 428.112 198.879   2
   3   2 -18 489.381 189.082   1
  -2  -3  18 460.793 288.896   1
   3  -2  18 543.081 159.676   3
   3   2 -18 433.812 185.332   3
  -2  -3  17 571.933 217.015   7
   3  -2  17 488.420 190.955   9
  -3   2  17 252.539 170.158   8
   2  -3 -17 291.551 160.151   5
   2   3  17 608.956 175.064   5
  -2  -3  17 445.261 191.180   9
   2   3  17 235.400 152.848   8
  -3  -2 -17 467.544 253.626   8
   2  -3 -17 314.444 194.159   6
  -2   3 -17 85.3720 233.182   9
   3  -2  17 325.296 178.375   5
   2   3  17 372.659 279.068   6
  -3   2  17 315.912 211.115   6
   3   2 -17 457.945 106.886   6
   2  -3 -17 151.787 228.987   8
  -2   3 -17 585.473 202.408   2
   3   2 -17 295.252 153.025   3
  -3  -2 -17 296.008 155.237   3
   3   2 -17 209.198 188.867   1
   3  -2  17 387.202 216.607   2
  -3   2  17 643.621 273.015   4
   2  -3 -17 504.216 235.699   3
   3   2 -17 370.369 192.208   4
   3  -2  17 557.208 163.387   3
  -2  -3  17 188.870 155.231   4
  -2  -3  17 397.611 129.652   3
  -2  -3  17 509.274 236.790   1
   2   3  16 970.964 269.416   8
  -3   2  16 1294.01 293.380   6
   2  -3 -16 1141.88 334.926   8
   3   2 -16 1216.20 156.797   6
  -2   3 -16 1177.79 301.401   9
   2   3  16 1436.69 339.052   6
  -2  -3  16 1341.49 267.767   9
   2   3  16 1347.23 228.431   5
  -3  -2 -16 1199.61 323.830   8
   3  -2  16 1857.28 327.089   9
   2  -3 -16 1334.35 273.717   6
  -2  -3  16 1304.68 268.842   7
   2  -3 -16 1225.70 221.893   5
  -3   2  16 1573.90 305.489   8
  -2  -3  16 1355.66 331.169   1
  -2   3 -16 971.460 244.599   2
   3   2 -16 1371.34 266.302   4
   3   2 -16 857.137 195.920   3
   3  -2  16 1389.74 320.158   2
   2  -3 -16 1692.39 315.558   3
  -2  -3  16 1435.59 268.391   4
   3   2 -16 1517.41 290.960   1
  -3   2  16 1426.24 328.470   4
   3  -2  16 1420.91 230.340   3
  -3  -2 -16 1377.63 268.351   3
  -2  -3  16 1536.55 219.986   3
  -2  -3  15 15042.6 941.856   7
  -3  -2 -15 14195.7 895.097   8
  -3   2  15 14287.6 913.535   4
   2   3  15 13271.0 881.679   8
   3  -2  15 14594.9 886.393   9
  -2   3 -15 14748.8 925.317   9
   2   3  15 13190.8 888.512   6
   3   2 -15 13501.3 602.806   6
  -2  -3  15 14187.9 863.582   9
   3   2 -15 15740.0 895.536   4
  -3   2  15 14943.2 924.329   8
   2  -3 -15 15201.3 946.310   8
  -3   2  15 13899.3 865.784   6
   2  -3 -15 15516.4 931.095   6
   3   2 -15 16163.9 936.392   1
   2  -3 -15 13978.1 864.208   3
  -2   3 -15 14711.5 887.271   2
  -2  -3  15 14306.2 805.827   4
   3  -2  15 12663.0 876.594   2
  -2  -3  15 14464.2 723.372   3
   3  -2  15 14324.9 745.943   3
  -3  -2 -15 15352.8 853.679   3
   3   2 -15 13788.7 747.644   3
  -2  -3  15 15486.8 943.480   1
   2  -3 -14 748.771 305.934   8
  -2  -3  14 895.296 232.162   9
  -3   2  14 1441.88 323.871   6
  -2  -3  14 1096.35 283.678   7
  -2   3 -14 813.143 301.060   9
   2   3  14 888.388 249.537   8
   3  -2  14 379.988 165.563   9
  -3  -2 -14 1153.82 305.248   8
   2   3  14 773.720 292.771   6
   3   2 -14 663.558 125.869   6
  -2  -3  14 1023.17 244.894   4
  -2  -3  14 836.640 174.263   3
   3  -2  14 1047.82 327.004   2
  -3   2  14 1203.54 306.734   4
   3   2 -14 639.901 193.130   4
   2  -3 -14 862.612 267.128   3
   3  -2  14 698.690 195.586   3
   3   2 -14 912.249 215.797   3
   3   2 -14 922.713 228.174   1
  -2  -3  14 722.940 255.667   1
  -2   3 -14 827.764 229.038   2
  -3  -2 -13 2879.05 388.985   8
  -2  -3  13 3101.65 372.488   9
  -2   3 -13 2971.59 413.333   9
   2   3  13 3051.84 427.500   6
  -3   2  13 3269.81 410.165   6
   3   2 -13 2671.76 234.993   6
   2  -3 -13 2853.94 407.995   8
   3   2 -13 3769.53 418.422   1
  -3   2  13 3893.35 452.040   4
  -2   3 -13 3334.37 393.683   2
   3   2 -13 2951.74 331.341   3
  -2  -3  13 2637.39 330.879   4
   3  -2  13 3946.74 467.857   2
  -2  -3  13 3662.11 331.098   3
   3   2 -13 3369.33 383.611   4
   2  -3 -13 3071.68 383.564   3
   3  -2  13 2847.17 312.824   3
  -2  -3  12 7590.86 561.308   9
   2   3  12 6818.85 587.459   6
   3   2 -12 7135.83 563.373   4
  -3  -2 -12 6757.92 583.232   8
  -2   3 -12 7032.17 601.820   9
   2  -3 -12 8547.28 658.234   8
  -3   2  12 7122.32 588.619   6
  -3   2  12 7859.22 632.584   4
   3   2 -12 6150.48 384.790   6
  -2  -3  12 6806.76 525.965   4
   3   2 -12 8069.81 619.280   1
   3   2 -12 7756.59 525.653   3
   2  -3 -12 8314.77 614.359   3
  -2   3 -12 7435.18 583.144   2
   3  -2  12 6813.69 593.859   2
  -2  -3  12 6995.85 482.618   3
   3  -2  12 7344.92 507.843   3
   3   2 -11 55570.6 1855.93   6
  -2  -3  11 55510.5 2080.36   9
  -3   2  11 57415.0 2181.90   4
  -3   2  11 55876.2 2146.77   6
  -3  -2 -11 56518.9 2177.07   8
  -2   3 -11 56297.0 1671.58   8
  -2   3 -11 57082.4 2198.70   9
   2  -3 -11 57739.1 2187.70   8
   2   3  11 58383.0 2182.96   6
  -2   3 -11 61507.6 2200.39   2
   2  -3 -11 57755.0 2152.56   3
   2   3  11 54088.1 2118.91   3
  -2  -3  11 56172.7 1998.65   3
   3  -2  11 56864.8 2026.11   3
   3   2 -11 56425.5 2025.46   3
  -2  -3  11 56037.3 2063.29   4
   3   2 -11 58811.7 2200.57   1
  -3   2  10 3524.72 419.822   6
   2  -3 -10 4230.87 482.756   8
  -2   3 -10 2865.06 392.155   9
   3  -2  10 3112.02 296.832   7
  -2  -3  10 3220.11 344.948   9
  -2   3 -10 2967.64 179.932   4
   2   3  10 3248.58 432.929   6
  -2   3 -10 2774.10 174.092   8
  -3  -2 -10 2815.91 394.729   8
  -3   2  10 3549.79 467.726   4
   2  -3 -10 3986.79 437.793   3
  -2   3 -10 3613.78 394.561   2
  -2  -3  10 3003.32 368.801   4
   2   3  10 3387.29 411.473   3
   3   2 -10 2886.47 377.395   1
  -2  -3  10 3039.62 315.377   3
  -3   2  10 3523.10 363.647   2
   3  -2  10 3188.68 348.385   3
   3   2 -10 4031.88 403.770   3
  -2   3  -9 2181.03 173.478   4
  -2   3  -9 3042.44 414.318   9
   3  -2   9 2091.22 236.697   7
   2  -3  -9 3033.11 463.874   8
   2   3   9 3020.94 429.046   6
  -3  -2  -9 2872.90 386.574   8
  -2  -3   9 2528.07 301.662   9
  -3   2   9 2720.35 363.229   6
  -2   3  -9 2359.01 177.670   8
   3   2  -9 2495.79 339.760   1
   3   2  -9 3137.52 369.873   3
   2   3   9 2124.86 264.743   1
   2  -3  -9 3247.94 409.747   3
  -2  -3   9 2416.58 323.467   4
  -3   2   9 3699.42 451.048   4
  -2  -3   9 2663.73 297.059   3
   3  -2   9 1879.70 287.618   3
  -3   2   9 2096.69 296.096   2
  -2   3  -9 2225.34 317.405   2
   2   3   9 2723.99 403.246   3
  -2  -3   8 87967.0 2800.20   9
   3  -2   8 83784.5 2644.25   7
   2  -3  -8 83813.9 2896.74   8
  -2   3  -8 81393.0 2921.66   9
  -3  -2  -8 83618.6 2911.67   8
  -2   3  -8 77849.5 2515.70   8
  -2   3  -8 82794.1 2530.61   4
  -3   2   8 81936.2 2893.00   4
  -3   2   8 87210.2 2916.14   6
  -2  -3   8 81342.1 2814.42   4
  -2   3  -8 88141.3 2924.56   2
   2   3   8 77562.2 2715.45   1
   2  -3  -8 86073.0 2901.01   3
   3  -2   8 83423.3 2799.52   3
  -3   2   8 85165.7 2854.18   2
   2   3   8 85468.7 2901.40   3
  -2  -3   8 85829.2 2790.83   3
   3   2  -8 84595.5 2816.92   3
   3   2  -8 84626.0 2423.62   2
   3   2  -8 89218.4 2952.41   1
  -3   2   7 17147.5 930.916   6
  -2   3  -7 18081.1 967.065   9
   3  -2   7 18041.8 737.508   7
  -3  -2  -7 18578.9 964.533   8
  -2   3  -7 16639.3 672.473   8
  -3   2   7 18348.9 954.805   4
  -2  -3   7 16638.3 825.193   9
   2  -3  -7 19134.8 964.055   3
   2   3   7 17692.2 830.525   1
   3  -2   7 18605.6 888.259   3
  -3   2   7 17142.8 892.485   2
  -2  -3   7 16820.6 880.650   4
  -2   3  -7 18491.3 944.164   2
   3   2  -7 16328.6 608.103   2
   3   2  -7 19057.1 965.014   1
  -2  -3   7 16413.5 846.437   3
   3   2  -7 17996.4 896.934   3
   2   3   7 18861.0 960.001   3
  -2  -3   6 1177.28 203.627   9
   3  -2   6 1498.80 176.758   7
  -3  -2  -6 1620.14 340.366   8
  -3   2   6 895.921 249.233   6
  -2   3  -6 1531.30 181.767   8
  -2   3  -6 1695.07 358.475   9
   3  -2   6 1296.45 252.393   3
  -3   2   6 1298.16 251.587   2
  -2  -3   6 1021.53 201.288   3
  -2  -3   6 1520.68 267.346   4
   3   2  -6 1539.65 297.049   3
   2   3   6 1073.24 203.523   1
   3   2  -6 1197.46 134.431   2
  -3   2   6 1584.45 324.771   4
   3   2  -6 990.141 244.356   1
  -2   3  -6 1370.09 255.777   2
   2  -3  -6 1788.09 334.971   3
   2   3   6 840.593 255.047   3
  -2  -3   5 6067.68 429.280   9
  -2   3  -5 7178.90 583.402   9
  -3   2   5 6578.81 510.701   4
   3  -2   5 6918.88 371.241   7
  -3  -2  -5 6586.58 536.863   8
  -3   2   5 7347.49 574.308   6
  -2  -3   5 6814.96 485.341   8
  -2   3  -5 6135.76 372.608   8
  -3   2   5 7495.89 538.017   2
   2   3   5 6754.32 538.612   3
  -2  -3   5 6951.91 499.763   3
   2  -3  -5 6134.85 519.172   3
   3  -2   5 6910.19 526.974   3
  -2  -3   5 6157.31 498.741   4
  -2   3  -5 7638.06 553.959   2
   3   2  -5 6364.13 341.490   2
   2   3   5 6539.20 465.316   1
   3   2  -5 6548.59 529.197   1
   3   2  -5 6752.03 517.806   3
   3  -2   4 1074.76 139.429   7
  -2  -3   4 747.350 217.486   8
  -2  -3   4 1231.21 191.758   9
  -3  -2  -4 764.654 296.449   8
   3  -2   4 1009.77 213.321   6
  -2   3  -4 1253.64 173.499   8
  -2   3  -4 1203.75 257.043   2
   3   2  -4 1272.27 263.703   3
   2  -3  -4 1021.02 276.471   3
   3  -2   4 1169.04 257.961   3
  -3   2   4 961.512 233.150   4
  -2  -3   4 941.443 277.355   4
   3   2  -4 1246.41 246.298   1
   2   3   4 1251.00 275.448   3
  -2  -3   4 873.294 207.661   3
   3   2  -4 1064.00 154.107   2
  -3  -2  -4 762.430 224.302   4
  -3   2   4 1172.80 225.201   2
   2   3   4 896.054 187.137   1
   2   3   3 14361.3 610.559   9
  -3   2   3 14313.1 776.279   4
  -3  -2  -3 14046.1 815.738   8
  -2   3  -3 14575.0 664.912   8
  -2  -3   3 14429.9 772.733   8
  -2  -3   3 15648.6 803.379   3
  -3  -2  -3 15228.6 828.411   4
   3  -2   3 13869.2 798.649   3
   2  -3  -3 15607.7 844.284   3
   2   3   3 15019.4 825.621   3
  -3   2   3 15232.9 812.638   2
  -2   3  -3 15394.8 837.923   2
   3   2  -3 15648.1 837.981   1
   3   2  -3 15526.8 810.272   3
   2   3   3 14712.1 762.742   1
  -2  -3   2 4902.71 446.573   8
  -2   3  -2 4861.53 344.452   8
   2   3   2 5019.22 308.602   9
  -2   3  -2 4517.17 431.256   6
  -3   2   2 4831.20 428.359   4
   3   2  -2 5134.89 458.403   3
   2  -3  -2 4658.76 457.887   3
   3  -2   2 5343.00 463.322   3
  -3  -2  -2 5035.26 469.488   4
   2   3   2 5297.98 479.095   3
  -2  -3   2 5105.66 427.699   3
  -2   3  -2 5410.95 468.601   2
  -3   2   2 4946.23 433.916   2
   2   3   2 4630.63 402.787   1
   3   2  -2 5291.96 475.496   1
   2   3   1 365.042 114.706   9
  -2  -3   1 558.394 236.992   8
   2  -3  -1 549.741 175.941   6
  -2   3  -1 873.619 287.316   6
  -2   3  -1 576.218 136.098   8
   2   3   1 296.928 190.408   3
  -3  -2  -1 787.044 270.966   4
  -3   2   1 828.097 211.640   4
   3   2  -1 620.146 220.583   3
   3   2  -1 728.182 205.280   1
  -3   2   1 622.628 205.523   2
   2  -3  -1 788.185 287.035   3
  -2   3  -1 375.843 170.716   2
   3  -2   1 658.472 263.792   3
   2   3   1 992.358 214.893   1
  -2  -3   0 6684.38 509.998   8
  -3   2   0 6949.98 475.137   4
   2   3   0 7181.13 394.845   9
   2  -3   0 7762.70 535.164   6
  -2   3   0 7579.91 465.812   8
  -3  -2   0 6910.22 288.388   9
  -2   3   0 7307.99 548.047   6
  -3  -2   0 7417.97 563.845   4
   2  -3   0 6547.14 512.458   3
  -3   2   0 7139.01 537.096   2
  -2   3   0 7224.63 539.199   2
   2   3   0 6255.05 524.905   3
   3  -2   0 7052.76 546.248   3
   3   2   0 6987.38 528.113   3
   2   3   0 7341.37 512.902   1
  -2   3   1 900.268 255.708   6
  -3  -2   1 557.812 91.8482   9
   2   3  -1 552.501 146.130   9
   2  -3   1 1067.52 226.795   6
  -2  -3  -1 526.213 241.791   8
  -2   3   1 625.899 161.608   8
   2   3  -1 482.357 185.925   1
  -3   2  -1 855.001 213.270   2
   3   2   1 683.884 250.921   3
   2   3  -1 677.804 211.705   3
  -3  -2   1 491.677 258.606   4
   3  -2  -1 829.424 278.712   3
  -3   2  -1 684.658 194.469   4
  -2   3   1 460.777 177.846   2
   2  -3   1 830.044 257.681   3
  -3  -2   2 4888.44 272.561   9
   2  -3   2 4829.11 420.624   6
   2   3  -2 4711.12 330.509   9
  -2  -3  -2 5092.69 474.536   8
  -2   3   2 4326.16 433.362   6
  -2   3   2 5356.20 399.587   8
  -3   2  -2 4703.29 367.802   4
   3   2   2 5643.35 485.499   3
  -3  -2   2 5003.76 461.392   4
  -2   3   2 5558.14 469.116   2
   3  -2  -2 4828.20 457.186   3
   2  -3   2 4426.17 439.899   3
  -3   2  -2 5115.36 443.422   2
   2   3  -2 5125.28 469.502   3
   2   3  -2 5298.27 437.598   1
  -3  -2   3 14464.7 601.524   9
  -2  -3  -3 15705.7 838.942   8
  -2   3   3 15832.3 780.839   8
   2  -3   3 15390.1 787.456   6
  -2   3   3 14282.4 823.633   6
  -3   2  -3 14169.9 694.216   4
   2   3  -3 14548.7 675.029   9
  -3  -2   3 15111.4 799.403   3
   2  -3   3 14745.2 800.500   3
   2   3  -3 14940.1 800.993   3
  -3  -2   3 15319.3 841.702   4
   3  -2  -3 15114.8 852.308   3
  -3   2  -3 15689.9 839.809   2
   2   3  -3 16061.4 842.277   1
  -2   3   3 14696.7 833.021   2
   3   2   3 15626.7 835.441   3
   2  -3   4 1242.90 225.389   6
  -3  -2   4 835.998 138.990   9
  -2  -3  -4 856.190 262.711   8
  -2   3   4 603.346 255.708   6
   2   3  -4 1027.98 187.227   9
  -2   3   4 1017.44 223.774   8
   2   3  -4 1486.63 267.495   3
  -3   2  -4 1098.21 192.414   4
   3   2   4 1247.07 302.502   3
  -3  -2   4 1845.41 338.999   4
  -3   2  -4 771.432 197.672   3
   2   3  -4 850.557 224.913   1
  -3   2  -4 922.915 217.817   2
   2  -3   4 929.571 256.372   3
   3  -2  -4 1191.81 295.081   3
  -3  -2   4 1137.64 213.541   3
   2   3  -5 6847.20 437.686   9
  -3  -2   5 6395.62 387.144   9
  -3   2  -5 6914.48 416.333   4
  -2  -3  -5 6133.28 535.420   8
  -2   3   5 6178.03 521.657   6
  -2   3   5 6354.86 480.029   8
   2  -3   5 5896.54 455.399   6
  -3  -2   5 6595.15 495.940   3
  -3   2  -5 6624.86 533.669   2
   2   3  -5 6911.34 508.044   4
   2   3  -5 6417.12 524.779   1
   2   3  -5 6361.13 492.794   3
  -3   2  -5 6109.55 478.781   3
   3  -2  -5 6267.89 530.503   3
  -3  -2   5 6397.36 528.945   4
   2  -3   5 6291.61 487.872   3
   3   2   5 7071.38 545.639   3
   2  -3   6 1475.92 233.787   6
  -3   2  -6 1084.24 268.171   9
   2   3  -6 1596.76 232.665   9
   2   3  -6 1148.47 162.822   6
  -2   3   6 1418.35 307.570   6
  -2  -3  -6 1215.38 305.766   8
  -3  -2   6 1218.33 179.006   9
   2   3  -6 1333.02 236.459   4
  -3   2  -6 1314.42 243.098   2
   2  -3   6 1362.26 261.138   3
  -3  -2   6 1215.42 301.288   4
   3   2   6 1468.35 277.411   3
   2   3  -6 1634.67 290.961   3
  -3   2  -6 1864.97 267.736   3
   3  -2  -6 1203.01 299.693   3
   2   3  -6 1784.95 286.856   1
  -3   2  -6 1292.37 189.843   4
   3   2   6 1083.02 232.941   4
  -3  -2   6 1343.34 225.907   3
  -3   2  -7 16233.8 714.280   4
   2   3  -7 17836.6 833.913   9
  -3   2  -7 17152.5 904.602   9
  -2   3   7 18094.7 955.029   6
   2   3  -7 17184.4 691.998   6
  -2  -3  -7 16653.8 930.957   8
   2  -3   7 18052.2 861.623   6
  -3  -2   7 16765.6 779.131   9
  -3   2  -7 18123.6 948.490   2
   2   3  -7 18616.4 889.514   3
   2  -3   7 16044.1 838.305   3
  -3  -2   7 17280.2 923.208   4
   2   3  -7 19037.4 964.396   1
   3   2   7 17603.7 914.759   4
  -3   2  -7 17960.6 877.166   3
   3  -2  -7 19255.5 977.683   3
   2  -3   7 17435.8 934.438   2
  -3  -2   7 17919.0 884.187   3
   3   2   7 17409.4 943.269   3
   2   3  -7 16861.9 873.475   4
   2   3  -8 78837.7 2524.03   6
  -2  -3  -8 84974.3 2917.31   8
  -3  -2   8 84873.4 2710.16   9
   2   3  -8 83580.7 2766.79   9
  -3   2  -8 83170.8 2862.86   9
  -2   3   8 84173.2 2907.95   6
   2  -3   8 88574.9 2791.46   6
   3   2   8 81174.2 2407.54   9
   2   3  -8 90975.5 2968.52   1
   2   3  -8 84027.7 2776.80   3
   2   3  -8 86961.8 2846.25   4
  -3   2  -8 81179.6 2786.67   3
   2  -3   8 82021.3 2757.63   3
   3  -2  -8 86522.6 2894.56   3
  -3   2  -8 81013.9 2572.48   4
  -3   2  -8 89952.3 2957.11   2
  -3  -2   8 84266.1 2881.00   4
  -3  -2   8 84870.6 2818.29   3
   3   2   8 88716.0 2902.71   4
   2  -3   8 82286.1 2890.20   2
   3   2   8 84733.8 2879.52   3
  -3   2  -9 2024.24 318.451   9
  -2   3   9 1652.46 305.745   6
  -3  -2   9 2501.10 285.269   9
   3   2   9 2356.71 156.916   9
   2  -3   9 2239.34 275.157   6
   2   3  -9 2377.65 185.243   6
  -2  -3  -9 2455.49 383.670   8
   2   3  -9 2441.29 315.280   9
   2   3  -9 2548.44 339.810   1
   2   3  -9 3346.03 342.583   3
   3   2   9 2371.44 345.014   3
   3  -2  -9 3800.58 426.516   3
  -3  -2   9 2397.40 364.452   4
   2  -3   9 2427.24 289.821   3
  -3   2  -9 3041.54 322.822   3
  -3   2  -9 2538.44 338.057   2
   2   3  -9 2384.67 193.565   2
  -3   2  -9 2654.20 218.395   4
   2   3  -9 2593.70 320.548   4
   3   2   9 2624.65 334.664   4
   2  -3   9 2513.01 358.869   2
  -3  -2   9 2169.61 288.125   3
  -3   2 -10 2535.82 363.828   9
   2   3 -10 3493.99 365.148   9
  -2   3  10 2446.66 386.676   6
  -3  -2  10 2883.58 313.062   9
   2  -3  10 2813.29 306.074   6
   2   3 -10 2948.82 186.695   6
  -2  -3 -10 2997.64 429.863   8
   3   2  10 2763.20 190.226   9
   2  -3  10 3281.43 339.646   7
  -3   2 -10 2935.79 215.588   4
   3   2  10 3232.01 362.765   4
   2   3 -10 2977.28 202.486   2
  -3  -2  10 2875.34 380.765   4
   2   3 -10 2503.44 308.308   4
   2  -3  10 3086.53 315.031   3
   3  -2 -10 4117.06 441.674   3
  -3   2 -10 3003.48 318.641   3
   2   3 -10 3825.10 427.702   1
  -3   2 -10 3245.92 383.774   2
   3   2  10 2888.20 382.210   3
   2  -3  10 2693.17 386.566   2
   2   3 -10 3140.41 342.243   3
  -3  -2  10 2640.40 313.559   3
  -3  -2  11 59796.6 2060.65   9
   3   2  11 52903.0 1767.87   9
   2  -3  11 55410.9 1998.50   6
  -2  -3 -11 57161.8 2187.80   8
   2   3 -11 56238.1 2076.38   9
   3  -2 -11 60139.2 2188.52   6
   2  -3  11 56873.0 2067.87   7
   2   3 -11 55365.5 1675.43   6
  -2   3  11 54547.7 2158.43   6
  -3   2 -11 54415.7 2107.22   9
   3   2  11 56790.3 2121.81   3
   3   2  11 58531.2 2136.48   4
  -3  -2  11 56475.5 2034.91   3
  -3   2 -11 60500.7 2206.54   2
   2  -3  11 54938.5 2137.07   2
  -3   2 -11 61191.9 2037.86   3
   3  -2 -11 55893.4 2119.96   3
   2  -3  11 55709.4 1979.59   3
  -3   2 -11 56406.2 1750.59   4
   2   3 -11 56781.9 1724.86   2
  -3  -2  11 54862.2 2113.08   4
   2   3 -11 63365.1 2246.64   1
   2   3 -11 56186.0 1993.14   3
   2  -3  12 7134.65 491.968   6
   2  -3  12 6633.03 542.023   5
  -3   2 -12 6544.47 548.243   9
   3   2  12 6413.22 365.294   9
  -3  -2  12 7070.27 524.635   9
   2   3 -12 6787.60 543.604   9
  -2  -3 -12 6839.31 600.674   8
   3  -2 -12 7608.44 589.279   6
  -2   3  12 5422.02 536.498   6
   2  -3  12 6920.99 525.700   7
  -3   2 -12 7150.33 492.230   3
  -3  -2  12 6514.10 557.501   4
   3   2  12 7044.92 553.917   4
   3   2  12 6679.24 544.789   3
   2   3 -12 7029.87 494.010   3
   3  -2 -12 7284.04 575.073   3
  -2  -3 -12 6650.25 538.161   3
  -3   2 -12 6412.08 564.094   2
   2   3 -12 7725.89 616.929   1
   2  -3  12 7221.57 599.278   2
   2  -3  12 6192.60 455.480   3
  -3   2 -12 7063.83 316.643   4
   2   3 -12 6695.92 299.898   2
  -3  -2  12 7100.01 605.634   1
  -3  -2  12 6719.62 497.359   3
   3  -2 -13 3506.18 410.665   6
   2  -3  13 3278.89 369.504   7
   2   3 -13 3041.91 395.819   5
  -3   2 -13 2995.25 391.547   9
  -2   3  13 3494.92 436.195   6
  -3  -2  13 3593.66 378.866   9
   2   3 -13 3550.82 406.379   9
  -3   2 -13 3688.66 278.123   8
   3   2  13 2985.28 250.446   9
   2  -3  13 3601.83 342.506   6
  -2  -3 -13 3325.87 440.108   8
   2  -3  13 2891.56 364.057   5
   3   2  13 3454.49 382.098   4
  -3  -2  13 3143.40 420.555   1
  -2  -3 -13 2961.07 362.245   3
  -3  -2  13 3469.41 422.525   4
   2  -3  13 3029.06 313.913   3
   3   2  13 3040.93 388.744   3
   2   3 -13 3326.23 330.394   3
  -3   2 -13 3602.35 416.504   2
   3  -2 -13 3887.54 425.816   3
   2   3 -13 3371.47 182.079   2
   2   3 -13 3350.23 409.606   1
  -3  -2  13 3055.69 326.730   3
  -3   2 -13 3035.62 316.421   3
   2  -3  13 3206.94 407.786   2
   2  -3  14 623.047 202.998   5
  -3  -2  14 739.792 217.256   7
   3   2  14 819.676 143.162   9
  -3   2 -14 800.246 143.510   8
   2   3 -14 510.672 258.997   9
  -2  -3 -14 593.528 282.382   8
  -3  -2  14 1057.11 229.846   9
   2  -3  14 996.811 226.199   7
   2  -3  14 603.094 163.096   6
  -3   2 -14 1050.74 266.806   9
   2   3 -14 1017.26 271.732   5
  -2   3  14 885.360 324.332   6
   3  -2 -14 980.640 255.904   6
   2  -3  14 959.825 271.577   2
  -3  -2  14 889.855 263.703   1
  -3   2 -14 630.191 163.598   3
  -3  -2  14 911.308 270.254   4
   3  -2 -14 677.696 155.766   1
   3   2  14 818.592 218.764   4
   2  -3  14 845.515 186.030   3
   2   3 -14 747.023 188.789   3
   2   3 -14 983.904 248.745   1
   3   2  14 364.500 199.313   3
   3  -2 -14 1054.89 283.940   3
  -3   2 -14 1241.70 266.923   2
  -3  -2  14 808.997 180.186   3
  -2  -3 -14 783.536 208.272   3
   2  -3  15 15296.6 872.055   7
  -3  -2  15 15548.5 875.701   9
   2  -3  15 16492.1 975.882   9
  -3   2 -15 13492.8 860.542   9
   3  -2 -15 14408.1 886.039   6
  -3   2 -15 14247.4 644.656   8
  -3  -2  15 14650.4 871.466   7
  -2  -3 -15 15048.5 934.700   8
   3   2  15 13302.6 665.268   9
   2   3 -15 14007.9 867.843   9
  -2   3  15 15012.1 921.774   6
   2   3 -15 13972.2 891.865   5
   2  -3  15 16486.3 944.478   5
   3   2  15 14157.1 842.173   3
   2  -3  15 13785.7 704.060   3
   3  -2 -15 14747.9 859.148   3
   3   2  15 15916.9 882.855   4
  -3  -2  15 14154.5 898.823   1
  -3  -2  15 14517.4 876.131   4
  -3   2 -15 12992.6 715.846   3
   2   3 -15 14417.4 725.132   3
   2  -3  15 14949.1 897.544   2
   2   3 -15 15643.6 948.350   1
  -3   2 -15 14993.4 927.161   2
   3  -2 -15 13851.7 669.428   1
  -3  -2  15 15184.5 780.893   3
  -2  -3 -15 15563.8 877.002   3
   2  -3  16 2105.48 338.025   5
   3   2  16 1475.17 204.350   9
  -2   3  16 1935.84 357.462   6
   3  -2 -16 1866.53 302.287   6
   2   3 -16 1524.90 339.217   5
  -3  -2  16 1159.55 249.202   9
   3   2  16 1742.15 311.249   8
   2   3 -16 1730.66 335.925   9
  -3   2 -16 1632.61 192.846   8
  -3  -2  16 1512.99 296.623   7
   2  -3  16 1600.64 281.671   7
  -3   2 -16 1359.54 286.710   9
  -2  -3 -16 1669.29 355.113   8
  -2   3  16 1875.14 319.211   8
   2  -3  16 1647.61 308.784   9
   2  -3  16 1378.59 328.865   2
   3   2  16 1727.30 293.964   4
   3   2  16 1381.61 288.713   3
  -2  -3 -16 1724.44 270.707   3
  -3  -2  16 1440.08 307.176   4
  -3  -2  16 1526.28 339.917   1
  -3   2 -16 1648.05 309.116   2
   2  -3  16 1624.74 217.671   3
  -3   2 -16 1600.52 220.176   3
   3  -2 -16 1828.56 316.193   3
   3  -2 -16 1581.66 206.256   1
  -3  -2  16 1415.44 229.609   3
   2   3 -16 1744.73 229.043   3
   3   2  17 365.841 126.853   9
   2  -3  17 490.578 191.670   9
  -2   3  17 338.931 267.424   6
  -2  -3 -17 360.144 254.953   8
   2   3 -17 612.215 258.793   9
  -3   2 -17 423.054 246.589   9
  -3  -2  17 169.907 168.787   9
   2   3 -17 213.591 190.810   5
  -3  -2  17 262.581 161.122   7
   2  -3  17 288.202 134.963   7
   3   2  17 571.588 218.744   8
  -3   2 -17 316.265 109.465   8
  -2   3  17 307.235 155.758   8
   3  -2 -17 616.628 205.082   6
   2  -3  17 224.655 162.038   5
   3  -2 -17 592.548 233.640   3
   3   2  17 352.734 166.352   4
  -2  -3 -17 588.068 198.602   3
  -3   2 -17 170.696 86.8211   3
  -3  -2  17 713.666 271.016   4
  -3  -2  17 417.104 153.717   3
   3   2  17 332.360 180.652   3
   2  -3  17 230.503 120.117   3
   3  -2 -17 391.202 116.685   1
  -3  -2  17 310.359 250.213   1
   2   3 -17 502.286 154.967   3
   2  -3  17 208.101 204.737   2
   3   2  18 306.527 120.705   9
   2   3 -18 537.487 264.126   9
   2  -3  18 622.423 199.412   7
   2  -3  18 617.003 217.148   9
  -2   3  18 1243.85 351.541   6
   2  -3  18 495.225 185.786   5
  -3  -2  18 312.236 178.215   9
  -2  -3 -18 465.948 250.538   8
   3   2  18 383.676 191.327   8
  -3   2 -18 363.909 227.348   9
  -3  -2  18 229.437 178.239   7
  -3   2 -18 521.365 123.183   8
   3  -2 -18 413.085 189.048   6
   2   3 -18 440.040 268.956   5
   3   2  18 547.668 204.622   4
   3   2  18 555.792 217.505   3
  -3  -2  18 1075.44 319.349   4
  -3   2 -18 443.347 140.231   3
   2  -3  18 219.497 236.126   2
  -3  -2  18 221.898 116.713   3
  -3  -2  18 874.253 288.422   1
   2   3 -18 722.901 167.559   3
   3  -2 -18 497.613 118.336   1
   3  -2 -18 546.922 219.672   3
   2  -3  18 325.153 126.389   3
  -2  -3 -18 399.234 200.878   3
   2  -3  19 18878.7 1065.27   7
  -3  -2  19 18380.4 1075.81   7
   3   2  19 16743.2 873.604   9
  -3   2 -19 17676.7 1061.62   9
  -3  -2  19 19197.2 1090.81   9
  -3   2 -19 18912.7 767.400   8
   3   2  19 20165.9 1106.78   8
   2   3 -19 17992.7 1079.97   9
   3  -2 -19 19503.5 1088.40   6
  -2   3  19 17915.6 1087.66   6
  -2  -3 -19 17897.7 1089.22   8
   2   3 -19 18318.6 1098.87   5
   2   3 -19 18737.8 823.090   3
   3  -2 -19 18133.4 797.279   1
  -3   2 -19 17234.7 827.413   3
   3   2  19 17891.3 988.348   3
  -3  -2  19 18220.3 1043.33   4
  -3  -2  19 19420.3 1099.89   1
   2  -3  19 16897.4 1036.53   2
   2  -3  19 18572.6 795.955   3
   3   2  19 19843.6 1048.36   4
  -3  -2  19 18294.0 883.623   3
   3  -2 -19 18628.2 1016.20   3
  -2  -3 -19 19163.2 1028.45   3
   2  -3  20 2385.78 367.220   7
  -3  -2  20 2138.30 349.455   9
  -3   2 -20 1794.40 347.288   9
   2   3 -20 2245.39 381.077   9
  -2   3  20 2030.60 385.317   6
   2   3 -20 2029.31 379.632   5
   3   2  20 2625.97 384.515   8
  -3  -2  20 1320.89 299.580   7
  -3   2 -20 1625.85 194.756   8
   3  -2 -20 1151.00 247.943   6
  -2  -3 -20 1951.42 381.100   8
  -3  -2  20 1974.64 384.679   1
   2   3 -20 1522.99 263.916   4
   3   2  20 1268.79 265.050   3
   3  -2 -20 1924.75 220.451   1
   2  -3  20 2491.21 401.033   2
  -3  -2  20 2177.53 371.776   4
  -2  -3 -20 1556.11 279.677   3
   2  -3  20 1915.75 211.848   3
   3  -2 -20 1731.44 297.216   3
  -3  -2  20 1727.82 243.923   3
  -3   2 -20 1781.64 222.672   3
  -3   2 -21 6028.59 611.895   9
   3   2  21 6113.59 578.158   5
   2   3 -21 5860.00 604.856   9
   3  -2 -21 5539.64 555.273   6
  -2   3  21 5234.14 599.006   6
  -3   2 -21 5779.33 363.832   8
   2   3 -21 6336.63 526.365   4
   2   3 -21 5874.04 628.023   5
  -2  -3 -21 6100.09 634.500   8
   3   2  21 6322.52 591.888   8
  -3  -2  21 5768.98 568.512   4
   3   2  21 5857.24 525.900   3
   2  -3  21 5414.70 566.965   2
   3  -2 -21 6256.63 550.475   3
  -3  -2  21 5407.40 427.577   3
  -3  -2  21 7421.10 657.240   1
   2  -3  21 6158.40 370.166   3
   3  -2 -21 6310.07 403.854   1
  -2  -3 -21 6081.51 543.433   3
   3  -2 -22 20.1731 181.825   5
  -2   3  22 750.727 337.554   6
  -3   2 -22 311.612 233.470   9
   2   3 -22 385.671 225.808   9
   3   2  22 144.092 124.786   9
   2   3 -22 599.288 313.436   5
   3   2  22 465.679 181.233   5
   3  -2 -22 231.487 132.234   6
  -2  -3 -22 538.146 301.129   8
  -3   2 -22 175.654 88.4756   8
  -2  -3 -22 239.520 146.594   3
   2  -3  22 859.545 306.966   2
   2   3 -22 461.986 175.523   4
   2  -3  22 367.518 96.7396   3
  -3  -2  22 552.204 278.044   4
  -3  -2  22 291.332 121.304   3
  -3  -2  22 545.887 255.536   1
   3   2  22 314.845 185.816   3
   3  -2 -22 247.989 190.677   3
   3  -2 -23 12939.4 927.308   7
   2   3 -23 13928.3 860.494   4
   3   2  23 16323.2 1006.08   5
  -3   2 -23 14587.2 1008.19   9
  -2   3  23 14538.1 1009.18   6
   3   2  23 13663.7 839.812   9
  -3   2 -23 15131.8 664.684   8
  -2  -3 -23 14083.1 1006.06   8
   3  -2 -23 13907.6 940.001   5
   2   3 -23 15974.4 1099.69   5
  -3  -2  23 14364.4 942.309   4
   2  -3  23 14288.2 972.873   2
  -3  -2  23 14774.2 756.586   3
   3  -2 -23 16243.4 932.861   3
   2  -3  23 15606.9 611.865   3
  -3  -2  23 15362.7 1008.25   1
  -2  -3 -23 15128.0 913.789   3
   3  -2 -24 11029.7 854.640   7
   3  -2 -24 10975.4 844.988   5
   3   2  24 10826.6 762.305   9
  -2   3  24 12608.9 940.777   6
  -3   2 -24 10717.4 880.656   9
  -2  -3 -24 11777.5 924.228   8
  -3   2 -24 12642.6 585.365   8
  -3  -2  24 12414.3 827.543   8
   2   3 -24 11923.8 953.709   5
   2   3 -24 10812.3 757.331   4
  -3  -2  24 13189.2 676.804   3
  -3  -2  24 11151.4 831.654   4
   2  -3  24 12717.2 488.784   3
   3  -2 -24 11358.4 788.466   3
   2  -3  24 11876.8 881.179   2
  -3  -2  24 10839.8 860.888   1
  -2  -3 -24 11295.0 790.378   3
  -3  -2  25 1516.08 302.483   8
   3  -2 -25 1707.47 361.147   5
   3   2  25 1545.12 284.178   9
  -3   2 -25 1867.23 391.217   9
  -2   3  25 1993.48 421.590   6
   2   3 -25 1487.38 276.854   4
   2   3 -25 1534.85 408.697   5
   3  -2 -25 1753.88 353.696   7
  -2  -3 -25 1546.10 391.554   8
  -3   2 -25 1919.30 213.772   8
  -3  -2  25 1521.00 352.654   1
  -3  -2  25 2131.17 386.774   4
   2  -3  25 1897.97 385.961   2
  -2  -3 -25 1692.85 297.969   3
  -3  -2  25 1797.84 230.102   3
   3  -2 -25 2135.34 346.910   3
  -3  -2  26 2757.91 400.505   8
  -3   2 -26 1330.54 381.145   9
  -2   3  26 3135.16 506.407   6
   3  -2 -26 1685.37 396.605   7
   3   2  26 1534.25 290.629   9
   3   2  26 1936.30 407.290   6
   2   3 -26 2400.08 458.860   5
  -2  -3 -26 1846.68 412.819   8
   3  -2 -26 1873.76 373.857   5
  -3   2 -26 2201.04 230.325   8
   2  -3  26 1891.81 383.744   2
   3  -2 -26 1936.01 326.272   3
  -3  -2  26 2231.14 419.251   1
  -3  -2  26 2171.65 400.090   4
  -3  -2  26 2472.14 264.314   3
  -2  -3 -26 1849.66 314.865   3
  -3   2 -27 24215.9 1466.24   9
  -3   2 -27 28938.3 1053.90   8
  -2   3  27 27539.8 1518.32   6
   3   2  27 27092.6 1378.28   9
  -2  -3 -27 24664.1 1482.93   8
  -3  -2  27 26226.0 1359.51   8
   3  -2 -27 26123.5 1466.30   7
   3  -2 -27 25227.2 1432.42   5
   2   3 -27 26793.8 1579.48   5
   3   2  27 25568.0 1503.06   6
  -3  -2  27 25989.5 1396.85   4
   2  -3  27 25257.7 1428.94   2
  -3  -2  27 28248.7 1089.89   3
   3  -2 -27 27154.1 1332.13   3
  -2  -3 -27 26270.9 1329.99   3
  -3  -2  27 27859.0 1500.29   1
   3  -2 -28 1820.43 375.015   7
   3   2  28 1864.94 411.900   6
  -3   2 -28 1189.38 353.607   9
   3  -2 -28 1942.10 401.623   5
  -3   2 -28 2527.72 247.839   8
  -2   3  28 2447.66 471.432   4
  -2   3  28 2635.83 469.882   6
   2   3 -28 1816.52 417.603   5
  -2  -3 -28 2381.11 438.593   8
  -3  -2  28 2057.48 345.082   8
   2  -3  28 2878.06 467.811   2
  -3  -2  28 2266.60 409.338   4
  -3  -2  28 2735.54 460.734   1
   3  -2 -28 2600.91 373.738   3
  -2  -3 -28 2152.42 336.020   3
  -2   3  29 6388.59 724.357   4
   3  -2 -29 6019.30 664.511   7
  -3   2 -29 5864.66 683.974   9
  -2   3  29 5433.35 644.180   6
   3  -2 -29 5870.51 653.905   5
  -3   2 -29 5932.29 385.946   8
   3   2  29 5774.85 699.134   6
   2   3 -29 6374.65 743.903   5
  -2  -3 -29 5330.72 653.765   8
   3  -2 -29 7329.98 609.770   3
  -3  -2  29 6245.07 659.457   1
   2  -3  29 6147.41 653.360   2
  -3  -2  29 5928.89 621.224   4
  -2  -3 -29 5660.91 551.405   3
  -3   2 -30 760.326 140.457   8
   3  -2 -30 250.039 209.446   7
  -2   3  30 1182.23 370.814   6
  -3   2 -30 794.028 305.484   9
  -2  -3 -30 957.118 340.341   8
   3  -2 -30 223.896 213.396   5
   3   2  30 824.422 323.071   6
   2   3 -30 476.397 276.350   5
  -2   3  30 734.448 311.487   4
  -3  -2  30 847.991 276.163   4
   2  -3  30 226.975 235.006   2
   3  -2 -30 923.928 242.548   3
  -3  -2  30 600.619 268.112   1
   3   2  31 4049.79 591.403   6
   3  -2 -31 3843.76 546.042   5
   3  -2 -31 4333.11 602.137   7
  -3   2 -31 4723.50 648.262   9
  -2   3  31 5291.83 651.691   6
  -2  -3 -31 5039.92 639.992   8
   2   3 -31 4185.36 644.551   5
   2  -3  31 5268.93 621.830   2
  -3  -2  31 5228.94 596.393   4
  -3  -2  31 5981.53 651.864   1
   3  -2 -31 5237.16 516.609   3
  -2   3  31 4898.00 640.106   4
   3  -2 -32 5864.56 681.794   5
   3  -2 -32 5071.01 666.051   7
  -2   3  32 6094.59 710.324   6
  -3   2 -32 5224.58 678.849   9
   3   2  32 6186.63 725.287   6
   2   3 -32 6069.98 773.133   5
  -2  -3 -32 6122.84 731.077   8
  -3  -2  32 5399.89 618.827   4
  -3  -2  32 6362.29 695.561   1
   3  -2 -32 5916.74 549.562   3
   2  -3  32 6290.14 677.641   2
  -2   3  32 5906.20 724.513   4
   3   2  33 135.268 245.274   6
   3  -2 -33 492.000 285.146   7
  -2   3  33 167.942 247.401   6
  -3   2 -33-10.3998 227.513   9
   2   3 -33 606.732 337.274   5
   3  -2 -33 466.427 292.495   5
  -2  -3 -33 63.5297 192.075   8
   2  -3  33 284.891 222.733   2
  -3  -2  33 2.24823 176.484   1
   3  -2 -33 298.938 198.485   3
  -3  -2  33 202.307 196.577   4
  -2   3  33 252.500 255.894   4
   2   3 -34 901.605 350.754   5
  -3   2 -34 1482.60 402.167   9
   3   2  34 2216.79 469.650   6
   3  -2 -34 1672.06 411.007   7
  -2   3  34 1202.92 372.137   6
   3  -2 -34 1524.22 393.659   5
  -2  -3 -34 1787.73 436.119   8
  -2   3  34 1965.38 481.071   4
  -3  -2  34 1804.24 396.582   4
  -3  -2  34 1071.45 308.352   1
   2  -3  34 1095.20 315.083   2
   3  -2 -34 1562.99 287.516   3
  -2   3  35 3400.62 556.329   6
   2   3 -35 3494.84 618.869   5
   3   2  35 4059.18 623.012   6
   3  -2 -35 3766.80 612.078   7
   3  -2 -35 3791.52 575.869   5
  -2  -3 -35 3090.23 551.262   8
  -2   3  35 2822.88 553.698   4
   2  -3  35 3487.39 574.112   1
  -3  -2  35 3533.89 512.082   4
   3   2  35 4128.91 646.019   2
   2  -3  35 4376.41 611.772   2
  -3  -2  35 2287.33 455.683   1
   3  -2 -36 1965.09 460.805   7
   3   2  36 2438.62 533.985   6
  -2   3  36 2050.31 429.808   6
   2   3 -36 1075.36 373.860   5
   3  -2 -36 1541.76 415.230   5
  -2  -3 -36 889.920 341.926   8
   3   2  36 1726.86 457.436   2
  -3  -2  36 2208.43 410.378   4
   2  -3  36 1706.26 441.172   1
  -3  -2  36 2134.69 426.614   1
  -2   3  36 1829.66 454.901   4
   2  -3  36 1355.33 345.572   2
  -2   3  37 808.012 298.124   6
   2   3 -37 682.891 308.102   5
   3  -2 -37 526.496 312.365   5
   3   2  37 608.875 323.706   6
   3  -2 -37 1092.29 392.065   7
  -2  -3 -37 622.109 321.615   8
   2  -3  37 683.118 269.475   2
  -3  -2  37 518.440 240.507   1
   2  -3  37 445.065 268.613   1
   3   2  37 246.289 313.720   2
  -3  -2  37 1387.16 375.433   4
  -2   3  37 911.592 372.314   4
   3  -2 -38 91.3557 244.492   5
   2   3 -38 65.0254 320.421   5
   3   2  38-225.309 272.776   6
  -2   3  38 640.055 321.869   6
   3  -2 -38-182.507 244.786   7
  -2  -3 -38 356.750 262.340   8
  -2   3  38 144.519 247.776   4
   2  -3  38 207.713 222.986   2
  -3  -2  38-80.9509 212.539   1
   3   2  38-440.729 281.061   2
  -3  -2  38 355.358 233.922   4
   2  -3  38 168.785 250.788   1
   3  -2 -39 7641.24 882.959   5
   3  -2 -39 9241.92 996.293   7
  -2  -3 -39 8231.32 915.759   8
   3   2  39 9113.67 959.181   6
  -2   3  39 8138.57 882.720   6
   2  -3  39 6963.66 865.107   1
   2  -3  39 7496.23 829.127   2
  -2   3  39 8178.58 921.881   4
   3   2  39 8782.16 986.063   2
  -3  -2  39 7279.72 825.828   1
   3  -2 -40 677.769 300.142   5
  -2   3  40 2021.04 449.858   6
   3  -2 -40 1494.17 423.554   7
   3   2  40 1649.52 490.563   6
  -2  -3 -40 2273.54 514.539   8
  -2   3  40 1664.89 436.569   4
   2  -3  40 1655.86 445.940   1
   3   2  40 1417.92 456.451   2
  -2  -3 -41 792.741 353.560   8
  -2   3  41 733.333 299.935   6
   3   2  41 779.660 372.954   6
   3  -2 -41 817.049 359.491   5
  -2   3  41 932.390 395.312   4
   2  -3  41 304.077 224.144   1
  -2  -3 -42 1224.11 386.961   8
  -2   3  42 2078.46 486.410   6
   3  -2 -42 1673.18 463.906   5
   3   2  42 2186.93 508.582   6
   2  -3  42 2208.87 539.462   1
  -3   3   0 5950.12 475.136   4
   3   3   0 6179.29 319.373   9
  -3  -3   0 5950.19 536.528   8
   3  -3   0 6686.32 540.633   6
  -3   3   0 5971.10 457.349   8
   3   3   0 6369.38 543.316   3
  -3   3   0 7120.80 574.622   2
   3  -3   0 5210.42 511.266   3
   3   3   0 6967.30 549.451   1
  -3   3   1-124.521 121.406   8
  -3   3  -1-1.60401 115.627   8
   3   3   1-14.5917 60.2846   9
   3  -3   1 120.267 138.551   6
  -3  -3   1 101.622 202.499   8
   3   3  -1 55.5955 81.1186   9
  -3  -3  -1-115.997 217.238   8
   3   3   1 82.4326 154.563   1
  -3  -3   1 66.8063 115.068   3
  -3  -3   1 16.0613 207.415   4
   3   3  -1-89.2627 219.629   3
  -3   3  -1 132.609 179.701   2
  -3   3  -1 165.144 176.679   4
  -3   3   1 157.906 160.528   4
   3   3   1 393.478 276.543   3
   3  -3  -1 350.023 250.885   3
   3   3  -1 403.378 172.314   1
   3  -3   1 5.17848 156.351   3
  -3   3   1 152.343 143.273   2
   3   3  -2 4036.70 279.819   9
  -3  -3   2 4229.33 449.715   8
  -3  -3  -2 3878.94 445.353   8
   3  -3   2 3930.17 414.739   6
   3   3   2 4188.45 217.924   9
  -3   3  -2 4499.69 371.085   8
  -3   3   2 4320.99 473.757   6
  -3   3  -2 4118.70 368.467   4
  -3  -3   2 4099.42 458.522   4
   3   3   2 4144.97 465.607   3
   3   3   2 4382.41 426.146   1
   3   3  -2 4129.47 435.660   1
   3   3  -2 4009.52 433.201   3
   3  -3   2 3340.37 412.730   3
  -3   3  -2 5078.35 485.639   2
   3  -3  -2 4086.18 443.301   3
  -3  -3   2 4241.44 424.725   3
  -3   3   2 4125.55 405.267   4
  -3   3   2 4173.43 436.510   2
  -3  -3  -3 7238.83 610.441   8
  -3  -3   3 7788.72 431.767   9
   3   3  -3 7443.40 417.918   9
   3   3   3 7586.38 309.425   9
  -3   3  -3 7305.20 484.685   8
  -3   3  -3 7511.47 486.607   4
   3  -3   3 7484.52 574.451   6
  -3   3   3 6984.78 590.877   6
  -3   3   3 7287.93 552.706   4
   3   3  -3 8044.84 614.499   3
   3  -3   3 8078.80 601.381   3
  -3  -3   3 7979.22 625.431   4
   3   3   3 8420.23 637.980   3
   3  -3  -3 7618.31 622.973   3
  -3   3   3 7959.84 609.713   2
   3   3  -3 7590.54 608.020   1
  -3   3  -3 8392.80 636.923   2
  -3  -3   3 7266.29 571.163   3
   3   3   3 7918.48 582.852   1
  -3   3  -4 149.804 100.525   8
  -3  -3   4 229.853 113.884   9
   3   3  -4 116.887 108.309   9
   3  -3   4 321.412 182.420   6
  -3  -3  -4-63.4255 220.858   8
  -3   3   4 317.286 268.816   6
   3   3   4 128.900 46.1239   9
  -3   3   4 190.175 219.160   4
  -3   3  -4 134.170 171.757   2
  -3   3  -4 205.462 139.856   4
   3   3   4 84.2337 125.151   1
   3   3  -4 406.101 206.143   1
  -3  -3   4 252.225 255.683   4
   3  -3  -4 248.000 203.047   3
   3   3   4 303.853 255.076   3
   3  -3   4 174.577 211.205   3
   3   3  -4 292.333 205.749   3
  -3   3   4 327.821 173.283   2
  -3  -3   4 200.382 124.209   3
  -3   3  -5 6671.51 437.351   4
  -3  -3   5 6981.17 438.864   9
  -3  -3  -5 6358.88 579.357   8
   3   3   5 6713.99 273.181   9
  -3   3  -5 6161.06 425.802   8
  -3   3   5 7665.14 580.251   4
   3   3  -5 6713.96 421.719   9
   3  -3   5 7667.29 563.134   6
  -3   3   5 6609.28 589.634   6
   3   3  -5 6697.70 551.272   3
   3   3   5 7508.75 562.840   1
  -3  -3   5 7012.79 587.997   4
   3  -3  -5 6900.95 587.121   3
   3   3   5 7110.23 595.622   3
   3  -3   5 7336.52 564.346   3
  -3   3  -5 7188.12 590.673   2
  -3   3   5 7396.49 585.106   2
  -3  -3   5 7173.17 549.062   3
   3   3  -5 6896.04 587.763   1
  -3  -3   6 4618.86 362.955   9
   3   3  -6 5043.22 369.853   9
   3   3   6 4983.61 226.897   9
  -3   3   6 4933.52 515.130   6
  -3   3  -6 4818.36 352.165   4
  -3   3   6 5062.54 475.253   8
  -3  -3  -6 5052.21 511.398   8
  -3   3  -6 4527.23 490.914   9
  -3   3  -6 4693.92 352.740   8
   3  -3   6 5424.93 475.760   6
   3   3  -6 5593.47 487.337   3
   3   3   6 5422.46 529.385   3
   3   3  -6 5719.06 510.185   4
  -3   3   6 4792.89 477.606   4
  -3   3   6 5388.99 497.275   2
   3  -3  -6 5340.75 529.373   3
  -3   3  -6 5565.88 526.324   2
  -3  -3   6 5226.98 468.921   3
   3  -3   6 4049.63 427.986   3
   3   3   6 5654.05 474.379   1
  -3  -3   6 5010.70 487.456   4
   3   3  -6 4761.70 489.101   1
  -3   3  -7 661.385 142.010   8
  -3   3   7 726.196 195.964   8
  -3   3  -7 940.998 272.634   9
   3   3  -7 624.093 170.604   9
  -3  -3  -7 630.735 261.224   8
  -3   3   7 404.201 234.410   6
  -3  -3   7 750.046 187.279   9
   3  -3   7 667.087 179.566   6
  -3   3   7 650.151 272.861   4
  -3   3  -7 915.957 230.402   2
  -3  -3   7 547.570 176.102   3
   3   3  -7 979.542 241.399   4
   3   3   7 595.836 191.800   4
  -3  -3   7 567.886 243.210   4
   3   3  -7 779.090 241.239   3
   3   3   7 699.718 254.367   3
   3  -3  -7 997.899 289.307   3
   3  -3   7 256.723 194.974   3
   3   3  -7 1003.86 244.832   1
  -3   3   7 946.128 250.401   2
  -3   3  -7 604.523 134.968   4
  -3   3   8 5690.64 518.498   8
  -3  -3   8 5965.46 445.428   9
   3   3  -8 5566.81 425.689   9
  -3   3  -8 5018.26 526.186   9
   3  -3   8 6178.93 435.018   7
  -3   3   8 6841.36 587.553   6
  -3  -3  -8 6112.67 563.851   8
  -3   3   8 4554.34 492.572   4
  -3   3  -8 5357.51 362.709   8
   3  -3   8 6698.33 533.256   6
  -3   3  -8 5882.43 354.541   4
   3   3  -8 5796.40 544.211   1
  -3   3  -8 6341.85 555.311   2
  -3  -3   8 5363.58 513.023   4
   3   3   8 5558.76 541.687   3
  -3   3   8 7335.90 592.504   2
   3   3  -8 6501.15 544.743   4
  -3  -3   8 6240.50 503.889   3
   3   3   8 5755.97 536.380   4
   3   3  -8 5269.28 480.161   3
   3  -3  -8 5284.68 523.463   3
   3  -3   8 5969.96 497.583   3
  -3   3  -9 393.527 122.011   8
  -3  -3   9 505.690 167.141   9
   3  -3   9 280.928 134.965   7
   3   3   9 455.049 86.8167   9
   3   3  -9 145.195 146.974   9
  -3   3   9 725.629 248.881   6
  -3  -3  -9 236.680 189.137   8
  -3   3  -9 264.706 219.875   9
   3  -3   9 476.438 181.144   6
  -3   3   9 788.462 264.080   4
  -3   3   9 552.769 191.868   8
   3   3  -9 508.370 206.091   4
  -3  -3   9 269.317 125.570   3
   3  -3  -9 640.872 256.823   3
   3   3   9 402.432 250.726   3
   3   3  -9 327.398 186.853   1
   3   3   9 392.391 184.811   4
   3  -3   9 454.344 255.530   2
  -3  -3   9 215.408 230.436   4
  -3   3   9 717.039 234.760   2
   3  -3   9 261.181 197.226   3
  -3   3  -9 502.650 195.898   2
   3   3  -9 772.198 237.417   3
  -3   3  -9 447.355 117.792   4
  -3  -3  -9 280.080 153.301   3
  -3   3 -10 12288.9 832.068   9
  -3   3 -10 13473.9 549.782   4
  -3  -3  10 12676.5 725.890   9
  -3  -3 -10 12524.7 857.775   8
   3   3  10 11833.8 519.486   9
   3  -3  10 12598.4 779.977   6
   3   3 -10 12897.6 729.306   9
  -3   3  10 12714.0 855.328   6
  -3   3  10 12761.3 838.020   4
   3  -3  10 13720.2 724.109   7
   3   3 -10 14241.0 849.476   4
   3   3 -10 13378.6 865.654   1
  -3   3 -10 14890.3 901.811   2
   3   3  10 13131.9 841.196   3
  -3  -3  10 13724.8 840.639   4
   3   3 -10 12954.6 769.443   3
   3  -3 -10 13669.6 855.125   3
   3  -3  10 13080.7 862.249   2
  -3  -3 -10 14160.3 860.078   3
  -3  -3  10 13725.7 781.881   3
   3   3  10 14218.8 867.283   4
   3  -3  10 12458.1 743.869   3
   3   3  11 2908.99 218.214   9
  -3   3 -11 2617.15 390.971   9
   3   3 -11 2964.39 352.926   9
  -3  -3  11 2588.46 327.922   9
  -3   3  11 2923.64 420.221   6
  -3   3  11 3326.36 430.639   4
  -3  -3 -11 3143.42 459.142   8
   3  -3  11 2808.76 320.230   7
   3  -3  11 3119.81 375.400   6
  -3   3  11 2829.93 380.488   8
  -3  -3  11 3423.33 370.023   3
   3   3 -11 3486.78 412.025   4
  -3  -3  11 2713.01 400.375   4
  -3   3 -11 2943.77 395.631   2
   3   3  11 3511.04 421.618   4
   3   3  11 3725.43 441.687   3
  -3   3 -11 3201.21 205.254   4
   3  -3 -11 3064.18 409.840   3
  -3  -3  11 3043.97 432.424   1
   3  -3  11 2990.88 350.497   3
   3   3 -11 3493.28 436.524   1
   3   3 -11 2548.15 335.342   3
   3  -3  11 2855.74 421.988   2
  -3  -3 -11 2792.77 381.249   3
  -3   3  12 218.687 247.123   4
  -3   3 -12 308.311 262.197   9
   3  -3  12 120.316 126.417   7
   3  -3  12 3.80776 145.528   6
   3   3  12 126.337 83.3008   9
   3   3 -12 210.770 183.181   9
  -3   3  12 394.915 311.148   6
  -3  -3  12 178.412 137.963   9
  -3  -3 -12 425.927 289.872   8
  -3   3  12 308.250 175.411   8
   3  -3 -12 15.5380 131.887   6
   3   3  12 163.402 215.556   3
   3   3 -12 98.0317 133.967   4
   3   3  12 124.482 164.455   4
   3   3 -12 155.595 181.264   3
  -3  -3  12 138.778 218.951   4
   3  -3 -12 116.548 213.412   3
  -3   3 -12 204.816 162.511   2
  -3   3 -12 89.7081 53.7211   4
   3  -3  12 82.2536 151.571   3
  -3  -3  12 37.5291 224.852   1
  -3  -3 -12 237.887 128.804   3
   3  -3  12 288.217 245.741   2
   3   3 -12 67.0461 155.523   1
  -3  -3  12 122.390 139.534   3
  -3  -3  13 12147.8 758.475   9
   3   3 -13 10356.9 714.122   9
   3  -3  13 13029.9 734.565   7
   3   3  13 11445.7 552.670   9
   3   3 -13 11791.0 786.461   4
  -3  -3 -13 11925.2 856.789   8
   3  -3 -13 12659.6 848.529   6
  -3   3 -13 11484.3 822.514   9
  -3   3  13 13030.9 856.152   8
  -3   3  13 11371.0 820.759   6
   3   3 -13 11704.1 506.966   6
  -3   3  13 11686.3 836.633   4
   3   3 -13 12609.3 859.784   1
   3   3  13 10349.2 758.388   3
  -3  -3  13 11250.7 766.943   4
   3  -3 -13 12292.9 815.835   3
   3   3  13 12495.2 825.545   4
   3   3 -13 11466.7 706.752   3
   3  -3  13 11990.7 712.402   3
  -3  -3  13 12458.0 731.872   3
  -3  -3  13 12538.7 863.159   1
  -3   3 -13 11968.2 837.325   2
   3  -3  13 10492.0 797.278   2
  -3  -3 -13 12784.3 822.363   3
  -3   3  14 98.0151 261.436   4
   3   3 -14 71.9401 64.5675   6
  -3  -3  14 236.317 163.887   7
   3  -3  14-89.8249 130.993   7
   3   3  14 130.224 157.511   8
  -3  -3  14 141.930 159.430   9
  -3   3 -14 139.442 74.1100   8
   3   3  14 48.7743 75.7742   9
  -3   3  14-39.0274 187.621   6
  -3  -3 -14 116.721 245.919   8
  -3   3 -14 46.7146 207.926   9
   3  -3 -14 359.604 186.674   6
  -3   3  14 40.2097 145.775   8
   3  -3  14-20.7927 220.550   2
  -3  -3  14-65.1229 199.994   4
   3   3 -14 301.434 175.381   3
   3   3  14-11.1193 166.821   4
  -3  -3 -14 28.0149 126.219   3
  -3   3 -14 104.877 154.076   2
   3   3 -14-14.4669 157.957   1
   3  -3 -14 312.879 241.516   3
   3  -3  14-6.45847 141.168   3
  -3  -3  14-67.3103 125.260   3
   3   3  14-27.3618 167.936   3
  -3  -3  14 676.098 330.864   1
   3   3 -14 188.089 148.671   4
   3   3  15 3110.23 281.230   9
   3  -3  15 3513.19 387.372   7
   3   3  15 3087.75 418.897   8
  -3  -3  15 3157.26 416.341   7
  -3   3 -15 3958.86 483.940   9
   3   3 -15 3709.20 205.989   6
  -3   3 -15 3852.24 231.685   8
  -3   3  15 3684.43 491.512   6
  -3  -3  15 3590.39 410.189   9
  -3  -3 -15 3339.33 458.810   8
   3  -3  15 3831.27 452.492   5
   3  -3 -15 3560.95 445.860   6
   3  -3  15 3455.66 461.401   2
   3   3  15 3132.38 430.832   3
   3   3 -15 3605.09 423.548   4
   3   3  15 3737.60 456.160   4
  -3   3  15 3855.03 486.778   4
  -3  -3 -15 3702.40 433.131   3
  -3  -3  15 3542.81 478.177   1
  -3  -3  15 3456.15 369.312   3
   3   3 -15 3793.40 471.297   1
   3  -3  15 3679.22 369.780   3
   3   3 -15 3550.34 374.312   3
  -3   3 -15 4153.20 489.940   2
   3  -3 -15 3378.44 437.073   3
  -3  -3  15 3105.25 412.508   4
   3  -3 -15 4090.56 284.661   1
  -3  -3  16 177.903 133.097   7
   3   3  16 444.467 120.755   9
  -3   3  16 369.685 274.937   6
  -3   3 -16 480.035 83.1450   8
  -3   3 -16 657.541 263.104   9
  -3  -3 -16 349.008 244.709   8
   3  -3  16 708.923 207.427   7
   3  -3 -16 23.3027 158.080   6
  -3  -3  16 418.274 184.082   9
   3   3 -16 488.519 63.8963   6
   3   3  16 419.191 206.294   4
   3   3 -16 279.717 130.794   4
   3  -3 -16 442.230 249.562   3
  -3   3  16 723.528 274.485   4
  -3  -3  16 429.353 211.185   4
   3   3 -16 624.899 204.909   3
   3  -3  16 329.889 255.560   2
  -3  -3  16 323.754 250.478   1
   3  -3  16 406.429 150.470   3
   3   3  16 505.465 256.471   3
  -3   3 -16 390.112 212.961   2
  -3  -3  16 317.279 145.404   3
   3  -3 -16 409.457 104.431   1
  -3  -3 -16 738.489 221.307   3
  -3   3 -17 58.1962 42.1112   8
  -3   3 -17-377.480 250.911   9
  -3  -3  17 66.1667 142.446   9
   3   3  17 11.0494 81.2768   9
  -3   3 -17-44.5435 52.0024   8
  -3   3  17 22.7648 215.286   6
   3  -3  17 114.056 129.527   7
  -3  -3  17 8.81313 157.373   7
  -3  -3 -17 518.465 286.500   8
   3  -3 -17 65.5286 191.524   3
   3   3  17-280.732 193.094   3
   3   3 -17-276.154 160.836   3
  -3  -3  17 75.2973 180.314   4
   3  -3  17 130.697 233.226   2
  -3   3  17 343.810 256.331   4
  -3  -3 -17-160.158 155.103   3
   3  -3  17-109.852 139.688   3
   3  -3 -17-45.5823 79.6270   1
  -3  -3  17 120.905 118.951   3
   3   3 -17-61.7385 133.412   4
  -3  -3  17-114.836 189.464   1
   3   3 -18 6663.14 587.521   4
   3  -3  18 6875.29 588.367   7
   3   3  18 6361.81 460.290   9
  -3   3 -18 6630.80 648.937   9
  -3   3  18 6761.71 650.787   6
   3   3 -18 5833.63 625.858   5
  -3  -3 -18 5889.00 641.224   8
  -3  -3  18 6749.91 608.920   9
  -3  -3  18 5926.79 484.691   3
   3   3 -18 5730.34 468.983   3
  -3  -3  18 6061.90 648.786   1
  -3   3  18 6444.68 669.905   4
   3  -3 -18 7267.57 360.453   1
  -3  -3 -18 6788.30 600.986   3
  -3  -3  18 6793.89 601.734   4
   3  -3 -18 6531.04 606.090   3
   3   3  18 6269.93 590.080   3
   3  -3  18 6927.97 495.897   3
   3  -3  18 6099.78 621.954   2
   3   3  19 1841.77 250.817   9
   3   3 -19 1641.13 379.270   5
  -3   3 -19 2437.97 433.620   9
  -3  -3  19 2369.89 365.754   9
  -3   3  19 1933.03 382.371   6
  -3  -3 -19 2273.29 425.958   8
  -3   3  19 2114.57 422.511   4
   3   3 -19 2052.89 280.175   3
   3  -3  19 2457.22 417.590   2
  -3  -3  19 1954.89 391.180   1
   3  -3  19 2566.11 303.625   3
   3  -3 -19 2464.04 393.937   3
   3  -3 -19 2367.85 187.137   1
  -3  -3  19 2118.99 284.981   3
   3   3 -19 2003.11 328.191   4
  -3  -3  19 2476.89 400.585   4
  -3  -3 -19 2830.73 392.662   3
   3   3  20 5235.69 620.589   6
  -3   3 -20 3891.69 541.091   9
   3   3  20 5051.41 492.995   5
  -3   3  20 3937.77 521.711   6
  -3  -3 -20 3857.20 531.186   8
   3   3 -20 4180.02 545.858   5
   3  -3 -20 4322.26 502.423   3
   3   3 -20 3702.66 369.720   3
   3  -3  20 4357.18 549.512   2
  -3  -3  20 4393.28 487.174   4
   3  -3  20 4364.96 384.147   3
  -3  -3  20 3511.32 510.432   1
  -3  -3  20 4050.78 387.221   3
   3   3 -20 3918.30 464.583   4
  -3   3  20 3758.02 531.139   4
  -3  -3 -20 4985.33 510.743   3
   3  -3 -21 214.096 180.357   5
   3   3 -21 846.939 316.717   5
  -3   3 -21 102.591 252.271   9
   3   3  21 594.941 314.554   6
  -3   3  21 680.315 283.784   6
  -3  -3 -21 421.367 263.887   8
   3   3  21 770.476 232.933   5
   3  -3  21 416.955 230.203   2
   3   3 -21 618.111 202.105   4
  -3  -3 -21 467.777 172.289   3
  -3  -3  21 83.0446 197.864   4
   3   3 -21 632.633 189.347   3
  -3  -3  21 230.115 254.476   1
   3  -3 -21 965.656 268.895   3
  -3  -3  21 640.743 168.111   3
  -3   3  21 248.056 251.972   4
   3  -3  21 584.984 154.401   3
   3  -3 -22 2016.56 342.066   5
   3   3 -22 1840.34 399.341   5
  -3   3 -22 1939.85 418.561   9
   3   3  22 1654.71 263.882   9
  -3   3  22 1898.31 387.690   6
   3   3  22 1747.27 323.544   5
   3   3  22 2233.18 462.537   6
  -3  -3 -22 1327.71 331.401   8
  -3   3  22 2081.67 432.352   4
   3   3 -22 2521.55 292.205   3
  -3  -3  22 2419.06 435.058   1
  -3  -3  22 2182.16 371.673   4
   3   3 -22 2097.57 344.001   4
   3  -3 -22 2204.56 381.823   3
  -3  -3  22 2457.72 292.522   3
   3  -3  22 2365.81 431.936   2
  -3  -3 -22 2565.39 371.173   3
   3  -3  22 2395.05 268.820   3
  -3   3 -23 79.3381 263.309   9
   3   3  23 50.8199 96.1258   9
   3  -3 -23-15.0974 185.840   5
   3   3 -23 13.1239 249.816   5
  -3   3  23 113.799 257.389   6
   3   3  23 84.8482 247.109   6
   3   3  23 202.990 158.498   5
  -3  -3 -23 38.0412 235.159   8
   3  -3  23-48.4477 207.927   2
  -3  -3  23 160.613 204.055   4
   3   3 -23-96.7177 117.812   3
  -3  -3  23 159.592 126.553   3
  -3  -3  23 370.604 271.155   1
  -3   3  23 16.6204 249.956   4
   3  -3 -23 24.7236 197.757   3
   3  -3  23 88.6363 105.409   3
   3   3  24 1975.35 339.426   5
  -3  -3 -24 1860.66 407.825   8
  -3   3 -24 2115.54 414.965   9
   3   3  24 2103.25 325.609   9
   3  -3 -24 1939.76 340.389   5
   3   3  24 2538.19 448.528   6
   3   3 -24 2250.47 467.305   5
  -3   3  24 3062.76 477.120   6
   3  -3  24 2510.73 446.342   2
  -3  -3  24 2010.29 264.295   3
   3  -3  24 1895.51 229.755   3
  -3  -3  24 2095.31 431.400   1
   3   3 -24 2394.06 271.495   3
   3  -3 -24 1643.32 336.171   3
  -3   3  24 1955.61 414.882   4
  -3  -3  24 1322.93 299.679   4
  -3   3  25 932.679 350.910   6
   3  -3 -25 724.888 264.863   5
   3   3  25 891.162 225.086   9
   3   3  25 1134.19 341.975   6
  -3  -3 -25 713.399 340.359   8
   3   3 -25 962.398 323.205   5
  -3   3 -25 886.958 311.693   9
   3  -3  25 987.725 345.008   2
   3  -3  25 1096.73 172.790   3
  -3  -3  25 1385.75 377.077   1
  -3   3  25 1584.16 421.152   4
  -3  -3  25 1091.79 192.734   3
   3  -3 -25 946.432 269.015   3
   3   3 -25 1247.27 199.188   3
  -3  -3  25 960.119 301.292   4
   3   3 -26 35168.2 1868.61   5
  -3  -3 -26 34061.8 1783.10   8
   3   3  26 32703.0 1809.96   6
   3   3  26 32835.1 1560.21   9
  -3   3 -26 30781.8 1763.78   9
  -3   3  26 31190.3 1711.37   6
  -3  -3  26 34857.2 1580.26   8
  -3   3  26 32558.5 1797.22   4
   3  -3 -26 33033.3 1624.16   5
  -3  -3  26 34825.4 1660.41   4
  -3  -3  26 33781.9 1783.83   1
   3   3 -26 35476.1 1330.51   3
   3  -3  26 32403.0 1741.50   2
   3  -3 -26 34342.9 1651.66   3
   3  -3  26 36937.0 1263.72   3
  -3  -3  27 258.092 135.606   8
   3   3  27 313.168 144.577   9
  -3   3  27 235.375 261.342   6
   3   3 -27-51.8044 271.332   5
   3   3  27-6.53263 210.966   6
   3  -3 -27-84.4066 174.952   5
  -3   3 -27 115.602 239.120   9
  -3  -3 -27 151.443 257.800   8
   3  -3  27 103.297 65.8631   3
  -3  -3  27 395.982 256.435   4
   3  -3  27 231.022 265.142   2
  -3   3  27-135.451 242.383   4
   3  -3 -27 120.300 186.702   3
  -3  -3  27 157.045 260.237   1
   3   3 -27 64.0031 89.9632   3
  -3   3  28 19.9982 265.085   6
  -3   3 -28-0.96781 208.175   9
   3   3  28 138.805 231.263   6
   3  -3 -28 66.0980 161.823   5
  -3  -3 -28 320.047 287.722   8
   3   3 -28 718.034 357.187   5
   3  -3  28 238.591 251.500   2
  -3   3  28 160.523 244.221   4
   3  -3 -28 264.510 207.118   3
  -3  -3  28 502.377 307.924   1
  -3  -3  28 367.654 238.055   4
  -3   3  29-278.064 262.138   6
  -3   3 -29-25.9663 240.135   9
   3   3  29 424.742 227.230   6
   3   3 -29 368.225 283.977   5
   3  -3 -29-277.361 242.660   5
  -3  -3 -29-223.625 232.068   8
  -3  -3  29-287.444 264.281   1
   3  -3  29-72.7375 225.983   2
  -3   3  29-176.641 225.546   4
   3  -3 -29-19.1733 178.081   3
  -3  -3  29 181.964 189.011   4
  -3   3  30 170.806 232.519   6
   3  -3 -30 521.522 225.177   5
  -3   3 -30 481.416 276.085   9
   3  -3 -30 791.622 323.653   7
   3   3  30 413.039 274.164   6
   3   3 -30 250.913 235.578   5
  -3  -3 -30 540.507 290.315   8
  -3   3  30-44.2703 254.447   4
  -3  -3  30 571.663 326.445   1
  -3  -3  30 343.836 199.597   4
   3  -3 -30 829.147 253.858   3
   3  -3  30 393.099 282.163   2
  -3   3  31 45.8628 219.049   6
  -3   3 -31-24.5405 230.216   9
   3   3  31 24.6200 241.103   6
   3   3 -31 382.122 312.617   5
   3  -3 -31-186.320 210.119   5
  -3  -3 -31 178.355 259.021   8
   3  -3 -31 23.6742 253.771   7
   3  -3  31-106.428 245.931   2
  -3  -3  31 127.820 242.420   1
   3  -3 -31 7.80687 172.357   3
  -3  -3  31-94.2083 183.923   4
  -3   3  31 97.3085 301.228   4
  -3   3  32 104.521 197.494   6
  -3   3 -32 151.014 197.272   9
   3   3  32 133.494 246.526   6
   3  -3 -32 114.559 249.940   7
   3   3 -32 5.22628 280.769   5
   3  -3 -32 143.259 193.336   5
  -3  -3 -32 236.741 274.680   8
   3  -3  32-207.720 263.027   2
  -3   3  32 79.0445 214.635   4
   3  -3 -32 267.787 207.547   3
  -3  -3  32 376.870 292.370   1
  -3  -3  32 375.342 214.497   4
   3  -3 -33 825.750 351.594   7
  -3   3  33 1110.83 361.109   6
  -3   3 -33 939.689 376.293   9
   3   3 -33 1133.65 408.866   5
   3   3  33 1497.87 418.822   6
   3  -3 -33 746.501 299.608   5
  -3  -3 -33 465.168 277.306   8
   3  -3  33 1144.53 383.017   2
  -3  -3  33 1156.87 373.224   1
  -3   3  33 574.995 271.444   4
  -3  -3  33 464.162 231.869   4
   3  -3 -33 830.546 253.651   3
   3  -3 -34 10911.0 1018.82   7
   3   3  34 10724.8 1023.77   6
  -3   3 -34 11453.4 1086.54   9
  -3   3  34 12939.6 1124.50   4
  -3  -3 -34 11408.3 1034.06   8
  -3   3  34 10160.0 953.498   6
   3   3 -34 9974.66 1069.88   5
   3  -3 -34 11285.9 962.481   5
   3  -3 -34 11444.0 861.227   3
  -3  -3  34 11015.7 884.336   4
   3  -3  34 8905.04 920.904   2
  -3  -3  34 10636.7 984.213   1
  -3   3  35-203.453 232.816   6
   3   3  35-193.517 271.779   6
   3  -3 -35 47.6169 260.206   5
  -3   3 -35-188.267 294.772   9
   3  -3 -35 1.68816 230.136   7
   3   3 -35-362.996 336.850   5
  -3  -3 -35-119.514 234.694   8
  -3   3  35 134.094 278.991   4
   3  -3  35-253.855 268.587   2
  -3  -3  35-160.088 170.044   4
  -3  -3  35 632.931 289.275   1
   3  -3 -35 93.5491 133.720   3
  -3   3 -36 1252.59 444.524   9
  -3   3  36 1219.52 371.781   6
   3  -3 -36 1520.37 410.099   5
   3   3  36 2042.53 472.347   6
   3  -3 -36 2518.73 516.389   7
  -3  -3 -36 1441.86 398.472   8
   3   3 -36 1746.56 477.734   5
   3  -3  36 1720.81 453.283   2
  -3  -3  36 1707.43 454.324   1
  -3   3  36 1997.35 467.954   4
   3  -3 -37-439.429 314.823   7
  -3   3  37 472.165 291.508   6
   3  -3 -37 14.6614 202.921   5
   3   3 -37 94.1926 336.483   5
   3   3  37-31.4326 247.587   6
  -3   3 -37 398.593 270.898   9
  -3  -3 -37-350.910 264.329   8
  -3   3  37 2.45150 249.480   4
  -3  -3  37 106.594 258.538   1
   3  -3  37-11.7571 220.707   2
   3  -3 -38 2793.45 522.698   5
  -3   3 -38 2046.16 476.411   9
   3   3  38 2863.99 561.769   6
   3  -3 -38 1842.88 477.362   7
  -3  -3 -38 2555.88 533.364   8
  -3   3  38 1995.63 458.622   6
  -3  -3  38 2484.17 508.882   1
  -3   3  38 2281.38 528.674   4
   3  -3  38 1579.99 419.679   2
   3  -3 -39 594.980 349.748   7
  -3   3  39 129.464 249.534   6
   3  -3 -39-118.227 183.058   5
   3   3  39-178.183 294.339   6
  -3  -3 -39-225.905 283.282   8
  -3  -3  39 13.0538 210.350   1
  -3   3  39 260.245 261.181   4
   3  -3  39 257.568 262.228   2
  -3   3  40-237.346 197.946   6
   3  -3 -40 210.699 201.194   5
  -3  -3 -40 11.5121 262.270   8
   3  -3  40-358.938 291.615   2
   3  -3  40 293.381 284.924   1
  -3  -3  40 480.008 256.065   1
   3  -3 -41 1243.21 402.625   5
  -3  -3 -41 456.359 310.686   8
  -3  -3  41 726.902 333.739   1
   3  -3  41 1004.22 292.828   2
   0   4   0 767632. 21728.0   8
   4   0   0 786266. 21853.2   4
   0  -4   0 766595. 21748.3   6
   0   4   0 741129. 21737.2   6
   0  -4   0 759122. 21712.6   8
  -4   0   0 781361. 21753.2   2
  -4   0   0 739383. 21809.4   4
   0  -4   0 737738. 21735.3   1
   4   0   0 755059. 21747.0   2
   4   0   0 798903. 21897.0   3
   0   4   1 19234.7 900.182   8
   0  -4   1 18658.4 926.218   8
   0  -4  -1 18487.6 912.784   6
   0   4  -1 17158.2 850.896   8
   4   0   1 18561.9 937.041   4
   0   4  -1 18153.1 875.086   6
   0   4   1 18183.8 907.321   6
  -4   0   1 17119.5 593.509   7
   0  -4   1 22434.3 952.974   6
   4   0  -1 18484.1 951.639   4
   0  -4   1 17841.1 901.732   1
   4   0  -1 18173.5 884.431   2
  -4   0  -1 19620.2 959.532   4
   4   0   1 16851.2 888.649   2
  -4   0   1 16314.1 854.109   2
   0  -4  -1 18382.7 872.187   1
   4   0   1 19411.1 994.280   3
  -4   0   1 17381.2 939.905   4
  -4   0  -1 18116.5 902.761   2
   0   4   2-101.551 199.460   6
  -4   0   2 224.944 55.5849   7
   0   4  -2 384.203 254.389   9
   0  -4   2 556.259 189.346   8
   0   4  -2 463.617 150.519   8
   0  -4  -2 92.9007 119.060   6
   0   4   2 443.266 159.956   8
   0   4  -2 533.905 199.584   6
   0  -4   2 251.129 131.986   6
   0  -4  -2 421.193 214.879   8
  -4   0   2 72.6867 227.008   4
  -4   0   2 68.4322 116.947   2
   4   0  -2 14.2442 137.626   2
   0  -4   2 282.792 182.012   1
   4   0  -2 321.906 164.989   4
  -4   0  -2 358.000 203.622   4
   4   0   2 389.875 155.843   4
   0  -4  -2 288.798 144.232   1
   4   0   2 155.702 168.972   2
   4   0  -2 268.629 241.026   3
   4   0   2 272.674 258.712   3
  -4   0  -2 122.309 126.846   2
   0   4   3 961.954 236.231   6
   0  -4  -3 1072.50 221.865   6
   0   4  -3 1257.29 289.070   9
   0   4  -3 1007.55 209.419   6
   0   4  -3 1032.97 186.742   8
   0   4   3 1092.72 231.807   8
   0  -4   3 1057.43 193.454   6
  -4   0   3 893.084 95.8429   7
   0  -4   3 1147.09 209.882   8
   0  -4  -3 767.822 216.215   8
   4   0  -3 915.716 202.747   2
  -4   0  -3 854.460 203.224   2
   4   0  -3 985.986 222.942   4
  -4   0   3 696.447 256.701   4
  -4   0   3 1055.65 194.550   2
   0  -4  -3 1147.03 195.394   1
   4   0   3 969.681 214.576   4
  -4   0  -3 932.634 251.998   4
   4   0  -3 912.832 253.475   3
   4   0   3 1193.18 310.084   3
   0  -4  -4 376.683 201.688   8
   0   4  -4 891.812 193.071   6
   0  -4  -4 962.572 224.593   6
  -4   0  -4 827.571 175.040   9
   0   4  -4 717.279 153.991   8
   0  -4   4 594.011 166.766   6
   0   4  -4 756.530 155.416   5
   0  -4   4 682.521 175.969   8
   0   4  -4 519.196 261.909   9
   0   4   4 767.174 259.888   6
   4   0   4 828.576 270.278   3
   4   0   4 791.278 201.845   4
  -4   0  -4 637.868 215.307   4
   4   0  -4 1097.46 291.093   3
  -4   0   4 901.872 263.845   4
  -4   0   4 557.818 152.908   2
   0  -4  -4 679.053 162.278   1
   0   4  -4 712.492 198.013   2
  -4   0  -4 598.414 197.291   2
   4   0  -4 677.835 172.743   2
   0   4  -5 16174.6 730.405   5
   4   0   5 15554.0 812.384   4
  -4   0  -5 15034.5 688.918   9
   0  -4   5 15552.4 727.490   6
   0  -4  -5 15396.9 848.310   8
   0   4  -5 14260.4 696.755   8
   0   4   5 15454.5 861.156   6
   0  -4  -5 17303.8 895.989   6
   0   4  -5 16453.4 743.398   6
   0  -4   5 16097.1 719.572   8
   0   4  -5 15038.9 862.775   9
  -4   0   5 15093.4 879.768   4
  -4   0  -5 16120.5 824.359   4
   0   4  -5 14457.9 755.930   4
   0   4  -5 16400.8 841.702   2
   4   0   5 15389.5 871.087   3
  -4   0   5 13751.5 717.604   2
   4   0  -5 16781.6 896.020   3
   0  -4  -5 15376.2 716.500   1
   4   0  -5 14218.8 732.827   2
   0   4  -6-195.649 245.695   9
   0  -4  -6 428.029 258.918   8
   0   4  -6 1.60808 74.9884   8
   0   4  -6-23.8013 122.399   6
   0  -4  -6-2.06510 146.786   6
   0   4  -6 134.739 149.401   5
   0  -4   6-18.1053 94.9475   6
   0  -4   6 33.8120 128.306   8
  -4   0  -6-74.8903 121.093   9
   0   4   6 132.315 237.176   6
   4   0   6-235.793 217.970   3
   4   0  -6 600.753 263.953   3
  -4   0   6 35.1981 98.4108   2
   0   4  -6 176.715 105.282   4
  -4   0  -6-111.335 181.105   4
   4   0   6-4.30178 125.953   4
   4   0  -6 259.733 138.384   2
  -4   0   6 95.4529 160.743   3
   0  -4   6-54.9909 134.183   3
   0  -4  -6-3.04983 106.219   1
  -4   0   6 340.865 257.493   4
   0   4  -6 43.7687 128.219   2
   0   4  -7 8177.86 529.092   5
   0  -4  -7 8354.19 631.112   8
   0   4  -7 9672.33 670.548   9
   0  -4   7 8509.30 481.877   6
   4   0   7 8091.62 555.471   4
  -4   0  -7 8754.50 482.099   9
   0  -4  -7 9492.90 648.128   6
   0   4   7 8608.15 642.190   6
   0  -4   7 9051.96 475.054   8
   0   4  -7 8486.95 486.980   6
  -4   0   7 9662.59 690.477   4
   0   4  -7 8919.23 535.677   4
   0  -4   7 9581.16 601.399   3
  -4   0  -7 9179.53 596.868   4
   4   0  -7 8838.20 521.785   2
   0   4  -7 8865.86 586.503   2
   4   0  -7 8416.42 629.132   3
  -4   0   7 8139.83 494.726   2
   4   0   7 9086.48 632.213   3
  -4   0   7 8606.94 616.450   3
   0  -4  -7 8441.61 469.510   1
   0   4  -8 190.567 162.821   5
   0   4  -8 84.5887 222.785   9
  -4   0  -8 168.637 111.745   9
   0   4  -8 1.20641 101.538   6
   0  -4   8 149.482 105.129   6
   0  -4   8 24.2285 96.0280   8
   0  -4  -8 272.826 193.212   8
   0  -4  -8 61.9551 140.429   6
   0   4   8 136.583 207.174   6
   4   0   8 110.468 178.457   3
  -4   0   8-13.1345 195.975   4
  -4   0   8 70.1982 130.487   3
   4   0   8 252.206 147.328   4
   0   4  -8-48.1288 99.7122   4
  -4   0  -8-44.6009 171.328   4
  -4   0   8 47.1044 99.3236   2
   0  -4   8 39.4968 126.282   3
   0  -4  -8 18.5052 96.9458   1
   4   0  -8-66.5800 207.218   3
   0   4  -8-51.1444 134.691   2
   0  -4   9-39.9986 91.8572   6
   0   4  -9 221.526 115.070   6
   0   4  -9 171.788 145.738   5
   0  -4  -9 76.2681 149.336   6
   0   4  -9 15.8392 195.329   9
   0  -4   9 42.8494 86.5572   8
   0  -4  -9-112.343 188.110   8
   0   4   9-416.834 269.079   6
  -4   0  -9 137.255 114.980   9
   0   4  -9-38.0278 129.608   2
  -4   0   9-77.2881 189.649   4
   4   0   9 113.243 127.652   4
  -4   0   9-108.801 100.703   2
   4   0   9-20.5020 196.392   3
  -4   0  -9-34.9625 157.695   4
   0  -4   9 82.5010 120.375   3
   0   4  -9 85.2108 90.5367   4
  -4   0   9 28.1790 142.776   3
   4   0  -9 27.9425 164.403   3
   0   4 -10-52.3459 212.084   9
  -4   0 -10 29.7662 107.431   9
   0   4 -10 152.231 171.202   5
   0  -4 -10 39.4379 121.701   6
   0  -4  10 1.97939 76.3080   6
   0  -4  10 2.46315 83.2187   8
   0  -4 -10-264.198 211.708   8
   0   4  10 90.0299 173.286   6
  -4   0  10-48.2903 194.970   4
  -4   0  10-38.9628 102.183   2
   4   0 -10 124.467 155.643   1
   0   4 -10-19.7389 117.000   2
  -4   0 -10-182.576 173.080   4
   0   4 -10-16.0109 91.3813   4
   4   0  10 63.9631 126.810   4
   0  -4  10 48.1697 111.718   3
  -4   0  10 12.2565 109.245   3
   4   0  10 106.012 193.880   3
   4   0 -10-64.2157 171.696   3
  -4   0 -11 1977.64 326.192   8
   0  -4  11 1701.24 188.101   6
   0  -4 -11 2049.36 362.495   8
   0   4 -11 1716.58 290.838   5
   0   4 -11 1532.01 320.262   9
   0  -4  11 2117.90 346.156   9
  -4   0 -11 1603.91 220.242   9
   0  -4  11 1926.09 178.431   8
   0   4  11 1923.37 373.529   6
   4   0  11 1448.33 277.367   3
  -4   0  11 1995.69 339.316   4
   0   4 -11 1502.68 200.602   4
   4   0  11 2001.41 262.011   4
   4   0 -11 1835.37 292.632   1
  -4   0  11 1426.82 190.888   2
   0  -4  11 1622.42 242.367   3
  -4   0 -11 1559.38 261.373   4
  -4   0  11 2082.16 314.104   3
   0   4 -11 1841.97 259.239   2
   4   0 -11 1912.71 320.577   3
   0   4 -12 7996.11 596.252   5
  -4   0 -12 8608.26 518.200   9
   0  -4  12 8720.83 427.247   6
   0   4 -12 8519.06 678.269   9
   0  -4  12 8108.98 385.009   8
  -4   0 -12 8191.38 606.611   8
   0   4  12 8641.50 698.381   6
   0  -4 -12 8604.03 703.379   8
  -4   0  12 8616.89 691.147   4
   0  -4  12 8917.58 696.608   9
   4   0  12 8685.38 556.005   4
   4   0  12 9752.19 642.860   3
   4   0 -12 9558.66 645.600   1
  -4   0  12 8557.28 626.853   3
   0   4 -12 8171.58 488.507   4
   4   0 -12 9105.84 646.290   3
  -4   0  12 7172.02 451.415   2
   0   4 -12 8497.79 572.070   2
   0  -4  12 8683.70 550.468   3
   0   4 -13 11906.0 820.009   9
   0  -4  13 11698.1 466.834   8
   0  -4 -13 13332.2 846.392   6
   0  -4  13 11980.9 512.183   6
  -4   0 -13 10771.1 721.771   8
   0  -4  13 13114.6 852.272   9
  -4   0  13 12735.5 858.803   4
   0   4 -13 11448.1 748.551   5
  -4   0 -13 11434.9 638.434   9
   0   4  13 12284.1 833.216   6
   0  -4 -13 12151.5 832.836   8
   4   0  13 12155.2 672.061   4
   0  -4  13 11061.1 637.917   3
   0   4 -13 11268.6 590.067   4
  -4   0  13 12652.9 782.425   3
   4   0 -13 11816.9 754.169   3
   0   4 -13 10932.8 672.623   2
  -4   0  13 10822.7 569.170   2
   4   0  13 10773.0 730.581   3
   4   0 -13 12431.2 771.082   1
   0  -4  14 1536.38 309.455   9
   0   4 -14 885.235 258.486   9
   0   4  14 926.206 257.657   8
  -4   0 -14 1230.38 214.377   9
   0  -4  14 993.346 103.759   8
   0   4 -14 1300.08 293.120   5
   0  -4  14 1163.19 137.824   6
   0  -4 -14 1063.76 258.937   6
   0   4  14 1959.03 392.718   6
   0  -4 -14 1368.20 351.363   8
  -4   0 -14 929.657 255.178   8
   4   0 -14 2025.61 335.557   3
  -4   0  14 1022.08 162.184   2
   0   4 -14 965.202 159.087   4
   0  -4  14 1295.45 214.267   3
   4   0 -14 1062.92 249.113   4
   4   0  14 1173.44 211.865   4
   0   4 -14 1202.52 241.767   2
  -4   0  14 1296.50 359.716   4
   4   0 -14 1256.77 254.047   1
  -4   0  14 973.085 231.383   3
   4   0  14 1247.14 269.392   3
   0  -4  14 1878.21 381.879   1
   4   0  15 11502.9 685.222   9
   0  -4  15 12622.5 873.737   9
  -4   0 -15 11527.5 682.583   9
   0  -4 -15 13042.6 873.058   6
   0   4 -15 15420.0 917.618   5
   0  -4  15 12813.8 500.159   6
   0   4  15 17224.4 1045.28   6
  -4   0 -15 11698.3 766.092   8
   0   4  15 12804.1 867.975   8
   0  -4 -15 12298.7 937.066   8
  -4   0  15 19751.9 1095.29   4
   0   4 -15 10851.1 832.404   9
   0  -4  15 11793.2 434.495   8
   0   4 -15 11471.3 593.040   4
   4   0 -15 13108.1 877.535   4
   0  -4  15 15397.0 990.524   1
  -4   0  15 10901.8 583.528   2
   4   0 -15 16054.4 893.081   3
  -4   0  15 12738.3 785.601   3
   4   0  15 12084.4 693.144   4
   0   4 -15 12367.8 719.015   2
   4   0  15 13265.2 970.976   2
   0  -4 -15 12637.3 836.547   3
   4   0  15 11488.4 748.132   3
   4   0 -15 12787.9 787.913   1
   0  -4  15 12921.9 672.608   3
   0  -4  16 339297. 9634.04   7
   4   0  16 292646. 9198.53   9
  -4   0 -16 304770. 9252.15   7
  -4   0 -16 300579. 9215.13   9
   0  -4  16 327550. 8847.13   6
   0   4  16 305299. 9532.54   6
  -4   0  16 310524. 9520.02   4
   0   4 -16 300532. 9435.21   5
   0  -4 -16 306593. 9539.12   8
   0   4 -16 298384. 9029.11   4
   0   4 -16 305493. 9535.27   9
   0  -4  16 325270. 9610.45   9
  -4   0 -16 307652. 9342.68   8
   4   0 -16 345480. 9629.93   4
   0  -4  16 312497. 9115.07   3
  -4   0  16 318705. 9377.99   3
   4   0  16 313003. 9179.87   4
   0  -4 -16 325805. 9518.45   3
  -4   0  16 304517. 9032.33   2
   4   0 -16 304304. 9335.32   3
   0   4 -16 303538. 9247.26   2
   4   0  16 307360. 9534.44   2
   0  -4  16 302244. 9556.41   1
   4   0  16 301866. 9302.33   3
   4   0 -16 330146. 9414.50   1
   0   4 -17 8112.56 697.828   5
  -4   0 -17 8737.63 629.805   7
   0   4 -17 4831.85 352.317   4
   0   4  17 9742.12 789.451   6
  -4   0 -17 5115.87 503.865   8
  -4   0 -17 4677.54 447.255   9
  -4   0  17 8755.03 800.325   4
   0  -4 -17 5733.45 615.071   8
   0  -4  17 5262.12 245.930   6
   0   4 -17 4515.21 535.217   9
   4   0  17 5091.86 420.490   4
   0  -4  17 7655.29 694.889   1
   0  -4 -17 5705.74 551.349   3
   0  -4  17 5012.01 381.120   3
   4   0  17 7818.39 693.545   2
  -4   0  17 5444.14 501.907   3
  -4   0  17 5007.64 356.059   2
   0   4 -17 4466.32 421.137   2
   4   0  17 4880.68 471.697   3
  -4   0 -17 6531.52 525.638   3
   4   0 -17 7270.79 579.577   3
   4   0 -17 5835.36 522.947   1
  -4   0 -18 1608.22 281.120   9
   0   4 -18 1936.62 385.080   5
  -4   0 -18 1886.59 323.020   8
   0   4 -18 1445.13 340.411   9
  -4   0 -18 2094.21 326.589   7
   0   4  18 2787.64 465.083   6
   0  -4 -18 1842.10 390.481   8
   4   0  18 1621.13 242.515   4
   4   0 -18 2047.32 319.894   1
  -4   0  18 1647.77 360.600   4
   0  -4  18 1692.17 263.965   2
   0  -4 -18 2149.20 342.602   3
   0   4 -18 1900.61 209.608   4
   0   4 -18 2105.74 283.531   2
  -4   0  18 2160.09 317.548   3
  -4   0 -18 1705.79 273.834   3
   0  -4  18 1880.64 388.080   1
   4   0 -18 1773.58 311.153   3
   4   0  18 2727.12 436.866   2
   0  -4  18 1536.13 207.591   3
   4   0  18 1694.94 292.995   3
  -4   0  18 1750.38 211.328   2
   4   0 -19 3902.48 414.991   6
   0   4 -19 4586.34 556.927   9
  -4   0 -19 4310.80 457.909   8
  -4   0 -19 3975.37 420.247   9
   0   4 -19 4407.66 321.117   4
  -4   0 -19 4011.29 457.256   7
   0   4 -19 5241.36 572.899   5
   0   4  19 4056.11 535.433   6
   0  -4 -19 4633.31 557.044   8
   4   0 -19 4934.07 478.290   1
  -4   0  19 4970.35 481.237   3
  -4   0  19 4214.97 526.958   4
   4   0  19 4868.67 402.651   4
   0  -4  19 4259.77 548.042   1
  -4   0 -19 4560.33 443.767   3
   0  -4  19 4663.54 444.920   2
   0   4 -19 4065.84 401.750   2
   4   0  19 3989.05 417.132   3
  -4   0  19 4516.12 339.061   2
   4   0  19 4558.05 559.531   2
   4   0 -19 4104.78 439.815   3
   0  -4 -19 5256.57 519.959   3
   0  -4  19 4521.58 336.622   3
   4   0  20 272.243 150.259   9
   0   4 -20 776.859 345.536   9
  -4   0 -20 699.790 210.605   9
  -4   0 -20 315.969 200.378   8
   0   4 -20 504.281 246.327   5
  -4   0 -20 549.009 241.192   7
   0   4  20 456.810 264.052   6
   0  -4 -20 420.788 278.031   8
   4   0 -20 595.467 191.032   6
  -4   0  20 882.743 321.485   4
   0   4 -20 422.923 124.097   4
   0  -4  20 472.775 121.522   3
   4   0  20 218.759 174.304   3
  -4   0  20 431.137 169.023   3
   0  -4 -20 603.421 202.260   3
   4   0  20 519.027 170.060   4
   4   0  20 1150.20 353.537   2
   4   0 -20 549.083 214.338   1
   0  -4  20 773.388 294.491   1
   0   4 -20 566.027 175.341   2
  -4   0 -20 496.276 166.182   3
   0  -4  20 246.536 148.067   2
  -4   0  20 323.774 124.516   2
   4   0 -20 722.820 235.917   3
   4   0  21 14118.3 873.046   9
  -4   0 -21 13816.2 894.947   7
   0   4 -21 13954.9 1017.22   9
  -4   0  21 12660.8 955.012   4
   0   4  21 14678.4 1035.61   6
   4   0 -21 13726.8 839.701   6
  -4   0 -21 14225.8 878.260   8
   0   4 -21 13415.1 967.948   5
   0  -4 -21 12508.5 974.614   8
  -4   0 -21 14487.5 864.000   9
   0   4 -21 14619.2 655.236   4
  -4   0  21 15048.1 698.598   2
   4   0  21 14879.9 1028.06   2
  -4   0 -21 13585.9 820.055   3
   4   0 -21 15070.7 905.635   1
   0  -4  21 14726.7 833.996   2
   4   0  21 14491.3 766.095   4
   0  -4  21 14913.4 648.486   3
  -4   0  21 14123.1 858.777   3
   0  -4  21 12506.0 974.575   1
   4   0 -21 13882.8 848.465   3
   0   4 -21 13678.8 802.487   2
   0  -4  21 14637.9 642.606   3
   4   0  21 13907.8 829.344   3
   0  -4 -21 14745.7 939.320   3
   0   4 -22-105.423 231.500   9
  -4   0 -22 271.173 217.881   7
  -4   0 -22 59.8174 151.279   9
  -4   0 -22 200.148 172.922   8
   0   4 -22 181.830 264.212   5
   4   0 -22 195.645 149.303   6
   0   4  22 234.333 247.179   6
   4   0  22 222.568 153.758   9
   0  -4 -22 476.812 301.478   8
  -4   0  22 66.3653 234.587   4
   0  -4  22 73.9666 56.3352   3
   4   0  22 716.837 325.491   2
   4   0  22 133.402 115.560   4
   4   0  22-27.8170 151.243   3
  -4   0  22 116.625 133.620   3
   0  -4  22 180.781 83.7190   3
   4   0 -22 269.389 176.702   1
   0  -4  22 571.038 308.696   1
  -4   0 -22-0.70901 121.787   3
   0  -4  22 217.881 153.710   2
  -4   0  22 261.328 114.276   2
   4   0 -22 26.7313 151.037   3
   4   0  23-63.9998 149.120   9
  -4   0 -23 319.745 202.039   9
   0   4 -23 238.617 299.835   9
  -4   0 -23 253.844 228.300   7
  -4   0 -23 33.9753 153.955   8
   0   4 -23 22.8798 212.681   5
   4   0 -23 21.2414 129.262   6
   0   4  23 139.590 269.703   6
   0  -4 -23-246.928 286.870   8
   0  -4  23 54.9464 56.3417   3
   4   0  23 81.2942 109.894   4
   4   0  23 219.784 156.846   3
   0  -4  23 13.0002 115.147   2
   4   0 -23-42.3977 130.883   1
   0  -4  23 166.854 237.664   1
  -4   0  23 63.5578 114.364   3
   4   0  23-98.2293 242.144   2
   0  -4  23 43.4091 53.2971   3
  -4   0 -23 53.5657 104.883   3
  -4   0  23-52.8816 88.7375   2
   4   0 -23 276.824 183.642   3
  -4   0  23-13.7181 241.964   4
   4   0  24 6461.88 606.272   9
   0   4 -24 6788.86 742.580   9
   4   0 -24 6604.10 567.960   6
  -4   0  24 7120.72 721.203   4
   0   4  24 7315.41 747.587   6
  -4   0 -24 7847.85 639.275   8
  -4   0 -24 7229.14 625.117   9
   4   0 -24 6292.52 620.136   7
   0   4 -24 5944.30 675.100   5
  -4   0 -24 7618.09 672.522   7
   0  -4 -24 7074.49 744.317   8
   4   0  24 7106.53 562.528   3
  -4   0  24 7355.89 467.761   2
   4   0 -24 6782.28 606.125   1
   0  -4  24 6377.32 724.034   1
   0  -4  24 7602.99 317.920   3
  -4   0 -24 6654.87 537.272   3
   4   0  24 7283.87 746.277   2
   0  -4  24 6929.49 563.397   2
   4   0  24 7011.18 506.204   4
   4   0 -24 6930.97 573.405   3
   0  -4  24 7478.58 315.808   3
   4   0  25 229.891 169.874   9
  -4   0 -25 610.376 273.208   7
   4   0 -25 364.744 247.178   7
   4   0 -25 283.609 154.014   6
   0   4  25 434.342 314.039   6
   0   4 -25 14.8189 273.520   9
  -4   0 -25 584.287 233.860   8
   0  -4 -25 624.327 303.675   8
  -4   0  25 286.524 281.514   4
   0  -4  25 459.163 270.079   1
   4   0  25 437.142 176.123   3
   4   0  25 147.650 270.364   2
  -4   0 -25 248.474 137.952   3
   4   0 -25 327.689 173.432   1
  -4   0  25 158.741 90.3693   2
   0  -4  25 7.61685 124.538   2
   4   0 -25 439.175 194.868   3
   4   0  25 210.036 123.693   4
   4   0 -26 105.452 231.380   5
   4   0 -26-69.6110 120.270   6
   0   4 -26 118.157 251.113   9
  -4   0 -26 116.774 162.996   8
   4   0 -26-92.6776 199.770   7
   0   4  26-112.847 260.176   6
  -4   0 -26 287.071 235.859   7
   0  -4 -26-104.034 277.850   8
   4   0 -26 60.8659 130.736   1
  -4   0  26-15.2987 244.049   4
   4   0  26 142.972 109.233   4
  -4   0  26 263.589 126.750   2
   4   0  26-226.684 153.426   3
   4   0  26 142.045 234.092   2
   0  -4  26 53.3523 237.592   1
  -4   0 -26 107.113 128.551   3
   0  -4  26 80.6073 143.439   2
   4   0 -26 222.843 146.789   3
   0  -4 -27 1892.24 406.026   8
   4   0 -27 1514.55 388.732   5
  -4   0 -27 1331.38 331.351   7
   0   4 -27 1214.46 369.717   9
   4   0 -27 1502.64 265.133   6
  -4   0 -27 1816.36 326.488   8
   0   4  27 1591.88 406.611   6
  -4   0  27 1958.91 424.202   4
   4   0  27 1499.07 384.986   2
   4   0  27 1558.36 259.581   3
   0  -4  27 2266.04 442.347   1
  -4   0 -27 1689.27 255.773   3
   0  -4  27 1779.54 292.742   2
   4   0 -27 1707.31 283.218   3
  -4   0 -28 10272.9 865.317   7
  -4   0  28 9899.06 892.951   4
   4   0 -28 9405.30 705.488   6
  -4   0 -28 10418.9 774.745   8
   0   4 -28 10997.6 981.205   9
   0  -4 -28 10860.3 956.214   8
   0   4  28 10226.5 916.636   6
   4   0 -28 9992.94 932.266   5
   0  -4  28 10510.3 952.399   1
   0  -4  28 10673.2 738.972   2
   4   0  28 10773.2 691.732   3
   4   0 -28 11059.6 723.244   3
   4   0  28 9652.10 908.990   2
   4   0 -29 1764.60 429.982   5
  -4   0 -29 2054.10 433.671   7
   0   4 -29 2889.52 547.736   9
  -4   0 -29 1952.77 352.886   8
   0   4  29 2107.58 461.567   6
   0  -4 -29 1730.61 411.876   8
   0  -4  29 1838.33 437.654   1
  -4   0  29 1700.39 415.423   4
   4   0  29 2234.95 309.444   3
   4   0  29 1586.29 405.625   2
   0  -4  29 2340.42 346.681   2
   4   0 -29 2256.49 330.082   3
  -4   0 -30 328.769 236.772   7
   0   4 -30 2.67414 214.738   9
   4   0 -30 73.2105 262.782   5
  -4   0 -30 267.371 178.306   8
   0   4  30-37.2562 265.411   6
   0  -4 -30 361.691 252.304   8
   4   0 -30 191.497 134.040   3
   0  -4  30 169.970 223.569   1
   0  -4  30 66.7532 113.704   2
  -4   0  30 566.699 278.347   4
   4   0  30 87.1699 136.555   3
   4   0  30 697.337 355.006   2
   0  -4 -31 312.432 271.047   8
  -4   0 -31 750.283 290.643   7
   0   4 -31 1033.27 458.888   9
   4   0 -31 318.018 259.823   5
  -4   0 -31 436.913 236.557   8
   0   4  31 726.190 363.289   6
   0  -4  31 1154.15 361.748   1
   4   0 -31 295.598 155.543   3
   4   0  31 815.771 363.236   2
  -4   0  31 1358.38 410.492   4
   0  -4  31 541.902 219.855   2
   0   4 -32 48742.2 2475.93   9
   0   4  32 46005.7 2330.89   6
  -4   0  32 42639.1 2228.15   4
  -4   0 -32 48688.1 2053.52   8
   0  -4 -32 52947.1 2473.87   8
  -4   0 -32 41488.3 2201.02   7
   4   0 -32 46160.6 2365.21   5
   0  -4  32 44453.3 2328.40   1
   0  -4  32 48159.3 1995.07   2
   4   0  32 48852.0 2406.08   2
   4   0 -32 47624.6 1868.09   3
   0  -4 -33-120.761 232.420   8
   0   4 -33 21.3322 249.682   9
  -4   0 -33 128.756 231.388   7
   4   0 -33 488.827 439.519   5
  -4   0 -33-137.903 175.929   8
   0   4  33 209.104 311.804   6
   4   0  33 205.047 290.617   2
  -4   0  33 395.649 292.132   4
   0  -4  33 387.288 298.782   1
   0  -4 -34-27.7823 227.993   8
   0   4 -34 470.614 284.098   9
   4   0 -34 139.794 264.235   5
  -4   0 -34 258.656 236.110   7
  -4   0 -34 177.904 162.132   8
   0   4  34-223.712 250.771   6
   0  -4  34 164.328 228.670   1
  -4   0  34 404.252 252.016   4
   4   0  34-13.6949 232.757   2
   0  -4 -35 2487.34 530.158   8
  -4   0 -35 1903.19 443.849   7
   0   4 -35 2186.00 513.695   9
   4   0 -35 2519.29 565.470   5
  -4   0 -35 2138.74 374.010   8
   0   4  35 2539.49 533.737   6
   4   0  35 2251.36 503.725   2
  -4   0  35 2429.69 489.101   4
   0  -4  35 2542.39 516.165   1
   0   4  36 514.193 307.523   6
   0  -4 -36 51.5353 279.563   8
   4   0  36 344.318 226.533   6
   4   0 -36 717.562 368.413   5
  -4   0 -36 246.076 247.060   7
   4   0  36 182.528 276.333   2
  -4   0  36 349.830 277.969   4
   0  -4  36 644.900 329.815   1
   0   4  37 5236.02 737.246   6
   0  -4 -37 4041.14 672.014   8
   4   0 -37 4112.75 695.974   5
  -4   0 -37 4776.23 699.246   7
   4   0  37 3579.77 604.088   6
   4   0  37 4327.67 703.373   2
   0  -4  37 4701.34 701.164   1
  -4   0  37 4777.72 684.876   4
   0   4  38-152.961 287.123   6
   0  -4 -38-32.8561 275.637   8
   4   0  38 103.856 223.185   6
  -4   0 -38 270.167 300.181   7
   4   0 -38-486.758 337.375   5
  -4   0  38 217.259 261.042   4
   0  -4  38-173.745 229.007   1
   4   0  38-476.320 294.105   2
  -4   0 -39-168.085 236.860   7
   0   4  39 141.744 221.218   6
   4   0 -39 531.165 314.984   5
   0  -4 -39 255.498 241.263   8
   4   0  39 197.442 273.743   6
   4   0  39 260.576 292.157   2
   0  -4  39-111.836 271.120   1
  -4   0  39-44.9311 284.565   4
   4   0  40 17765.7 1363.30   6
   0   4  40 16678.7 1390.43   6
  -4   0  40 17326.6 1357.59   4
   0  -4  40 19465.5 1508.58   1
   4   0  41 1684.27 440.903   6
  -4   0  41 1245.50 412.508   4
  -4   0  42-82.9292 225.928   4
  -4   1  41 608.565 331.930   4
  -1  -4  40 1560.99 455.604   1
  -4   1  40 1734.24 453.441   4
  -4  -1 -39 2981.14 599.294   7
   1   4  39 4833.85 760.250   6
  -1  -4  39 1808.18 477.414   1
  -4   1  39 3589.07 625.366   4
   4  -1  39 3563.63 645.030   2
  -4  -1 -38 92.6399 227.776   7
   4  -1  38-127.120 246.984   6
   4   1 -38 307.148 289.021   5
   1   4  38-244.457 287.825   6
  -4  -1 -38 119.894 187.082   8
   4  -1  38 349.615 280.581   2
  -1  -4  38-70.4547 229.918   1
  -4   1  38 26.1168 242.621   4
  -4  -1 -37 1354.28 463.189   7
  -1   4 -37 2139.64 548.089   9
   4   1 -37 2319.48 541.605   5
   1   4  37 1307.35 411.289   6
  -4  -1 -37 1796.53 399.109   8
  -4   1  37 1582.59 450.058   4
   4  -1  37 1466.04 449.381   2
  -1  -4  37 1867.12 464.786   1
  -4  -1 -36 1243.31 344.405   8
   4   1 -36 815.167 330.540   5
  -4  -1 -36 1875.64 466.813   7
  -1   4 -36 1659.03 495.775   9
   1   4  36 1134.88 399.439   6
   4  -1  36 1282.52 399.249   2
  -4   1  36 1746.54 437.972   4
   1  -4 -36 2120.42 377.439   3
  -1  -4  36 1205.58 393.961   1
  -4  -1 -35 7900.84 848.570   7
  -1   4 -35 5706.77 808.014   9
   1   4  35 6056.72 799.425   6
  -4  -1 -35 6306.46 686.119   8
   4   1 -35 5764.74 799.559   5
  -4   1  35 7687.79 724.677   6
   4  -1  35 6748.88 835.419   2
  -4   1  35 6532.48 792.880   4
   1  -4 -35 6379.54 663.374   3
  -1  -4  35 6580.70 802.322   1
  -4  -1 -34 10487.3 984.239   7
  -1   4 -34 10278.3 1059.84   9
  -4   1  34 8760.11 922.764   4
  -4  -1 -34 10931.7 899.344   8
   1   4  34 10429.4 1025.14   6
   1  -4 -34 10050.0 1007.82   8
  -4   1  34 10892.8 864.519   6
   4   1 -34 9751.87 1020.48   5
   1  -4 -34 10055.6 828.798   3
   4  -1  34 9213.55 961.230   2
  -1  -4  34 9890.44 996.582   1
  -4  -1 -33 516.303 305.523   7
  -1   4 -33 865.409 364.850   9
  -4   1  33 490.918 234.868   6
   4   1 -33 323.707 290.503   5
   1  -4 -33 62.4349 266.631   8
   1   4  33 569.836 310.088   6
  -4  -1 -33 280.687 244.396   8
  -1  -4  33 519.666 325.924   1
   1  -4 -33 143.533 156.018   3
   4  -1  33 1095.71 389.316   2
  -4   1  33 428.515 273.666   4
  -4  -1 -32 2566.09 497.872   7
   4   1 -32 3157.29 590.912   5
  -1   4 -32 2636.56 549.460   9
  -4   1  32 2785.38 430.869   6
   1  -4 -32 3267.43 578.830   8
   1   4  32 2922.87 567.456   6
  -4  -1 -32 3436.31 498.906   8
   1  -4 -32 3507.99 481.925   3
   4  -1  32 3602.64 604.074   2
  -4   1  32 2808.56 522.146   4
  -1  -4  32 3856.76 609.991   1
  -1   4 -31 4224.55 662.159   9
   4   1 -31 3488.15 603.122   5
  -4  -1 -31 3035.98 515.261   7
  -4   1  31 3040.98 456.498   6
   1   4  31 3397.18 567.064   6
  -4  -1 -31 3698.65 508.721   8
   1  -4 -31 3697.61 612.996   8
  -1  -4  31 4007.48 616.552   1
   4  -1  31 2965.74 547.387   2
   1  -4 -31 3106.93 455.666   3
   4   1 -31 3203.58 343.157   3
  -4   1  31 3007.40 508.249   4
  -4  -1 -30 230.114 271.865   7
   4   1 -30 425.856 279.749   5
  -1   4 -30 477.315 339.253   9
   1  -4 -30 878.262 319.916   8
  -4   1  30 647.304 253.902   6
   1   4  30 152.709 233.189   6
  -4  -1 -30 351.539 218.519   8
  -1  -4  30 450.637 309.537   1
   4   1 -30 427.169 158.667   3
  -4   1  30 447.699 316.296   4
  -1  -4  30 231.141 130.306   4
   4  -1  30 430.062 247.043   2
   1  -4 -30 573.946 250.517   3
  -1   4 -29 8694.90 892.224   9
   4   1 -29 7719.45 856.137   5
   1   4  29 8463.05 860.694   6
  -4  -1 -29 9436.00 851.405   7
   1  -4 -29 8886.96 894.786   8
  -4  -1 -29 9042.39 783.245   8
  -4   1  29 8937.56 866.847   4
  -4   1  29 8777.60 747.645   6
   4  -1  29 8132.01 558.555   3
  -1  -4  29 9298.59 902.802   1
   1  -4 -29 8377.16 732.470   3
   4   1 -29 9715.48 625.719   3
  -1  -4  29 8767.77 587.937   4
  -1  -4  29 9315.12 605.144   2
   4  -1  29 8147.93 840.120   2
   1  -4 -28 1581.47 442.839   8
   1   4  28 1482.31 395.778   6
  -1   4 -28 2112.38 482.699   9
  -4   1  28 1716.47 355.219   6
  -4  -1 -28 2281.49 427.623   7
   4   1 -28 1936.85 451.386   5
  -4  -1 -28 1635.55 364.411   8
  -4   1  28 2083.04 452.258   4
   4  -1  28 1643.97 413.986   2
   4  -1  28 1548.49 244.268   3
  -1  -4  28 1421.84 403.461   1
  -1  -4  28 1812.20 266.489   4
   4   1 -28 1409.69 247.351   3
  -4  -1 -28 1092.82 232.010   3
  -1  -4  28 1225.55 227.068   2
  -1   4 -27 12224.9 1064.02   9
  -4   1  27 12463.6 1035.04   4
   1   4  27 12745.2 1069.98   6
  -4  -1 -27 14843.2 1004.58   8
   1  -4 -27 14676.5 1126.63   8
   4   1 -27 14444.9 1136.71   5
  -4   1  27 14953.8 979.326   6
   4  -1  27 16174.8 827.067   3
  -1  -4  27 14097.9 1119.16   1
  -1  -4  27 14436.6 793.598   4
   4  -1  27 14215.0 1103.35   2
  -1  -4  27 15462.8 794.868   2
  -4  -1 -27 13611.6 863.507   3
   4   1 -27 15740.8 848.717   3
  -4   1  26 3034.33 445.190   6
   1  -4 -26 4504.53 616.920   8
   4   1 -26 3271.68 529.555   5
  -1   4 -26 3950.42 601.426   9
  -4  -1 -26 3562.83 489.553   8
   1   4  26 3205.20 522.674   6
  -1  -4  26 3800.17 376.245   4
   4   1 -26 3748.25 394.147   3
  -4  -1 -26 3868.22 427.644   3
  -4   1  26 2953.48 522.809   4
   4  -1  26 4324.85 598.143   2
  -1  -4  26 3872.33 582.490   1
   4  -1  26 3620.70 373.202   3
   1  -4 -25 706.838 363.595   8
   4   1 -25 633.787 335.778   5
  -1   4 -25 5.06062 179.294   9
  -4   1  25 103.223 201.267   6
  -4  -1 -25-70.6506 191.518   8
   1   4  25 96.0240 245.195   6
  -1  -4  25 126.862 76.3558   8
   4  -1  25 300.820 142.721   3
  -4   1  25 171.974 244.132   4
  -1  -4  25 48.5675 241.661   1
   4   1 -25-217.133 151.682   3
   4  -1  25 122.953 89.2355   4
   4  -1  25 294.376 276.683   2
  -1  -4  25 71.1117 51.3167   3
  -1  -4  25 82.8898 133.065   4
  -4  -1 -25 266.232 146.777   3
  -4   1  24 12074.6 853.453   6
   1   4  24 11793.1 959.791   6
  -4  -1 -24 11876.6 869.963   8
   4  -1  24 12996.4 586.853   4
  -1   4 -24 12584.9 1007.17   9
  -1  -4  24 11646.5 555.765   8
   1  -4 -24 11608.9 989.056   8
  -4   1  24 12403.0 962.019   4
  -1  -4  24 10565.8 921.531   1
  -1  -4  24 12423.9 536.439   3
  -1  -4  24 11737.4 689.738   4
  -4  -1 -24 12168.2 794.949   3
   4  -1  24 12191.5 726.373   3
   4  -1  24 11039.0 931.016   2
   4   1 -24 11834.9 745.358   3
   1  -4 -23 4756.87 614.243   8
   1   4  23 3562.43 538.779   6
  -1   4 -23 4507.72 613.496   9
  -1  -4  23 5012.09 325.321   8
  -4   1  23 4975.77 525.618   6
  -4  -1 -23 4896.02 544.561   8
   4  -1  23 4986.46 333.390   4
  -1  -4  23 4419.59 601.370   1
  -4   1  23 4726.55 602.224   4
   4  -1  23 4598.99 594.369   2
  -4  -1 -23 4836.20 484.053   3
  -1  -4  23 5186.67 329.942   3
   4   1 -23 4509.41 447.353   3
  -1  -4  23 4532.25 406.574   4
   4  -1  23 4380.58 422.978   3
   1  -4 -22 4349.54 592.614   8
   4  -1  22 5361.87 550.826   9
  -1   4 -22 5221.28 630.519   9
   1   4  22 5214.00 629.559   6
   4  -1  22 5162.47 346.599   4
  -4  -1 -22 5094.92 558.993   8
  -4   1  22 4500.60 506.206   6
  -1  -4  22 5375.36 337.801   8
   4   1 -22 2868.03 339.393   6
   4   1 -22 5744.71 573.973   1
  -1  -4  22 5472.65 356.480   3
  -1  -4  22 5460.65 443.383   4
   4  -1  22 5650.15 644.555   2
   1   4  22 5839.46 243.496   1
  -1  -4  22 4873.26 622.962   1
  -4   1  22 4825.17 602.396   4
   4  -1  22 5395.67 472.741   3
  -4  -1 -22 5166.20 493.680   3
   4   1 -22 4921.06 464.701   3
  -1   4 -22 4822.38 506.664   2
  -4   1  21 8430.74 686.733   6
   1   4  21 9195.26 828.915   6
  -1  -4  21 9070.16 470.384   8
   4   1 -21 8679.92 584.515   6
  -4  -1 -21 7953.73 694.369   8
   4  -1  21 9328.27 490.614   4
  -4   1  21 8775.59 798.135   4
   1  -4 -21 7997.30 790.049   8
  -1  -4  21 9363.33 476.554   8
   4  -1  21 9009.12 715.856   9
  -1   4 -21 8795.85 811.223   9
   1   4  21 9932.54 382.884   1
  -1  -4  21 9702.35 846.156   1
  -4   1  21 8475.22 592.326   2
  -1  -4  21 9007.10 588.711   4
  -1  -4  21 9621.16 517.931   3
  -4  -1 -21 8993.49 670.550   3
   4  -1  21 8410.87 778.834   2
   4   1 -21 9445.68 654.112   3
  -1   4 -21 8888.86 690.725   2
   4  -1  21 8091.56 597.461   3
   4   1 -21 8464.82 707.099   1
  -1  -4  20 2624.98 234.890   8
   1   4  20 2070.78 260.645   5
   4  -1  20 1882.58 337.271   9
  -1   4 -20 1570.01 387.621   9
  -4   1  20 2024.95 374.447   6
   1   4  20 2410.94 442.810   6
  -4  -1 -20 1911.37 359.974   8
   4   1 -20 2065.64 278.135   6
   1  -4 -20 2197.70 424.680   8
   1   4  20 2458.95 174.410   1
   4   1 -20 1849.70 292.108   3
   4  -1  20 2141.25 307.070   3
  -1  -4  20 2137.44 233.538   3
   4  -1  20 2052.38 218.982   4
  -4   1  20 2277.89 445.854   4
  -1  -4  20 1877.41 277.247   4
   4  -1  20 2488.18 462.358   2
  -1  -4  20 1678.83 408.846   1
  -1   4 -20 2141.91 327.415   2
  -4   1  20 2075.27 285.529   2
   4   1 -20 2564.54 385.184   1
  -4  -1 -20 1762.93 306.066   3
  -4  -1 -19 19815.0 1137.21   8
   4  -1  19 21488.4 853.985   4
   4  -1  19 19620.1 1095.96   9
   1   4  19 18927.9 1193.48   6
  -1  -4  19 20688.2 826.206   8
  -1   4 -19 20323.0 1233.97   9
[truncated: 698,361 more chars]
