# Supplementary material for: K0.72Na1.71Ca5.79Si6O19 – the first oligosilicate based on [Si6O19]-hexamers and its stability compared to cyclo­silicates
Source: Acta Crystallogr B Struct Sci Cryst Eng Mater. 2024 Aug 30;80(Pt 5):474–87. doi: 10.1107/S2052520624007352 (PMC11457099; doi:10.1107/S2052520624007352)
Supplement: Supplementary file 2 [file b-80-00474-Isup2.hkl]

#
# h,k,l, Fc-squared, Fo-squared, sigma(Fo-squared) and status flag
#
data_I
#shelx
_shelx_title ' TetragonalPhase P 41 2 2'
_shelx_refln_list_code          4
_shelx_F_calc_maximum      686.18
_exptl_crystal_F_000      1536.88
_reflns_d_resolution_high  0.8001

loop_
 _symmetry_equiv_pos_as_xyz
 'x, y, z'
 '-x, -y, z+1/2'
 '-y, x, z+1/4'
 'y, -x, z+3/4'
 '-x, y, -z'
 'x, -y, -z+1/2'
 'y, x, -z+3/4'
 '-y, -x, -z+1/4'

_cell_length_a     7.3659
_cell_length_b     7.3659
_cell_length_c    32.2318
_cell_angle_alpha  90.000
_cell_angle_beta   90.000
_cell_angle_gamma  90.000

_shelx_F_squared_multiplier     1.000

loop_
 _refln_index_h
 _refln_index_k
 _refln_index_l
 _refln_F_squared_calc
 _refln_F_squared_meas
 _refln_F_squared_sigma
 _refln_observed_status
   1   1   0     4371.78     4404.36     80.32 o
   0   2   0    40662.02    41732.34    475.14 o
   1   2   0    34049.77    35237.77    294.25 o
   2   2   0   308290.22   310921.91   2755.26 o
   0   3   0      999.72      608.76     29.57 o
   1   3   0     3923.56     3766.71     53.80 o
   2   3   0     2406.84     2845.21     49.28 o
   3   3   0     2616.99     2510.41     65.23 o
   0   4   0   345473.84   351488.91   3168.43 o
   1   4   0     1784.77     1685.57     33.45 o
   2   4   0     6260.94     6250.31     81.98 o
   3   4   0     7114.34     7411.83     97.39 o
   4   4   0   128106.69   126383.59   1574.19 o
   0   5   0      268.48      240.16     32.34 o
   1   5   0     1467.47     1495.48     35.20 o
   2   5   0    37338.89    37499.30    447.31 o
   3   5   0     1660.15     1594.25     45.39 o
   4   5   0      237.62      220.59     26.34 o
   5   5   0     7552.13     7199.57    238.87 o
   0   6   0     1631.17     1715.84     65.82 o
   1   6   0     1607.21     1614.26     45.22 o
   2   6   0    69944.57    68103.57    717.24 o
   3   6   0     2960.83     2834.41     73.44 o
   4   6   0      813.17      770.22     45.58 o
   5   6   0     3004.93     3077.34     96.96 o
   6   6   0    10195.46    10263.20    282.66 o
   0   7   0    14677.49    14385.80    265.30 o
   1   7   0       35.35       12.11     14.74 o
   2   7   0       35.89       40.99     19.56 o
   3   7   0     4975.35     5030.12    112.42 o
   4   7   0     8412.05     8324.17    158.01 o
   5   7   0      258.59      238.31     40.21 o
   0   8   0    13563.08    13259.46    266.87 o
   1   8   0       24.17       20.77     23.73 o
   2   8   0       43.79       54.56     25.14 o
   3   8   0     1959.34     1836.26     72.23 o
   4   8   0    15432.32    16019.31    296.64 o
   0   9   0      376.26      429.87     50.26 o
   1   9   0     3242.92     3027.78     87.51 o
   0   1   1      122.00      106.80     15.27 o
   1   1   1      381.74      355.53     17.50 o
  -1   2   1      255.69      302.03     20.00 o
   0   2   1      856.28      937.98     25.34 o
   1   2   1      301.61      386.09     31.64 o
   2   2   1      697.92      589.11     20.86 o
  -2   3   1      257.14      264.95     19.00 o
  -1   3   1      556.36      619.83     22.19 o
   0   3   1     1398.68     1356.19     27.88 o
   1   3   1      558.60      659.87     25.14 o
   2   3   1      271.28      249.68     19.90 o
   3   3   1       20.41       30.34     12.19 o
  -3   4   1     1467.25     1508.25     40.37 o
  -2   4   1       43.72       54.45     13.31 o
  -1   4   1      111.63      138.54     14.73 o
   0   4   1     7460.41     7360.15     81.24 o
   1   4   1      122.84      143.00     14.05 o
   2   4   1       43.05       49.50     16.28 o
   3   4   1     1581.47     1637.01     40.43 o
   4   4   1     6820.98     7014.03    222.47 o
  -4   5   1     1061.62     1102.84     46.03 o
  -3   5   1      751.41      699.01     36.47 o
  -2   5   1     3550.50     3493.77     53.93 o
  -1   5   1      501.92      479.59     22.39 o
   0   5   1      164.89      165.89     19.00 o
   1   5   1      546.34      525.68     23.48 o
   2   5   1     3429.97     3363.02     55.04 o
   3   5   1      741.63      694.97     38.77 o
   4   5   1     1106.75     1132.21     47.68 o
   5   5   1      161.61      171.03     36.39 o
  -5   6   1     2759.72     2789.18     92.79 o
  -4   6   1      379.10      365.93     33.98 o
  -3   6   1      131.69      149.34     27.00 o
  -2   6   1     2150.25     2214.66     66.76 o
  -1   6   1     1954.20     1863.79     46.32 o
   0   6   1      269.90      267.96     21.52 o
   1   6   1     1997.55     1855.35     46.86 o
   2   6   1     2113.27     2113.37     49.17 o
   3   6   1      117.87      126.68     21.51 o
   4   6   1      378.16      296.65     34.31 o
   5   6   1     2879.48     2876.21     93.78 o
   6   6   1     1699.03     1705.85     77.34 o
  -5   7   1       12.42      -31.18     31.18 o
  -4   7   1     2446.74     2584.45     83.69 o
  -3   7   1      445.49      474.84     37.41 o
  -2   7   1      721.79      738.42     34.07 o
  -1   7   1      381.26      375.11     25.41 o
   0   7   1     2121.66     2056.55     60.03 o
   1   7   1      346.56      347.43     22.12 o
   2   7   1      762.14      742.58     34.54 o
   3   7   1      519.89      538.03     34.55 o
   4   7   1     2349.39     2320.84     81.27 o
   5   7   1       11.64       31.51     29.40 o
  -4   8   1     1833.95     1782.59     78.00 o
  -3   8   1      992.86     1113.51     57.88 o
  -2   8   1       13.84       63.99     25.65 o
  -1   8   1       58.19       30.01     23.11 o
   0   8   1      803.51      802.62     41.52 o
   1   8   1       59.29       54.82     23.28 o
   2   8   1       13.62       20.24     23.37 o
   3   8   1     1052.42     1032.27     54.64 o
   4   8   1     1825.96     1774.02     82.91 o
  -1   9   1      913.38      940.20     50.24 o
   0   9   1      347.88      322.78     33.07 o
   1   9   1     1007.20     1012.58     52.72 o
   0   1   2      343.51      417.34     20.68 o
   1   1   2        4.45        9.92     14.83 o
  -1   2   2      143.71      147.67     16.15 o
   0   2   2        3.30        6.21     10.88 o
   1   2   2      158.43      151.00     13.91 o
   2   2   2      591.64      624.56     22.80 o
  -2   3   2     1858.54     1998.21     42.32 o
  -1   3   2     7748.15     8434.80     86.75 o
   0   3   2      343.49      319.89     15.66 o
   1   3   2     7806.35     8471.33     92.71 o
   2   3   2     1847.24     2003.63     43.85 o
   3   3   2     1554.62     1671.81     35.71 o
  -3   4   2     1905.16     2013.16     46.25 o
  -2   4   2      604.54      611.01     24.48 o
  -1   4   2      330.21      329.92     18.13 o
   0   4   2      109.91      100.83     12.25 o
   1   4   2      340.97      344.56     18.44 o
   2   4   2      599.92      603.13     25.89 o
   3   4   2     1868.78     1860.98     42.58 o
   4   4   2     2169.30     2225.50     67.82 o
  -4   5   2      357.85      384.61     29.81 o
  -3   5   2      793.36      759.04     38.27 o
  -2   5   2      241.73      243.98     17.27 o
  -1   5   2     2133.37     2141.98     43.97 o
   0   5   2      762.56      741.75     28.29 o
   1   5   2     2287.67     2293.23     42.06 o
   2   5   2      213.63      207.91     16.92 o
   3   5   2      663.21      617.53     29.23 o
   4   5   2      359.54      365.05     29.54 o
   5   5   2      586.45      546.53     50.62 o
  -5   6   2       20.21       47.91     28.31 o
  -4   6   2     1036.73      916.81     47.76 o
  -3   6   2     1418.31     1361.52     56.25 o
  -2   6   2      428.43      471.95     26.02 o
  -1   6   2       77.06       76.50     15.80 o
   0   6   2     1710.17     1602.04     43.18 o
   1   6   2       65.56       84.69     16.59 o
   2   6   2      469.33      462.34     24.39 o
   3   6   2     1426.32     1405.23     52.69 o
   4   6   2     1008.64      952.17     46.13 o
   5   6   2       27.90       57.50     27.30 o
   6   6   2      522.71      561.65     50.49 o
  -5   7   2      414.60      404.04     43.27 o
  -4   7   2      344.14      354.40     38.43 o
  -3   7   2     1579.29     1572.21     62.47 o
  -2   7   2      307.33      333.55     29.81 o
  -1   7   2      529.32      531.05     30.84 o
   0   7   2        1.89       17.05     19.98 o
   1   7   2      467.28      445.45     28.04 o
   2   7   2      322.05      291.06     26.58 o
   3   7   2     1687.33     1740.65     58.52 o
   4   7   2      375.05      429.64     37.99 o
   5   7   2      427.50      510.03     44.72 o
  -4   8   2      561.79      638.87     52.07 o
  -3   8   2       30.30       19.94     24.61 o
  -2   8   2     1160.85     1039.95     56.98 o
  -1   8   2       33.76       23.34     22.43 o
   0   8   2      258.05      257.78     28.08 o
   1   8   2       38.90       32.39     24.22 o
   2   8   2     1178.14     1167.45     52.66 o
   3   8   2       40.32       64.47     23.67 o
   4   8   2      598.85      615.34     51.09 o
  -1   9   2      858.03      916.73     49.94 o
   0   9   2       75.82      113.31     26.95 o
   1   9   2      956.63     1014.24     50.82 o
   0   1   3      494.26      570.32     20.41 o
   1   1   3     1935.66     1838.98     31.42 o
  -1   2   3     4135.35     3981.24     56.39 o
   0   2   3      197.75      253.66     12.42 o
   1   2   3     4183.18     4030.98     44.94 o
   2   2   3    11552.03    12708.33    120.59 o
  -2   3   3     5926.95     6056.40     78.34 o
  -1   3   3     3704.13     3976.44     48.08 o
   0   3   3    23386.27    24581.40    186.86 o
   1   3   3     3668.64     3960.07     56.92 o
   2   3   3     5894.29     5983.24     80.71 o
   3   3   3     3133.73     3073.00     48.43 o
  -3   4   3     6041.97     6073.38     78.29 o
  -2   4   3     1607.71     1691.54     38.63 o
  -1   4   3     9451.85     9271.47     94.74 o
   0   4   3      410.66      397.68     17.94 o
   1   4   3     9204.76     9045.99     89.91 o
   2   4   3     1603.74     1676.90     40.53 o
   3   4   3     5980.85     6070.38     83.25 o
   4   4   3     3827.76     3765.80     85.42 o
  -4   5   3     4673.38     4521.80     91.55 o
  -3   5   3     3733.90     3649.44     71.54 o
  -2   5   3     8381.33     8295.09     95.92 o
  -1   5   3      760.13      782.29     26.48 o
   0   5   3     2211.19     2178.38     44.02 o
   1   5   3      761.95      763.21     22.60 o
   2   5   3     8565.96     8403.50     97.44 o
   3   5   3     3739.06     3607.47     80.81 o
   4   5   3     4755.11     4717.80     90.55 o
   5   5   3       17.76       34.80     27.23 o
  -5   6   3     5941.91     6089.94    149.46 o
  -4   6   3      587.93      577.26     39.12 o
  -3   6   3     6585.34     6712.69    117.49 o
  -2   6   3     4647.85     4602.17     80.26 o
  -1   6   3    13980.34    13322.49    143.48 o
   0   6   3        0.17        0.06     14.55 o
   1   6   3    13756.40    13322.99    195.79 o
   2   6   3     4618.69     4669.56     73.61 o
   3   6   3     6571.78     6234.71    120.50 o
   4   6   3      578.71      599.27     40.02 o
   5   6   3     5720.30     5827.69    130.88 o
   6   6   3     5008.12     5123.10    120.39 o
  -5   7   3      449.25      495.21     45.66 o
  -4   7   3     2669.67     2805.90     92.05 o
  -3   7   3      308.90      286.31     31.89 o
  -2   7   3     1506.50     1487.41     59.16 o
  -1   7   3      236.77      235.50     27.67 o
   0   7   3     3679.44     3614.89     75.02 o
   1   7   3      225.04      203.26     20.76 o
   2   7   3     1493.45     1499.68     45.32 o
   3   7   3      315.44      282.79     26.45 o
   4   7   3     2699.01     2813.83     85.40 o
   5   7   3      441.19      526.55     49.81 o
  -4   8   3     4986.56     5415.02    143.25 o
  -3   8   3     1941.66     1974.38     74.43 o
  -2   8   3      684.00      724.26     48.14 o
  -1   8   3     4198.41     4148.39     92.30 o
   0   8   3     1607.84     1601.87     59.92 o
   1   8   3     4184.25     4057.19     95.37 o
   2   8   3      685.54      713.59     41.99 o
   3   8   3     1891.85     2032.92     72.97 o
   4   8   3     5080.59     5382.78    143.10 o
  -1   9   3      326.29      255.88     36.86 o
   0   9   3       91.05       45.64     25.10 o
   1   9   3      342.58      350.00     35.16 o
   0   1   4        6.40      159.43     13.92 o
   1   1   4      973.54      939.84     23.46 o
  -1   2   4      591.74      574.98     23.82 o
   0   2   4     4226.89     3915.32     39.05 o
   1   2   4      571.88      573.44     18.41 o
   2   2   4     1692.41     1645.91     36.92 o
  -2   3   4      362.94      425.45     23.01 o
  -1   3   4      307.01      320.78     15.74 o
   0   3   4     2301.93     2298.52     33.97 o
   1   3   4      272.18      310.59     19.24 o
   2   3   4      376.07      431.99     19.61 o
   3   3   4       78.19       77.01     11.63 o
  -3   4   4      210.37      207.75     18.19 o
  -2   4   4     2192.37     2197.68     45.30 o
  -1   4   4      204.10      245.41     17.31 o
   0   4   4      320.76      292.01     17.31 o
   1   4   4      182.71      209.45     16.49 o
   2   4   4     2197.95     2252.05     43.68 o
   3   4   4      189.54      197.34     16.49 o
   4   4   4      181.49      226.90     27.61 o
  -4   5   4      196.72      213.25     25.65 o
  -3   5   4      470.47      461.52     27.74 o
  -2   5   4     1839.26     1827.49     41.20 o
  -1   5   4      327.79      336.90     18.99 o
   0   5   4      202.75      211.80     15.93 o
   1   5   4      296.74      339.43     15.32 o
   2   5   4     1868.92     1870.84     41.38 o
   3   5   4      504.02      488.04     32.44 o
   4   5   4      213.18      187.28     23.35 o
   5   5   4       36.34       51.58     27.97 o
  -5   6   4      110.52      180.34     35.01 o
  -4   6   4      792.76      807.72     46.30 o
  -3   6   4      414.63      386.05     27.33 o
  -2   6   4      262.18      249.93     22.42 o
  -1   6   4     1502.18     1450.92     40.12 o
   0   6   4     1546.47     1568.78     41.14 o
   1   6   4     1513.89     1531.33     47.78 o
   2   6   4      262.02      259.54     19.98 o
   3   6   4      402.09      393.60     34.75 o
   4   6   4      799.51      815.93     43.69 o
   5   6   4      110.60      158.66     30.69 o
   6   6   4      267.90      224.31     31.02 o
  -5   7   4      194.46      148.45     32.16 o
  -4   7   4      203.78      248.87     33.13 o
  -3   7   4      107.81       81.80     24.05 o
  -2   7   4       61.99       99.59     21.48 o
  -1   7   4       20.60       16.94     21.98 o
   0   7   4      913.86      847.15     36.85 o
   1   7   4       25.08       40.43     16.21 o
   2   7   4       66.78       51.33     20.14 o
   3   7   4      101.58      123.56     19.43 o
   4   7   4      218.59      205.48     29.23 o
   5   7   4      194.23      185.92     38.33 o
  -4   8   4      384.33      341.95     39.89 o
  -3   8   4      479.50      479.14     39.59 o
  -2   8   4      668.07      656.64     46.31 o
  -1   8   4     1253.97     1205.43     51.43 o
   0   8   4      451.31      424.36     34.57 o
   1   8   4     1222.85     1212.98     52.64 o
   2   8   4      647.24      601.54     44.87 o
   3   8   4      502.21      553.89     40.65 o
   4   8   4      410.00      420.52     45.56 o
  -1   9   4      179.21      140.48     32.93 o
   0   9   4       32.57       60.93     25.33 o
   1   9   4      181.36      188.54     29.22 o
   0   1   5     1394.99     1285.01     19.61 o
   1   1   5     4592.08     4752.48     54.97 o
  -1   2   5    13979.78    14812.80    131.69 o
   0   2   5     1341.25     1417.14     24.43 o
   1   2   5    14479.91    15181.54    118.84 o
   2   2   5     1039.54     1139.51     31.74 o
  -2   3   5     2572.46     2600.44     47.24 o
  -1   3   5     2965.71     3180.71     43.23 o
   0   3   5     3007.15     2873.57     37.88 o
   1   3   5     3014.78     3335.04     48.04 o
   2   3   5     2697.34     2685.25     43.97 o
   3   3   5     2779.11     2782.09     45.71 o
  -3   4   5     9222.41     9444.70    111.87 o
  -2   4   5     3373.06     3442.65     55.96 o
  -1   4   5     3873.49     3931.41     55.32 o
   0   4   5     6219.54     6222.11     70.26 o
   1   4   5     3495.60     3472.24     50.34 o
   2   4   5     3372.24     3442.17     56.02 o
   3   4   5     9660.26     9851.19     95.53 o
   4   4   5      368.32      364.12     29.54 o
  -4   5   5     1119.60     1109.94     46.23 o
  -3   5   5     2413.20     2345.05     57.54 o
  -2   5   5     4729.86     4742.15     69.57 o
  -1   5   5     1366.18     1371.23     31.45 o
   0   5   5       36.27       42.87     12.43 o
   1   5   5     1387.60     1444.23     32.23 o
   2   5   5     4575.18     4636.53     70.22 o
   3   5   5     2385.94     2255.28     59.70 o
   4   5   5     1067.35     1005.08     36.12 o
   5   5   5      327.68      342.28     36.90 o
  -5   6   5     4760.56     4837.97    124.98 o
  -4   6   5     2024.62     2088.42     68.54 o
  -3   6   5     3688.34     3679.46     79.18 o
  -2   6   5       35.80       46.37     18.26 o
  -1   6   5     6774.19     6365.56     86.64 o
   0   6   5       21.44       24.56     15.00 o
   1   6   5     6700.59     6309.17    122.12 o
   2   6   5       31.19       30.39     12.54 o
   3   6   5     3669.94     3594.65     87.40 o
   4   6   5     2083.65     2038.27     65.23 o
   5   6   5     4821.71     4520.45    122.41 o
   6   6   5       31.73       48.54     27.45 o
  -5   7   5      126.45      131.43     29.96 o
  -4   7   5     2335.88     2417.57     77.13 o
  -3   7   5      719.61      679.51     41.75 o
  -2   7   5     2566.43     2529.08     69.02 o
  -1   7   5      518.77      572.70     33.93 o
   0   7   5     3086.36     2956.59     69.35 o
   1   7   5      517.36      565.56     29.21 o
   2   7   5     2496.15     2452.75     65.76 o
   3   7   5      729.85      677.64     42.46 o
   4   7   5     2202.56     2199.84     77.61 o
   5   7   5      124.89      243.41     41.01 o
  -4   8   5      871.14      920.96     59.54 o
  -3   8   5     3265.76     3305.89     96.07 o
  -2   8   5     1863.12     1860.97     73.15 o
  -1   8   5     2815.18     2883.65     84.49 o
   0   8   5      447.11      438.81     33.61 o
   1   8   5     2706.49     2716.63     77.27 o
   2   8   5     1767.72     1699.58     61.84 o
   3   8   5     3421.96     3606.24    106.46 o
   4   8   5      878.52     1037.21     63.46 o
  -1   9   5      489.39      447.80     42.00 o
   0   9   5      326.14      385.21     37.20 o
   1   9   5      508.11      532.56     44.17 o
   0   1   6        0.79       10.19      8.94 o
   1   1   6      241.34      256.13     16.53 o
  -1   2   6      470.71      461.36     15.83 o
   0   2   6        5.28       18.88     10.17 o
   1   2   6      479.33      433.10     17.97 o
   2   2   6      308.48      348.77     22.61 o
  -2   3   6      525.51      551.01     22.11 o
  -1   3   6     1887.83     2068.16     33.56 o
   0   3   6     1516.43     1456.02     26.98 o
   1   3   6     1845.24     1961.30     34.13 o
   2   3   6      494.41      532.43     23.55 o
   3   3   6     1923.11     2024.25     36.47 o
  -3   4   6      300.78      301.71     19.02 o
  -2   4   6      686.41      704.58     24.92 o
  -1   4   6     1588.48     1724.57     36.42 o
   0   4   6        1.75       20.05     12.24 o
   1   4   6     1557.65     1626.43     32.60 o
   2   4   6      675.55      754.86     28.00 o
   3   4   6      309.39      288.31     15.85 o
   4   4   6       94.88      108.83     18.72 o
  -4   5   6      647.37      618.52     33.24 o
  -3   5   6     2375.31     2315.24     54.39 o
  -2   5   6     1065.52     1073.89     33.06 o
  -1   5   6     1239.19     1206.76     29.15 o
   0   5   6      619.77      583.79     21.09 o
   1   5   6     1355.44     1325.92     30.12 o
   2   5   6     1086.10     1086.49     33.82 o
   3   5   6     2328.30     2259.86     57.45 o
   4   5   6      671.28      632.00     29.77 o
   5   5   6      169.06      124.67     26.77 o
  -5   6   6      244.42      257.70     35.34 o
  -4   6   6     1384.62     1298.01     52.58 o
  -3   6   6      227.22      184.12     21.98 o
  -2   6   6      228.75      235.37     28.91 o
  -1   6   6       97.01      105.65     17.43 o
   0   6   6     1795.84     1756.68     43.61 o
   1   6   6      106.65      130.95     17.40 o
   2   6   6      247.34      250.37     19.44 o
   3   6   6      249.24      257.35     29.81 o
   4   6   6     1353.57     1387.53     49.97 o
   5   6   6      237.18      236.43     36.23 o
   6   6   6       35.51       86.73     28.52 o
  -5   7   6      559.14      583.37     47.27 o
  -4   7   6      185.26      194.93     30.80 o
  -3   7   6      656.81      653.64     42.31 o
  -2   7   6      648.98      660.27     41.04 o
  -1   7   6      983.31      978.38     41.99 o
   0   7   6      293.53      270.61     24.80 o
   1   7   6      886.84      894.04     38.18 o
   2   7   6      634.90      588.22     38.22 o
   3   7   6      767.26      762.16     47.07 o
   4   7   6      176.64      210.49     35.41 o
   5   7   6      534.80      734.97     56.86 o
  -4   8   6      172.42      217.68     39.67 o
  -3   8   6       23.17       34.96     26.40 o
  -2   8   6      599.40      630.17     45.72 o
  -1   8   6      483.30      476.42     37.27 o
   0   8   6      487.31      463.29     36.17 o
   1   8   6      474.54      401.77     33.18 o
   2   8   6      598.38      564.61     38.04 o
   3   8   6       21.47       35.23     33.66 o
   4   8   6      184.07      189.61     42.47 o
  -1   9   6      800.39      837.70     59.77 o
   0   9   6      593.67      629.42     49.65 o
   1   9   6      898.36      770.06     54.64 o
   0   1   7     1548.32     1593.22     24.35 o
   1   1   7      813.05      876.72     19.28 o
  -1   2   7      719.96      722.28     18.50 o
   0   2   7     3583.78     3571.77     55.70 o
   1   2   7      718.52      750.03     25.46 o
   2   2   7      215.55      292.44     19.79 o
  -2   3   7     7017.86     7050.53     78.30 o
  -1   3   7      633.92      675.32     18.88 o
   0   3   7     1103.04     1194.14     24.29 o
   1   3   7      666.27      690.31     19.13 o
   2   3   7     7089.97     7100.39     82.20 o
   3   3   7      324.01      282.68     17.94 o
  -3   4   7      147.44      172.61     16.05 o
  -2   4   7     3313.51     3348.18     92.83 o
  -1   4   7      939.13      905.52     25.76 o
   0   4   7     3501.18     3523.01     48.83 o
   1   4   7      884.24      846.08     24.84 o
   2   4   7     3298.97     3291.76     83.43 o
   3   4   7      160.09      198.28     13.80 o
   4   4   7      495.47      455.76     26.40 o
  -4   5   7     3278.15     3261.87     72.96 o
  -3   5   7     1966.28     1962.82     53.66 o
  -2   5   7      797.88      772.60     28.90 o
  -1   5   7      334.05      314.57     16.69 o
   0   5   7     1167.49     1226.93     34.14 o
   1   5   7      359.71      348.71     16.82 o
   2   5   7      770.01      764.64     29.82 o
   3   5   7     1844.07     1887.40     48.41 o
   4   5   7     3378.95     3380.14     69.38 o
   5   5   7      535.10      489.72     37.03 o
  -5   6   7      813.62      784.39     49.17 o
  -4   6   7     1442.73     1375.54     57.12 o
  -3   6   7     2608.54     2590.46     64.60 o
  -2   6   7       11.33       47.03     18.64 o
  -1   6   7     2012.73     1863.14     47.05 o
   0   6   7     2841.77     2771.08     52.58 o
   1   6   7     2046.01     1977.78     50.08 o
   2   6   7       11.83       18.60     12.70 o
   3   6   7     2555.46     2451.10     68.54 o
   4   6   7     1452.80     1527.46     51.85 o
   5   6   7      858.99      836.43     49.06 o
   6   6   7      483.95      505.08     42.61 o
  -5   7   7     1325.52     1445.29     68.01 o
  -4   7   7      520.15      524.49     42.58 o
  -3   7   7       22.96       33.40     23.02 o
  -2   7   7     4344.94     4289.98     89.85 o
  -1   7   7      319.42      313.90     26.97 o
   0   7   7       55.09       17.87     16.49 o
   1   7   7      297.28      270.44     21.47 o
   2   7   7     4442.27     4426.25    100.63 o
   3   7   7       24.29      -18.23     24.99 o
   4   7   7      493.33      492.65     44.54 o
   5   7   7     1340.00     1365.08     74.32 o
  -4   8   7      280.54      338.86     44.75 o
  -3   8   7       67.05       66.03     26.58 o
  -2   8   7      593.15      580.57     44.49 o
  -1   8   7     1348.41     1388.21     58.44 o
   0   8   7        7.68       23.42     23.73 o
   1   8   7     1314.35     1272.71     53.30 o
   2   8   7      576.45      609.77     40.07 o
   3   8   7       68.47       68.35     28.60 o
   4   8   7      287.67      222.49     49.10 o
  -1   9   7      148.84      123.00     40.18 o
   0   9   7     3494.19     3421.16    109.66 o
   1   9   7      175.74      150.59     32.87 o
   0   0   8    34498.85    34204.99    518.31 o
   0   1   8    36095.05    37304.84    228.80 o
   1   1   8     3500.09     3431.38     40.51 o
  -1   2   8       56.54       89.63     11.57 o
   0   2   8   259825.66   253439.34   1994.01 o
   1   2   8       33.18       69.29     13.77 o
   2   2   8    46137.38    51463.06    400.02 o
  -2   3   8    35056.68    34418.55    247.92 o
  -1   3   8     1099.60     1091.08     22.03 o
   0   3   8     6021.62     6633.29     66.20 o
   1   3   8     1121.21     1123.10     24.00 o
   2   3   8    35196.13    34239.86    253.50 o
   3   3   8     2494.12     2358.87     43.21 o
  -3   4   8       40.94       52.45     14.46 o
  -2   4   8   105814.50   105108.34    953.78 o
  -1   4   8    11880.99    11925.96    104.61 o
   0   4   8       16.91       25.98     11.67 o
   1   4   8    12073.12    12037.70    101.50 o
   2   4   8   106070.65   104014.73    802.21 o
   3   4   8       38.64       56.10     11.68 o
   4   4   8      395.77      351.49     23.79 o
  -4   5   8    24360.65    23690.61    307.12 o
  -3   5   8     2430.42     2467.17     60.35 o
  -2   5   8     6982.32     6684.20     81.82 o
  -1   5   8      409.24      406.17     19.29 o
   0   5   8    42373.38    41578.31    412.19 o
   1   5   8      396.83      403.75     21.32 o
   2   5   8     7022.45     6790.61     90.20 o
   3   5   8     2452.52     2560.49     55.84 o
   4   5   8    24216.03    23771.67    263.87 o
   5   5   8      121.38       97.13     19.16 o
  -5   6   8      233.82      277.00     37.10 o
  -4   6   8    27877.63    27446.96    409.09 o
  -3   6   8     1904.75     1892.53     55.67 o
  -2   6   8       77.99       93.11     18.26 o
  -1   6   8     1175.49     1187.01     37.60 o
   0   6   8    50313.11    49664.56    448.09 o
   1   6   8     1113.10     1111.95     33.67 o
   2   6   8       57.59       78.17     12.86 o
   3   6   8     1925.29     1975.59     57.23 o
   4   6   8    27865.34    27873.92    384.26 o
   5   6   8      192.06      176.42     32.53 o
   6   6   8      218.19      238.97     33.61 o
  -5   7   8     5001.39     5244.57    139.68 o
  -4   7   8       61.95      104.16     25.08 o
  -3   7   8      306.15      283.91     28.55 o
  -2   7   8    20092.16    20111.46    235.60 o
  -1   7   8     2385.58     2303.19     62.96 o
   0   7   8      450.90      468.08     28.83 o
   1   7   8     2423.84     2301.56     57.96 o
   2   7   8    20056.95    19792.12    263.99 o
   3   7   8      255.66      233.68     28.53 o
   4   7   8       71.03       66.97     29.37 o
   5   7   8     4987.72     5280.86    162.39 o
  -4   8   8      461.92      547.08     51.47 o
  -3   8   8       49.55       36.15     28.60 o
  -2   8   8    14132.48    13878.51    249.25 o
  -1   8   8     1832.28     1878.46     67.19 o
   0   8   8      899.86     1005.99     51.61 o
   1   8   8     1881.26     1868.98     67.65 o
   2   8   8    14198.22    14379.06    220.96 o
   3   8   8       29.17       25.91     28.33 o
   4   8   8      454.38      548.12     54.54 o
   0   9   8    17432.21    17920.81    361.98 o
   0   1   9        2.15      114.53     39.43 o
   1   1   9      134.23      169.04      9.38 o
  -1   2   9      587.99      579.32     17.02 o
   0   2   9     1675.55     1605.80     28.09 o
   1   2   9      600.31      620.34     20.63 o
   2   2   9      971.73     1062.36     36.40 o
  -2   3   9      980.94     1005.26     23.65 o
  -1   3   9      221.45      250.25     12.87 o
   0   3   9       68.39       89.15     11.48 o
   1   3   9      204.25      225.37     11.97 o
   2   3   9      949.95     1007.02     35.89 o
   3   3   9      146.09      169.88     13.47 o
  -3   4   9      316.72      348.06     20.41 o
  -2   4   9     1506.91     1531.80     45.29 o
  -1   4   9      549.95      544.64     18.08 o
   0   4   9       30.55       10.09     11.81 o
   1   4   9      581.07      596.45     18.26 o
   2   4   9     1498.50     1648.33     81.61 o
   3   4   9      314.39      320.61     16.13 o
   4   4   9      121.33      120.38     18.72 o
  -4   5   9     2118.22     2038.92     57.39 o
  -3   5   9      216.10      204.76     23.24 o
  -2   5   9      356.23      325.60     18.83 o
  -1   5   9       39.59       38.06     11.85 o
   0   5   9     1814.33     1812.11     35.86 o
   1   5   9       32.61       49.03     10.47 o
   2   5   9      391.64      372.82     21.52 o
   3   5   9      253.84      281.57     22.21 o
   4   5   9     2000.20     2028.87     48.95 o
   5   5   9       52.46       40.71     18.64 o
  -5   6   9      221.15      224.00     32.23 o
  -4   6   9     2874.61     2849.59     84.22 o
  -3   6   9      426.48      442.44     23.80 o
  -2   6   9       17.68        5.57     15.22 o
  -1   6   9       18.04       15.10     14.73 o
   0   6   9     2316.88     2262.55     46.57 o
   1   6   9       20.43       22.38     13.64 o
   2   6   9       17.36        9.60     14.94 o
   3   6   9      442.97      446.73     29.22 o
   4   6   9     2847.43     2967.81     74.75 o
   5   6   9      199.18      200.56     33.52 o
   6   6   9       35.60       -7.93     27.64 o
  -5   7   9      192.83      156.46     46.18 o
  -4   7   9      633.76      613.33     41.49 o
  -3   7   9       34.11       14.51     23.10 o
  -2   7   9     3333.41     3278.27     76.02 o
  -1   7   9       64.22       44.12     19.05 o
   0   7   9       99.92       75.62     20.01 o
   1   7   9       72.13       50.29     24.48 o
   2   7   9     3240.20     3163.40     83.93 o
   3   7   9       28.25       31.31     20.16 o
   4   7   9      682.23      621.53     47.98 o
   5   7   9      200.63      251.17     44.38 o
  -4   8   9       80.75       94.02     31.80 o
  -3   8   9      229.33      176.44     31.63 o
  -2   8   9      982.11      928.77     51.97 o
  -1   8   9      140.77      129.67     28.26 o
   0   8   9        0.08       13.26     24.65 o
   1   8   9      152.41      136.65     39.86 o
   2   8   9      989.09     1015.88     54.98 o
   3   8   9      231.21      244.37     34.57 o
   4   8   9       82.07      108.18     37.38 o
   0   1  10      671.47      827.59     17.66 o
   1   1  10      700.72      887.04     15.83 o
  -1   2  10     4111.60     4298.18     42.40 o
   0   2  10     2445.23     2609.79     32.90 o
   1   2  10     4041.39     4199.76     54.47 o
   2   2  10       43.56       56.10     12.25 o
  -2   3  10     1253.78     1199.02     25.20 o
  -1   3  10     3472.92     3503.00     44.12 o
   0   3  10      673.04      655.88     20.86 o
   1   3  10     3480.69     3442.10     44.31 o
   2   3  10     1279.29     1282.98     32.18 o
   3   3  10     5073.32     5292.85     65.84 o
  -3   4  10      118.90      124.44     14.21 o
  -2   4  10      338.85      299.25     16.74 o
  -1   4  10     5666.52     5589.12     63.95 o
   0   4  10        9.42        1.53     11.30 o
   1   4  10     5731.70     5577.00     62.73 o
   2   4  10      331.50      314.76     18.62 o
   3   4  10      128.29      123.85     14.21 o
   4   4  10        0.03       -1.39     13.30 o
  -4   5  10      551.40      520.10     31.35 o
  -3   5  10      432.28      384.92     25.56 o
  -2   5  10      579.45      539.48     22.66 o
  -1   5  10      778.21      759.57     25.42 o
   0   5  10       79.80       93.52     12.79 o
   1   5  10      633.05      592.75     22.03 o
   2   5  10      584.21      573.51     24.38 o
   3   5  10      448.56      430.75     23.52 o
   4   5  10      524.04      539.43     31.65 o
   5   5  10     1668.07     1682.02     59.90 o
  -5   6  10       45.00       50.30     27.00 o
  -4   6  10      475.22      435.61     32.89 o
  -3   6  10       56.29       47.50     14.52 o
  -2   6  10      311.01      323.79     23.37 o
  -1   6  10     1021.46     1051.53     36.11 o
   0   6  10      815.13      770.84     31.45 o
   1   6  10     1010.50     1036.11     35.03 o
   2   6  10      335.00      317.95     27.66 o
   3   6  10       61.99      112.43     21.12 o
   4   6  10      490.41      555.60     32.20 o
   5   6  10       44.07       44.25     29.59 o
   6   6  10      130.40      128.31     37.33 o
  -5   7  10      390.61      390.11     43.49 o
  -4   7  10      374.63      374.62     37.02 o
  -3   7  10      620.68      631.78     40.46 o
  -2   7  10      597.25      568.23     33.77 o
  -1   7  10     1040.65     1098.60     43.85 o
   0   7  10       31.26       21.06     18.52 o
   1   7  10     1086.77     1135.42     50.26 o
   2   7  10      624.61      575.25     42.55 o
   3   7  10      576.94      580.73     44.00 o
   4   7  10      383.52      345.45     36.60 o
   5   7  10      417.80      327.25     47.33 o
  -3   8  10        3.98       45.10     27.82 o
  -2   8  10     2418.64     2487.39     82.70 o
  -1   8  10      568.68      516.83     44.17 o
   0   8  10      234.65      254.35     35.58 o
   1   8  10      578.97      576.97     41.63 o
   2   8  10     2394.19     2453.29     88.10 o
   3   8  10        3.89        6.98     30.92 o
   0   1  11     7979.98     7808.90     63.74 o
   1   1  11      117.00      119.73      8.87 o
  -1   2  11     8305.79     8094.12     67.32 o
   0   2  11      207.97      251.02     12.44 o
   1   2  11     8237.48     8196.73     75.56 o
   2   2  11       61.58       59.89     10.96 o
  -2   3  11    23160.40    23040.17    170.37 o
  -1   3  11     1849.19     1826.96     31.75 o
   0   3  11     3616.37     3668.01     43.13 o
   1   3  11     1830.81     1848.86     31.31 o
   2   3  11    23179.80    23034.13    203.27 o
   3   3  11     1267.14     1221.69     29.04 o
  -3   4  11     3627.09     3734.97     57.81 o
  -2   4  11     1233.41     1292.67     29.24 o
  -1   4  11    10388.23    10137.34     95.40 o
   0   4  11      687.63      707.96     23.12 o
   1   4  11    10285.70    10131.80     96.09 o
   2   4  11     1247.66     1299.00     29.13 o
   3   4  11     3617.63     3572.09     54.98 o
   4   4  11        7.15        7.17     10.30 o
  -4   5  11     5764.24     5847.07     98.55 o
  -3   5  11     1860.85     1779.08     47.78 o
  -2   5  11      692.31      662.57     24.98 o
  -1   5  11      124.84      109.12     14.13 o
   0   5  11     1744.46     1839.47     38.04 o
   1   5  11      118.82      114.67     13.69 o
   2   5  11      741.98      724.86     24.17 o
   3   5  11     1872.45     1797.05     49.70 o
   4   5  11     5738.81     5763.03     90.08 o
   5   5  11      286.82      284.52     25.35 o
  -5   6  11     2915.33     3102.77     88.62 o
  -4   6  11     2897.87     2832.47     87.66 o
  -3   6  11     9062.90     9142.35    139.25 o
  -2   6  11      175.29      148.26     18.59 o
  -1   6  11    12654.65    12653.50    151.35 o
   0   6  11      336.32      320.22     20.76 o
   1   6  11    12905.71    12886.68    152.49 o
   2   6  11      175.41      181.66     18.77 o
   3   6  11     9017.30     9155.35    134.60 o
   4   6  11     2872.65     2922.46     81.54 o
   5   6  11     3001.40     3039.98     97.88 o
   6   6  11      894.98      977.50     68.71 o
  -5   7  11      135.48      175.99     37.99 o
  -4   7  11      221.70      160.12     30.31 o
  -3   7  11      210.12      188.93     26.90 o
  -2   7  11     4159.49     4350.19    109.56 o
  -1   7  11      377.99      371.19     32.01 o
   0   7  11      180.60      164.04     20.22 o
   1   7  11      376.47      415.96     31.26 o
   2   7  11     4197.96     4288.44    107.68 o
   3   7  11      205.53      250.61     33.67 o
   4   7  11      252.56      196.33     41.76 o
   5   7  11      135.83       81.63     41.07 o
  -3   8  11     3081.74     3170.18    101.95 o
  -2   8  11     2292.18     2467.93     83.85 o
  -1   8  11     6305.33     6180.58    160.64 o
   0   8  11      367.59      314.56     44.22 o
   1   8  11     6214.93     6230.85    164.17 o
   2   8  11     2324.83     2395.79     98.86 o
   3   8  11     3069.02     3190.93    112.15 o
   0   0  12    17338.85    16648.84    244.46 o
   0   1  12      754.24      737.25     22.22 o
   1   1  12      181.68      188.02      9.57 o
  -1   2  12      206.22      219.94     13.32 o
   0   2  12      105.33      163.45     17.81 o
   1   2  12      194.37      245.43     13.74 o
   2   2  12     1518.67     1388.87     26.32 o
  -2   3  12     2803.56     2741.81     39.38 o
  -1   3  12      766.97      748.95     20.83 o
   0   3  12      420.57      459.67     15.79 o
   1   3  12      793.64      800.96     20.47 o
   2   3  12     2829.58     2917.64     53.74 o
   3   3  12       44.73       59.26     11.19 o
  -3   4  12      431.94      444.30     20.31 o
  -2   4  12      294.96      311.03     15.71 o
  -1   4  12      609.01      576.45     21.55 o
   0   4  12     3452.03     3420.48     51.70 o
   1   4  12      603.49      576.84     18.95 o
   2   4  12      278.07      307.43     16.37 o
   3   4  12      406.80      420.54     21.58 o
   4   4  12     1581.83     1533.26     33.98 o
  -4   5  12     1197.99     1247.31     39.64 o
  -3   5  12      992.23      930.18     34.09 o
  -2   5  12     1650.40     1633.32     36.65 o
  -1   5  12      681.26      660.35     25.08 o
   0   5  12     4469.89     4514.15     60.80 o
   1   5  12      741.75      672.85     23.09 o
   2   5  12     1667.74     1721.08     37.58 o
   3   5  12      927.24      866.74     38.15 o
   4   5  12     1226.22     1257.83     36.58 o
   5   5  12      325.42      351.68     30.87 o
  -5   6  12      312.92      299.32     43.67 o
  -4   6  12      478.22      524.72     35.05 o
  -3   6  12      402.22      369.14     24.17 o
  -2   6  12      738.92      725.11     31.23 o
  -1   6  12     1265.32     1234.78     41.33 o
   0   6  12      490.65      488.55     24.55 o
   1   6  12     1239.89     1257.76     39.60 o
   2   6  12      732.70      788.46     33.53 o
   3   6  12      425.77      396.54     27.17 o
   4   6  12      487.84      440.51     33.09 o
   5   6  12      313.82      277.24     44.18 o
   6   6  12        2.85      -16.21     35.51 o
  -5   7  12      348.75      342.18     43.88 o
  -4   7  12      226.70      268.68     38.62 o
  -3   7  12      356.05      397.79     38.02 o
  -2   7  12     1697.35     1709.10     56.86 o
  -1   7  12      385.11      401.51     32.95 o
   0   7  12      535.45      561.77     31.45 o
   1   7  12      363.85      337.28     32.84 o
   2   7  12     1714.43     1727.47     66.97 o
   3   7  12      350.93      386.85     31.91 o
   4   7  12      241.23      257.24     41.03 o
   5   7  12      344.82      295.59     47.20 o
  -3   8  12      193.45      127.59     31.08 o
  -2   8  12      987.46      982.39     53.78 o
  -1   8  12      523.46      595.47     52.31 o
   0   8  12       46.27       22.42     30.03 o
   1   8  12      534.32      600.29     66.03 o
   2   8  12     1008.37      979.38     68.36 o
   3   8  12      180.32      150.10     35.64 o
   0   1  13     3761.71     4645.98     46.68 o
   1   1  13     7299.65     7622.88     56.50 o
  -1   2  13     2784.25     2853.04     37.26 o
   0   2  13    12483.62    12719.27     97.32 o
   1   2  13     2683.06     2815.08     36.89 o
   2   2  13      132.52      132.27     10.98 o
  -2   3  13     1384.67     1328.25     27.11 o
  -1   3  13     8169.67     7904.45     75.81 o
   0   3  13     6977.57     7207.61     68.66 o
   1   3  13     8213.33     8007.97     77.21 o
   2   3  13     1315.97     1266.79     35.46 o
   3   3  13     4820.89     4770.44     61.79 o
  -3   4  13     1272.03     1308.93     28.24 o
  -2   4  13     2274.75     2180.01     37.11 o
  -1   4  13     4931.18     4979.27     60.26 o
   0   4  13     4897.43     4722.92     61.37 o
   1   4  13     5166.34     5256.02     59.24 o
   2   4  13     2265.98     2244.14     34.03 o
   3   4  13     1177.53     1188.76     31.87 o
   4   4  13       55.60       57.57     12.94 o
  -4   5  13     5669.88     5870.65     81.72 o
  -3   5  13     6062.69     6111.86     88.38 o
  -2   5  13     4108.43     3970.54     58.61 o
  -1   5  13     6916.18     6714.99     87.27 o
   0   5  13     3167.33     3036.54     49.39 o
   1   5  13     6924.99     6876.38     86.89 o
   2   5  13     4063.54     3973.59     67.71 o
   3   5  13     6056.73     6055.31     96.79 o
   4   5  13     5499.90     5641.53     87.94 o
   5   5  13     1581.51     1760.71     61.56 o
  -5   6  13     1529.50     1453.76     77.87 o
  -4   6  13     2252.66     2360.89     63.64 o
  -3   6  13     3759.23     3867.01     74.16 o
  -2   6  13       14.01      -15.46     15.46 o
  -1   6  13     6668.78     6432.81    101.77 o
   0   6  13     8188.90     8315.54    108.91 o
   1   6  13     6688.97     6384.69    104.55 o
   2   6  13       17.37       17.06     13.92 o
   3   6  13     3859.88     4067.05     67.09 o
   4   6  13     2220.74     2278.83     71.72 o
   5   6  13     1579.54     1555.86     82.78 o
   6   6  13      567.00      524.61     54.17 o
  -5   7  13     1231.46     1230.17     72.12 o
  -4   7  13      604.97      626.35     58.60 o
  -3   7  13     1654.78     1699.78     69.20 o
  -2   7  13      803.70      866.74     42.89 o
  -1   7  13     3935.21     3995.68    104.19 o
   0   7  13      254.95      267.68     24.26 o
   1   7  13     3969.12     4026.24    101.23 o
   2   7  13      773.07      798.98     45.61 o
   3   7  13     1654.96     1729.18     77.90 o
   4   7  13      630.40      574.18     51.34 o
   5   7  13     1248.01     1313.08     77.90 o
  -3   8  13      745.12      653.73     51.54 o
  -2   8  13     1642.76     1783.05     71.19 o
  -1   8  13     1820.17     1899.74    108.86 o
   0   8  13      159.51      133.58     37.29 o
   1   8  13     2000.61     2037.00    101.18 o
   2   8  13     1672.26     1734.31     88.47 o
   3   8  13      675.98      582.48     57.05 o
   0   1  14      534.62      492.83     15.45 o
   1   1  14      193.74      256.42     11.25 o
  -1   2  14      454.47      379.97     15.21 o
   0   2  14      215.60      252.47     14.62 o
   1   2  14      436.72      403.38     15.13 o
   2   2  14      413.19      414.60     15.05 o
  -2   3  14      321.00      329.75     16.13 o
  -1   3  14      969.77      978.97     24.19 o
   0   3  14      120.20      136.50     13.76 o
   1   3  14      954.35      952.34     24.37 o
   2   3  14      309.12      342.76     19.76 o
   3   3  14       32.11       34.43     10.68 o
  -3   4  14       18.60       15.86      8.91 o
  -2   4  14       67.64       53.19     11.64 o
  -1   4  14     1385.61     1414.11     30.44 o
   0   4  14      474.38      474.14     19.54 o
   1   4  14     1390.69     1392.90     28.03 o
   2   4  14       61.33       36.60     12.19 o
   3   4  14       15.31        7.73     12.43 o
   4   4  14       41.34       64.09     14.00 o
  -4   5  14      112.75      125.73     19.56 o
  -3   5  14      396.98      399.45     21.30 o
  -2   5  14      374.76      358.78     20.73 o
  -1   5  14      780.63      778.94     28.76 o
   0   5  14      412.07      421.92     19.62 o
   1   5  14      704.15      720.20     29.72 o
   2   5  14      402.70      431.22     19.05 o
   3   5  14      471.48      467.47     28.10 o
   4   5  14      113.36      104.75     15.75 o
   5   5  14      439.15      449.07     30.99 o
  -5   6  14      436.66      506.86     52.86 o
  -4   6  14      207.49      185.29     24.65 o
  -3   6  14      177.57      183.88     18.22 o
  -2   6  14      599.92      636.54     33.71 o
  -1   6  14      195.82      207.38     21.89 o
   0   6  14       16.71       48.87     14.49 o
   1   6  14      195.56      241.49     23.22 o
   2   6  14      579.67      575.02     29.78 o
   3   6  14      187.26      175.37     17.77 o
   4   6  14      217.38      215.76     36.39 o
   5   6  14      442.71      449.75     48.70 o
   6   6  14      492.09      454.87     50.52 o
  -5   7  14      242.34      230.99     38.65 o
  -4   7  14      242.06      212.33     36.21 o
  -3   7  14      625.44      678.57     46.99 o
  -2   7  14      361.86      357.50     35.10 o
  -1   7  14      417.94      452.32     34.63 o
   0   7  14      246.18      281.57     25.45 o
   1   7  14      451.93      498.88     46.73 o
   2   7  14      353.10      375.64     40.59 o
   3   7  14      575.58      592.78     50.11 o
   4   7  14      208.06      144.22     36.31 o
   5   7  14      260.08      272.32     44.37 o
  -3   8  14      313.14      331.02     40.44 o
  -2   8  14      736.79      798.21     49.17 o
  -1   8  14      236.44      291.35     39.69 o
   0   8  14      395.66      392.25     47.76 o
   1   8  14      238.98      221.63     41.98 o
   2   8  14      718.74      858.94     66.65 o
   3   8  14      296.40      299.65     49.56 o
   0   1  15     1534.66     1557.05     25.36 o
   1   1  15      588.01      628.28     14.75 o
  -1   2  15     5570.41     5505.00     57.67 o
   0   2  15      119.94      130.28      9.83 o
   1   2  15     5473.50     5407.97     57.55 o
   2   2  15      238.34      344.01     51.94 o
  -2   3  15     5955.96     5871.49     63.98 o
  -1   3  15     1512.29     1509.27     29.84 o
   0   3  15    10240.18     9954.83     82.38 o
   1   3  15     1531.60     1478.11     29.60 o
   2   3  15     5898.58     5805.20     69.68 o
   3   3  15     1462.53     1453.36     29.08 o
  -3   4  15     3754.92     3695.11     62.67 o
  -2   4  15      528.49      482.30     19.29 o
  -1   4  15     1041.12     1021.99     25.42 o
   0   4  15     4978.34     5145.91    105.94 o
   1   4  15     1051.20     1031.78     24.34 o
   2   4  15      531.69      444.22     19.32 o
   3   4  15     3718.12     3600.29     71.11 o
   4   4  15     2548.60     2508.07     70.11 o
  -4   5  15      755.14      799.74     29.24 o
  -3   5  15     2037.49     2080.93     53.73 o
  -2   5  15     6834.46     6549.32     88.13 o
  -1   5  15     1057.30     1031.62     32.40 o
   0   5  15      269.53      286.25     16.64 o
   1   5  15      984.31      886.01     33.03 o
   2   5  15     6954.18     6925.68     90.61 o
   3   5  15     2056.39     2014.48     53.19 o
   4   5  15      718.01      681.34     29.63 o
   5   5  15      456.32      452.41     40.22 o
  -5   6  15     4261.72     4506.90    153.55 o
  -4   6  15       66.86       40.37     25.31 o
  -3   6  15      340.60      305.33     26.42 o
  -2   6  15      991.09      935.27     40.05 o
  -1   6  15     3560.00     3510.12     73.35 o
   0   6  15      264.91      233.40     20.06 o
   1   6  15     3493.63     3556.20     74.60 o
   2   6  15      989.64      958.14     40.92 o
   3   6  15      356.14      370.57     25.96 o
   4   6  15       70.86       57.49     25.87 o
   5   6  15     4181.15     4257.28    132.56 o
   6   6  15       25.80       48.09     36.63 o
  -4   7  15     3442.83     3430.14    112.28 o
  -3   7  15      388.95      375.41     43.18 o
  -2   7  15     1724.52     1728.55     74.86 o
  -1   7  15      339.77      280.58     37.11 o
   0   7  15     5313.79     5479.03    144.48 o
   1   7  15      364.95      317.73     36.77 o
   2   7  15     1686.50     1799.44     76.48 o
   3   7  15      326.96      277.23     40.35 o
   4   7  15     3492.92     3595.75    123.75 o
  -3   8  15     1150.60     1226.28     67.10 o
  -2   8  15       86.85      130.69     27.01 o
  -1   8  15      803.09      740.14     60.05 o
   0   8  15      606.02      623.32     54.53 o
   1   8  15      802.21      817.32     63.33 o
   2   8  15       92.71       76.52     35.96 o
   3   8  15     1114.65     1041.56     72.15 o
   0   0  16   470843.34   477060.66   4626.03 o
   0   1  16     1166.31     1099.82     21.71 o
   1   1  16     3296.14     3079.75     35.07 o
  -1   2  16    19266.96    19213.50    148.92 o
   0   2  16      191.99      208.78     12.20 o
   1   2  16    19271.65    19132.75    146.68 o
   2   2  16   107789.10   105573.90    703.47 o
  -2   3  16      627.76      651.20     20.68 o
  -1   3  16     1733.96     1669.58     31.80 o
   0   3  16     7079.41     7168.74     63.01 o
   1   3  16     1728.37     1685.17     32.25 o
   2   3  16      552.35      536.90     20.60 o
   3   3  16      202.67      175.63     12.20 o
  -3   4  16     5731.31     5575.76     79.32 o
  -2   4  16      129.06      125.22     12.61 o
  -1   4  16     1881.65     1816.73     34.87 o
   0   4  16   133181.41   130772.28    910.96 o
   1   4  16     1728.51     1668.57     31.59 o
   2   4  16       75.58       63.53     13.43 o
   3   4  16     5739.90     5669.43     81.49 o
   4   4  16    62574.81    62343.25    722.73 o
  -4   5  16      561.68      533.03     23.77 o
  -3   5  16      155.40      168.79     18.18 o
  -2   5  16    24099.15    23367.70    203.06 o
  -1   5  16      205.29      206.63     18.00 o
   0   5  16       50.57       37.32      9.80 o
   1   5  16      216.34      213.12     22.07 o
   2   5  16    23953.62    23985.20    240.86 o
   3   5  16      133.60      118.94     16.18 o
   4   5  16      656.26      669.64     41.40 o
   5   5  16     2072.30     2129.78     81.86 o
  -5   6  16     2626.94     2618.78     99.44 o
  -4   6  16       21.01      -10.80     28.06 o
  -3   6  16     1917.81     1861.09     61.40 o
  -2   6  16    36526.66    35733.64    380.43 o
  -1   6  16     1192.61     1156.96     43.83 o
   0   6  16        1.37       25.38     14.99 o
   1   6  16     1250.78     1257.94     43.52 o
   2   6  16    36615.94    36320.93    363.08 o
   3   6  16     1936.07     1915.65     62.37 o
   4   6  16       23.35       26.59     30.51 o
   5   6  16     2782.55     2926.53    118.93 o
  -4   7  16     5105.07     4930.58    136.63 o
  -3   7  16     1934.26     1901.37     81.08 o
  -2   7  16      115.34      111.96     27.91 o
  -1   7  16      608.32      622.61     47.38 o
   0   7  16    11967.31    11924.40    193.84 o
   1   7  16      543.05      574.06     51.97 o
   2   7  16      132.36      146.81     32.17 o
   3   7  16     2048.52     2183.95     88.22 o
   4   7  16     5033.94     5094.61    149.05 o
  -2   8  16       26.50       39.28     29.20 o
  -1   8  16      226.23      198.96     38.05 o
   0   8  16    11138.84    11396.57    237.48 o
   1   8  16      208.18      204.96     40.35 o
   2   8  16       16.56        4.94     37.77 o
   0   1  17        2.58       30.79      9.62 o
   1   1  17      122.60      150.10     12.21 o
  -1   2  17      131.42      152.44     15.97 o
   0   2  17        5.09       -5.34      8.61 o
   1   2  17      147.90      202.44     21.15 o
   2   2  17     1013.03     1193.12     70.91 o
  -2   3  17      162.70      144.90     12.45 o
  -1   3  17       25.44       27.40      9.14 o
   0   3  17      476.06      468.22     14.82 o
   1   3  17       28.66       41.00     10.75 o
   2   3  17      143.17      153.42     13.91 o
   3   3  17       18.17       -1.16     12.88 o
  -3   4  17       44.73       69.28     13.80 o
  -2   4  17        8.44        9.85     11.97 o
  -1   4  17      623.42      647.29     21.86 o
   0   4  17     2200.20     2348.71    112.09 o
   1   4  17      633.21      653.15     19.54 o
   2   4  17        8.37        6.55     12.70 o
   3   4  17       35.95       48.71     16.99 o
   4   4  17     3688.57     3746.61     55.45 o
  -4   5  17      313.22      260.07     30.74 o
  -3   5  17       46.81       34.88     18.30 o
  -2   5  17      864.53      879.30     30.66 o
  -1   5  17       66.76       72.79     15.02 o
   0   5  17       57.43       53.70     13.41 o
   1   5  17       80.05       71.96     14.75 o
   2   5  17      862.50      887.63     32.62 o
   3   5  17       51.35       55.26     16.59 o
   4   5  17      301.84      232.02     30.53 o
   5   5  17      178.27      199.77     34.75 o
  -5   6  17      173.56      113.39     35.06 o
  -4   6  17       29.21       25.62     22.65 o
  -3   6  17     1226.18     1214.73     50.59 o
  -2   6  17     1498.72     1424.26     53.90 o
  -1   6  17      434.86      438.73     31.18 o
   0   6  17        5.22        0.33     16.44 o
   1   6  17      430.16      433.67     26.78 o
   2   6  17     1499.18     1479.00     48.66 o
   3   6  17     1275.96     1245.88     53.39 o
   4   6  17       29.19       18.97     29.93 o
   5   6  17      166.94       83.43     32.97 o
  -4   7  17      697.49      604.37     51.29 o
  -3   7  17      111.63      106.12     29.39 o
  -2   7  17      185.45      195.47     38.32 o
  -1   7  17       98.04       83.98     30.90 o
   0   7  17     1100.50     1166.21     56.24 o
   1   7  17       93.72       93.43     42.47 o
   2   7  17      204.93      323.28     45.75 o
   3   7  17      136.61      111.52     33.19 o
   4   7  17      663.12      652.43     57.79 o
  -2   8  17       55.91       72.13     32.07 o
  -1   8  17     1059.90     1016.29     63.10 o
   0   8  17      443.92      355.98     46.49 o
   1   8  17     1057.71     1059.71     71.04 o
   2   8  17       54.41       23.08     35.08 o
   0   1  18      608.72      629.91     18.48 o
   1   1  18     1541.49     1324.90     24.34 o
  -1   2  18     2161.66     2066.70     34.70 o
   0   2  18     1587.03     1529.87     25.77 o
   1   2  18     2168.20     2121.05     32.47 o
   2   2  18      381.59      405.16     18.99 o
  -2   3  18      204.26      194.85     13.97 o
  -1   3  18     6789.88     6596.93     67.08 o
   0   3  18      498.49      536.46     17.17 o
   1   3  18     6754.53     6631.24     69.32 o
   2   3  18      191.20      187.05     14.95 o
   3   3  18     2677.04     2621.65     51.05 o
  -3   4  18       33.75       26.64     12.99 o
  -2   4  18      177.19      173.99     16.71 o
  -1   4  18     2348.21     2332.94     40.54 o
   0   4  18      786.53      751.47     25.20 o
   1   4  18     2319.87     2324.81     39.25 o
   2   4  18      171.59      159.36     16.54 o
   3   4  18       42.45       53.64     16.92 o
   4   4  18      959.56     1016.21     30.87 o
  -4   5  18      608.47      622.52     42.83 o
  -3   5  18     1400.70     1375.37     49.11 o
  -2   5  18      367.81      366.73     22.02 o
  -1   5  18      120.61      108.60     15.67 o
   0   5  18     3800.18     3583.43     61.29 o
   1   5  18      159.72      173.19     17.13 o
   2   5  18      342.18      383.97     22.85 o
   3   5  18     1276.28     1328.38     42.25 o
   4   5  18      605.61      630.69     42.04 o
   5   5  18      185.19      200.77     36.37 o
  -5   6  18      245.63      256.10     48.96 o
  -4   6  18      547.59      517.65     37.97 o
  -3   6  18      450.69      428.26     34.77 o
  -2   6  18      589.94      626.41     38.45 o
  -1   6  18      576.35      577.34     33.98 o
   0   6  18     1634.50     1729.52     51.43 o
   1   6  18      598.04      639.91     31.21 o
   2   6  18      622.19      660.91     38.89 o
   3   6  18      473.55      492.98     44.78 o
   4   6  18      530.20      572.14     48.95 o
   5   6  18      275.97      298.81     42.66 o
  -4   7  18      115.44      105.05     31.36 o
  -3   7  18      380.81      352.42     37.98 o
  -2   7  18      109.50       80.46     27.10 o
  -1   7  18     1584.56     1627.72     69.66 o
   0   7  18      236.42      206.82     35.27 o
   1   7  18     1552.16     1618.88     73.40 o
   2   7  18      108.62      123.44     35.36 o
   3   7  18      447.00      489.34     51.20 o
   4   7  18      117.78       88.29     36.60 o
  -1   8  18      316.16      307.42     42.35 o
   0   8  18     1119.84     1126.47     80.05 o
   1   8  18      317.50      296.20     44.08 o
   0   1  19     5559.47     5432.81     54.55 o
   1   1  19       86.90       90.45     10.14 o
  -1   2  19    13785.33    13251.06    104.07 o
   0   2  19       65.05       92.90     10.97 o
   1   2  19    13669.78    13258.51    104.92 o
   2   2  19     1870.31     1809.88     33.33 o
  -2   3  19     7661.93     7408.65     79.75 o
  -1   3  19      363.60      328.82     14.28 o
   0   3  19    20320.26    19953.55    129.31 o
   1   3  19      366.98      376.20     15.54 o
   2   3  19     7511.68     7394.51     83.18 o
   3   3  19     1008.87      903.06     31.83 o
  -3   4  19     9244.42     9229.25    115.52 o
  -2   4  19     1590.87     1524.05     38.60 o
  -1   4  19     8223.99     8191.15     84.63 o
   0   4  19     1862.91     1790.34     37.07 o
   1   4  19     8217.52     8145.01     87.43 o
   2   4  19     1594.18     1483.95     38.23 o
   3   4  19     9186.74     8895.98    123.13 o
   4   4  19     3614.30     3759.04     86.60 o
  -4   5  19     1655.24     1617.95     60.48 o
  -3   5  19     1025.73      996.92     37.41 o
  -2   5  19     8882.34     8787.46    117.43 o
  -1   5  19      185.04      161.42     16.59 o
   0   5  19       64.03       56.10     13.65 o
   1   5  19      190.45      191.14     17.30 o
   2   5  19     8912.89     8971.20    115.59 o
   3   5  19     1008.56     1028.58     37.69 o
   4   5  19     1622.45     1549.79     62.82 o
   5   5  19      171.92      168.20     34.18 o
  -5   6  19     6171.90     6347.20    170.59 o
  -4   6  19     1786.28     1864.49     78.02 o
  -3   6  19     2933.88     2875.89     82.60 o
  -2   6  19     2952.17     2942.57     85.21 o
  -1   6  19     8889.77     8827.98    132.89 o
   0   6  19      578.55      587.13     32.66 o
   1   6  19     8763.56     8628.73    138.22 o
   2   6  19     2994.64     3155.02     85.99 o
   3   6  19     3006.20     3089.98     99.62 o
   4   6  19     1786.14     1936.90     83.26 o
   5   6  19     6089.08     6140.74    165.06 o
  -4   7  19     3636.41     3772.20    116.73 o
  -3   7  19      102.06      110.74     28.61 o
  -2   7  19     1089.01     1095.73     56.10 o
  -1   7  19      273.56      303.50     36.18 o
   0   7  19     5875.34     5918.42    142.38 o
   1   7  19      290.55      237.00     36.18 o
   2   7  19     1066.20     1106.30     70.40 o
   3   7  19       98.12       89.01     32.75 o
   4   7  19     3655.32     3748.74    131.89 o
  -1   8  19     3366.19     3404.13    116.00 o
   0   8  19     1965.68     2013.25     97.02 o
   1   8  19     3406.71     3490.78    133.87 o
   0   0  20     8334.64     8058.34    117.76 o
   0   1  20        5.95      155.66     16.40 o
   1   1  20     1023.22     1008.59     23.53 o
  -1   2  20      684.26      726.12     25.34 o
   0   2  20    10884.41    10574.26     83.91 o
   1   2  20      667.42      681.62     29.95 o
   2   2  20       61.66       75.11     11.16 o
  -2   3  20      699.87      742.15     26.69 o
  -1   3  20      296.00      279.19     14.59 o
   0   3  20     1710.50     1744.98     28.17 o
   1   3  20      237.69      222.39     13.78 o
   2   3  20      721.01      754.60     26.24 o
   3   3  20     1729.86     1697.56     48.37 o
  -3   4  20      659.83      679.16     29.73 o
  -2   4  20     2964.21     2923.73     56.69 o
  -1   4  20      936.83      924.69     28.17 o
   0   4  20      225.39      200.14     15.20 o
   1   4  20      910.92      870.93     25.43 o
   2   4  20     3043.21     2936.81     57.26 o
   3   4  20      631.36      649.59     30.76 o
   4   4  20       10.64       36.12     16.24 o
  -4   5  20     1163.12     1118.48     57.99 o
  -3   5  20      931.02      935.98     40.74 o
  -2   5  20     3865.08     3735.51     67.04 o
  -1   5  20     1246.63     1273.40     35.28 o
   0   5  20     1396.82     1409.21     37.83 o
   1   5  20     1193.22     1209.21     40.20 o
   2   5  20     3879.72     3928.31     74.79 o
   3   5  20      941.32      985.83     37.12 o
   4   5  20     1190.46     1268.74     62.56 o
   5   5  20     2216.49     2184.49     84.46 o
  -5   6  20      704.56      771.49     56.28 o
  -4   6  20      280.77      223.19     39.52 o
  -3   6  20      188.74      214.48     28.97 o
  -2   6  20      550.06      535.56     36.88 o
  -1   6  20      836.62      861.00     39.90 o
   0   6  20      623.28      586.44     39.42 o
   1   6  20      835.19      744.20     61.59 o
   2   6  20      546.02      556.42     44.67 o
   3   6  20      172.33      143.46     30.21 o
   4   6  20      254.48      248.97     36.35 o
   5   6  20      689.82      664.07     57.03 o
  -3   7  20     1108.09     1191.59     65.33 o
  -2   7  20      814.30      898.93     51.39 o
  -1   7  20       96.98       69.17     28.21 o
   0   7  20     2646.78     2680.28     94.52 o
   1   7  20       94.69       76.38     31.80 o
   2   7  20      825.18      798.16     61.58 o
   3   7  20     1098.66     1141.34     74.12 o
   0   1  21     4570.14     4378.16     47.95 o
   1   1  21     1182.17     1227.63     25.82 o
  -1   2  21    14381.00    13833.22    110.82 o
   0   2  21     1576.98     1699.52     28.44 o
   1   2  21    14770.09    14346.78    110.45 o
   2   2  21      664.01      707.82     20.66 o
  -2   3  21     2433.74     2408.14     47.56 o
  -1   3  21      269.80      285.83     16.54 o
   0   3  21    13125.69    12647.15    107.07 o
   1   3  21      277.90      292.78     15.94 o
   2   3  21     2641.73     2537.33     47.58 o
   3   3  21      251.71      202.21     21.51 o
  -3   4  21    11497.98    11342.16    140.25 o
  -2   4  21      347.87      297.50     22.87 o
  -1   4  21     4079.82     3963.58     59.12 o
   0   4  21     5690.74     5713.51     67.28 o
   1   4  21     3732.16     3636.64     52.23 o
   2   4  21      358.27      301.86     20.59 o
   3   4  21    11953.25    11750.52    147.62 o
   4   4  21     2873.75     2840.18     64.86 o
  -4   5  21      122.82      143.55     32.19 o
  -3   5  21      407.71      416.14     31.10 o
  -2   5  21     4096.49     4083.77     70.85 o
  -1   5  21     1692.37     1693.21     40.68 o
   0   5  21      287.50      246.92     18.82 o
   1   5  21     1703.84     1740.77     47.63 o
   2   5  21     3946.76     4062.79     80.71 o
   3   5  21      405.86      419.54     33.51 o
   4   5  21       67.12       56.51     26.97 o
   5   5  21      456.23      494.54     44.07 o
  -5   6  21     4508.52     4774.58    134.28 o
  -4   6  21      172.46      153.57     31.51 o
  -3   6  21      869.97      925.93     48.69 o
  -2   6  21     1515.01     1428.89     56.86 o
  -1   6  21     2643.11     2571.37     74.58 o
   0   6  21      397.06      411.63     35.55 o
   1   6  21     2757.82     2742.64     98.55 o
   2   6  21     1492.92     1582.82     77.56 o
   3   6  21      819.32      751.70     51.67 o
   4   6  21      218.38      245.31     45.55 o
   5   6  21     4649.03     4702.65    136.28 o
  -3   7  21      439.38      478.08     47.78 o
  -2   7  21      668.38      686.86     47.02 o
  -1   7  21      851.50      790.81     50.09 o
   0   7  21     3393.46     3371.63    107.59 o
   1   7  21      852.25      785.73     55.22 o
   2   7  21      639.42      722.11     58.96 o
   3   7  21      442.55      424.47     49.07 o
   0   1  22      105.42      181.82     12.44 o
   1   1  22       17.49       44.95      9.87 o
  -1   2  22      686.55      724.33     20.92 o
   0   2  22        1.99       21.84      9.32 o
   1   2  22      686.58      735.07     22.99 o
   2   2  22       53.21       51.03     10.33 o
  -2   3  22      147.65      136.64     15.96 o
  -1   3  22      318.44      322.72     16.66 o
   0   3  22      842.07      842.27     21.00 o
   1   3  22      317.67      289.98     16.92 o
   2   3  22      162.23      157.01     17.90 o
   3   3  22      879.76      865.64     32.98 o
  -3   4  22      400.72      411.22     25.88 o
  -2   4  22       23.81       18.83     14.44 o
  -1   4  22     2151.53     2088.59     40.76 o
   0   4  22       47.49       64.89     11.97 o
   1   4  22     2121.68     2091.44     39.78 o
   2   4  22       23.56       27.60     16.20 o
   3   4  22      392.30      392.56     27.29 o
   4   4  22      299.52      274.17     32.26 o
  -4   5  22      451.64      400.44     44.23 o
  -3   5  22       39.56       42.47     21.73 o
  -2   5  22      885.07      808.96     33.25 o
  -1   5  22      268.94      269.95     20.76 o
   0   5  22      198.74      217.33     17.91 o
   1   5  22      296.14      329.96     23.09 o
   2   5  22      910.01      870.19     41.68 o
   3   5  22       34.75       87.18     26.43 o
   4   5  22      476.65      500.14     39.54 o
   5   5  22      641.24      650.51     50.06 o
  -4   6  22      276.40      315.35     38.35 o
  -3   6  22      644.77      599.01     44.73 o
  -2   6  22      258.37      303.29     31.08 o
  -1   6  22      497.32      512.13     36.09 o
   0   6  22      364.57      349.26     35.56 o
   1   6  22      501.77      535.54     45.04 o
   2   6  22      264.79      251.94     41.72 o
   3   6  22      625.71      612.88     52.91 o
   4   6  22      265.20      234.12     37.27 o
  -3   7  22      474.76      463.88     47.23 o
  -2   7  22      999.23      994.97     58.96 o
  -1   7  22      401.84      383.02     43.49 o
   0   7  22     1093.51     1176.12     64.78 o
   1   7  22      391.81      321.49     40.62 o
   2   7  22     1000.19      973.50     68.03 o
   3   7  22      481.30      435.31     51.33 o
   0   1  23       16.42       47.82      9.47 o
   1   1  23      170.76      118.21     11.50 o
  -1   2  23     1138.33     1120.90     25.53 o
   0   2  23        8.27      342.55     63.80 o
   1   2  23     1097.23     1112.95     26.43 o
   2   2  23      293.90      308.80     16.75 o
  -2   3  23     6075.67     5962.45     85.60 o
  -1   3  23     1376.49     1266.92     31.23 o
   0   3  23      400.37      470.72     16.36 o
   1   3  23     1421.62     1364.33     32.93 o
   2   3  23     6206.66     6062.51     91.79 o
   3   3  23       19.98       28.49     16.60 o
  -3   4  23      907.17      959.09     43.47 o
  -2   4  23      381.03      370.11     23.54 o
  -1   4  23     1908.65     1914.36     38.57 o
   0   4  23       12.26       22.75     10.19 o
   1   4  23     1805.90     1914.96     47.08 o
   2   4  23      370.83      385.64     33.21 o
   3   4  23      912.09      927.39     38.38 o
   4   4  23       10.89      -22.91     22.91 o
  -4   5  23     3919.01     3983.38    123.42 o
  -3   5  23     2171.31     2246.33     71.51 o
  -2   5  23     1070.14     1007.24     38.91 o
  -1   5  23      344.13      308.41     22.03 o
   0   5  23     1842.57     1871.55     47.18 o
   1   5  23      328.18      298.24     25.00 o
   2   5  23     1066.01     1059.09     45.93 o
   3   5  23     2080.98     2146.85     71.39 o
   4   5  23     4028.12     4044.34    101.27 o
   5   5  23     1369.47     1416.77     70.21 o
  -4   6  23       61.92       90.07     43.26 o
  -3   6  23     3211.74     3062.27    102.31 o
  -2   6  23      164.88      175.16     26.31 o
  -1   6  23     2653.37     2752.43     78.62 o
   0   6  23       24.56       41.91     22.84 o
   1   6  23     2656.39     2725.03     94.22 o
   2   6  23      165.94      174.73     34.27 o
   3   6  23     3114.23     3072.30    111.73 o
   4   6  23       53.22       78.05     33.76 o
  -2   7  23     4582.66     4789.18    128.71 o
  -1   7  23     1818.84     1999.57    104.52 o
   0   7  23      583.63      538.54     47.23 o
   1   7  23     1890.25     1888.99     83.48 o
   2   7  23     4725.88     4887.74    148.77 o
   0   0  24      813.54      758.59     43.32 o
   0   1  24     8401.66     8437.01     78.09 o
   1   1  24      579.84      616.12     20.35 o
  -1   2  24     1122.53     1149.06     26.98 o
   0   2  24    63839.49    62240.84    399.21 o
   1   2  24     1002.56      963.22     25.13 o
   2   2  24    15455.06    15412.30    150.71 o
  -2   3  24     4838.56     4770.42     74.61 o
  -1   3  24      600.10      594.46     22.81 o
   0   3  24     5062.39     4844.45     59.12 o
   1   3  24      612.52      599.11     23.91 o
   2   3  24     4797.05     4788.57     74.19 o
   3   3  24      881.50      839.11     34.45 o
  -3   4  24     1535.51     1537.71     48.98 o
  -2   4  24    30976.41    29965.08    292.56 o
  -1   4  24     4581.94     4468.60     61.08 o
   0   4  24     2770.12     2862.87     47.03 o
   1   4  24     4829.23     4837.31     78.45 o
   2   4  24    31062.01    30380.54    275.15 o
   3   4  24     1467.03     1435.59     49.86 o
   4   4  24     1213.46     1196.17     53.07 o
  -4   5  24     7046.41     6910.23    174.77 o
  -3   5  24     1171.47     1208.59     57.55 o
  -2   5  24      606.49      633.08     32.19 o
  -1   5  24       35.02       39.02     15.78 o
   0   5  24     7110.39     7118.64    113.64 o
   1   5  24       44.27       54.31     25.23 o
   2   5  24      707.15      795.08     38.56 o
   3   5  24     1172.98     1283.28     56.44 o
   4   5  24     6756.87     6831.71    135.95 o
   5   5  24        0.74       23.42     29.98 o
  -4   6  24     8746.71     8621.49    194.37 o
  -3   6  24      978.85     1010.82     70.87 o
  -2   6  24     2241.62     2336.02     79.16 o
  -1   6  24     1475.95     1501.81     63.55 o
   0   6  24    14792.76    14794.38    230.43 o
   1   6  24     1387.09     1305.66     65.85 o
   2   6  24     2225.26     2436.78     92.57 o
   3   6  24     1052.21     1050.26     67.84 o
   4   6  24     8741.92     8647.87    218.19 o
  -2   7  24     4146.19     4257.02    130.97 o
  -1   7  24      758.14      717.57     58.19 o
   0   7  24      703.44      682.07     52.52 o
   1   7  24      759.40      708.36     54.68 o
   2   7  24     4040.88     4215.63    131.31 o
   0   1  25      521.16      670.63     24.05 o
   1   1  25      944.93     1061.14     27.15 o
  -1   2  25      103.79       71.24     11.83 o
   0   2  25      222.54     1073.08     82.80 o
   1   2  25       98.51       81.74     12.09 o
   2   2  25      158.97      192.26     21.65 o
  -2   3  25      772.76      710.19     31.86 o
  -1   3  25      270.28      323.65     19.96 o
   0   3  25       57.24       49.60     11.13 o
   1   3  25      266.21      312.67     20.21 o
   2   3  25      779.45      771.35     28.93 o
   3   3  25      419.73      425.27     27.63 o
  -3   4  25      470.58      436.14     24.93 o
  -2   4  25     1264.22     1202.23     37.65 o
  -1   4  25       59.97       41.53     15.30 o
   0   4  25       92.39      116.84     16.43 o
   1   4  25       64.79       51.08     16.27 o
   2   4  25     1263.48     1212.93     40.44 o
   3   4  25      519.62      551.64     32.71 o
   4   4  25       23.35       54.95     25.81 o
  -4   5  25      508.86      470.01     46.84 o
  -3   5  25      443.97      469.01     41.14 o
  -2   5  25      253.93      273.65     30.55 o
  -1   5  25      315.64      287.23     24.78 o
   0   5  25      465.80      378.61     26.85 o
   1   5  25      335.28      328.64     36.00 o
   2   5  25      232.44      250.52     27.78 o
   3   5  25      458.64      502.11     37.13 o
   4   5  25      547.54      589.75     45.92 o
   5   5  25      870.38     1014.03     60.32 o
  -4   6  25     1449.57     1365.13     76.31 o
  -3   6  25      259.85      164.71     31.39 o
  -2   6  25      152.53      150.59     28.52 o
  -1   6  25      460.30      527.16     43.13 o
   0   6  25      404.97      421.75     40.74 o
   1   6  25      472.08      422.54     45.47 o
   2   6  25      151.70      180.91     35.40 o
   3   6  25      239.91      202.95     45.01 o
   4   6  25     1439.46     1511.16     84.80 o
  -1   7  25      317.55      197.06     37.47 o
   0   7  25      139.74      106.43     31.77 o
   1   7  25      295.62      342.75     45.98 o
   0   1  26      694.56      716.93     17.72 o
   1   1  26    24914.46    24253.13    182.53 o
  -1   2  26      104.42      117.51     13.58 o
   0   2  26     1651.49     1622.73     37.59 o
   1   2  26       97.73       96.92     11.96 o
   2   2  26      393.23      348.68     25.74 o
  -2   3  26      871.21      853.69     37.16 o
  -1   3  26    18595.25    18058.98    160.98 o
   0   3  26     1647.89     1680.62     32.47 o
   1   3  26    18521.67    18177.17    170.59 o
   2   3  26      906.78      902.16     31.42 o
   3   3  26    13840.29    13683.92    169.56 o
  -3   4  26      227.06      226.64     39.36 o
  -2   4  26      716.90      735.42     36.72 o
  -1   4  26     1382.06     1361.40     42.38 o
   0   4  26        0.56       27.04     15.52 o
   1   4  26     1390.27     1476.60     52.95 o
   2   4  26      732.15      763.34     38.28 o
   3   4  26      239.48      212.85     26.96 o
   4   4  26      318.44      297.61     33.98 o
  -4   5  26      166.69      164.41     30.63 o
  -3   5  26     2522.05     2431.87     89.98 o
  -2   5  26       97.51       76.07     23.60 o
  -1   5  26     6073.48     6235.64    115.40 o
   0   5  26      296.64      292.35     36.66 o
   1   5  26     6047.82     6328.24    142.60 o
   2   5  26      103.70       87.26     24.82 o
   3   5  26     2470.55     2441.54     75.21 o
   4   5  26      158.51      164.51     38.21 o
  -3   6  26      230.16      216.92     36.16 o
  -2   6  26      544.67      542.83     45.80 o
  -1   6  26      379.68      359.21     35.85 o
   0   6  26      233.27      222.23     33.94 o
   1   6  26      395.51      401.16     41.99 o
   2   6  26      509.40      578.61     49.19 o
   3   6  26      251.44      263.21     44.88 o
   0   7  26      257.39      285.27     40.29 o
   0   1  27     5344.37     5400.69     60.32 o
   1   1  27       40.09      553.19     34.40 o
  -1   2  27     5294.52     5274.69     71.84 o
   0   2  27       59.95       74.05     14.65 o
   1   2  27     5331.54     5268.11     71.30 o
   2   2  27      176.04      169.94     23.49 o
  -2   3  27    11074.52    10745.32    137.67 o
  -1   3  27      398.11      447.62     22.87 o
   0   3  27     2937.88     2856.59     48.20 o
   1   3  27      392.27      464.18     26.39 o
   2   3  27    11110.78    11115.73    130.77 o
   3   3  27        2.80       49.07     15.58 o
  -3   4  27     3014.24     2920.93     92.47 o
  -2   4  27     1121.77     1092.84     45.24 o
  -1   4  27     5810.82     5777.96    100.76 o
   0   4  27      663.59      670.35     35.12 o
   1   4  27     5692.38     5842.15    102.78 o
   2   4  27     1123.46     1117.37     47.12 o
   3   4  27     3051.27     3045.38     86.95 o
   4   4  27      298.11      302.27     34.22 o
  -4   5  27     4325.61     4181.73    120.25 o
  -3   5  27       61.96       91.82     29.57 o
  -2   5  27      845.17      822.59     45.85 o
  -1   5  27      164.80      181.35     27.67 o
   0   5  27     4332.22     4411.64    117.37 o
   1   5  27      172.56      206.85     31.61 o
   2   5  27      822.18      840.78     47.12 o
   3   5  27       62.44       74.56     24.87 o
   4   5  27     4397.61     4364.42    133.23 o
  -3   6  27     5095.48     5106.20    143.28 o
  -2   6  27      250.61      306.22     37.58 o
  -1   6  27     4804.76     4837.96    118.08 o
   0   6  27      268.00      269.45     35.41 o
   1   6  27     4922.30     4847.38    132.06 o
   2   6  27      260.45      280.72     46.18 o
   3   6  27     5061.71     5313.90    165.33 o
   0   0  28    15212.75    15026.03    274.45 o
   0   1  28      689.60      751.27     20.05 o
   1   1  28      293.72      309.77     17.21 o
  -1   2  28       96.24      156.34     15.55 o
   0   2  28     1507.94     1484.80     34.47 o
   1   2  28       90.31      113.00     12.45 o
   2   2  28     5080.11     5024.86     89.09 o
  -2   3  28      872.47      916.27     39.50 o
  -1   3  28     1224.76     1171.33     33.58 o
   0   3  28      195.28      187.96     14.23 o
   1   3  28     1305.41     1337.63     32.56 o
   2   3  28      911.21      960.56     32.74 o
   3   3  28       62.04       90.03     28.48 o
  -3   4  28       87.96       73.47     27.67 o
  -2   4  28      200.76      181.16     28.52 o
  -1   4  28      625.78      597.45     36.21 o
   0   4  28     4362.12     4173.57     92.38 o
   1   4  28      627.93      644.21     33.46 o
   2   4  28      187.09      126.37     22.62 o
   3   4  28       75.19       94.94     24.02 o
   4   4  28     1619.49     1607.91     73.39 o
  -4   5  28      762.75      854.63     57.27 o
  -3   5  28     1736.27     1714.49     75.27 o
  -2   5  28      578.85      546.97     40.37 o
  -1   5  28       10.07       40.87     23.33 o
   0   5  28     2453.87     2464.41     87.57 o
   1   5  28       18.24       14.88     26.14 o
   2   5  28      584.51      609.07     45.30 o
   3   5  28     1715.31     1838.06     70.67 o
   4   5  28      771.46      775.51     58.42 o
  -2   6  28      297.21      332.75     39.28 o
  -1   6  28      387.57      353.49     38.12 o
   0   6  28      298.20      268.24     36.81 o
   1   6  28      373.36      380.05     42.17 o
   2   6  28      316.55      295.67     48.30 o
   0   1  29      346.36      365.63     17.80 o
   1   1  29      173.23      159.73     13.84 o
  -1   2  29      686.42      667.10     25.30 o
   0   2  29     3316.05     3438.25     54.07 o
   1   2  29      584.54      561.98     24.18 o
   2   2  29       36.87       54.32     20.23 o
  -2   3  29     2469.55     2423.97     65.81 o
  -1   3  29      786.91      763.48     28.92 o
   0   3  29       14.04       20.18     15.28 o
   1   3  29      787.33      862.94     31.00 o
   2   3  29     2339.59     2225.57     57.82 o
   3   3  29        2.74      -12.12     27.52 o
  -3   4  29      103.68      100.32     29.51 o
  -2   4  29     2239.38     2269.01     75.40 o
  -1   4  29     3346.69     3284.29     83.00 o
   0   4  29      741.45      836.10     45.50 o
   1   4  29     3556.13     3543.39     76.90 o
   2   4  29     2224.83     2274.50     72.44 o
   3   4  29       71.55       71.54     33.59 o
   4   4  29      300.36      236.61     35.93 o
  -3   5  29      503.01      519.70     43.56 o
  -2   5  29     2014.92     1985.90     72.73 o
  -1   5  29      965.26      961.67     45.66 o
   0   5  29      572.31      490.17     42.50 o
   1   5  29      976.19     1015.00     60.61 o
   2   5  29     1971.76     1966.26     82.50 o
   3   5  29      506.32      589.92     51.48 o
  -2   6  29       67.77      122.68     31.24 o
  -1   6  29     1692.27     1694.13     77.86 o
   0   6  29     4631.12     4757.44    131.31 o
   1   6  29     1658.93     1770.43     87.55 o
   2   6  29       72.98        4.48     30.52 o
   0   1  30      620.36      568.74     21.71 o
   1   1  30      449.72      473.81     20.51 o
  -1   2  30      122.95      119.56     17.36 o
   0   2  30        1.37       38.67     13.90 o
   1   2  30      117.95      113.04     13.31 o
   2   2  30      113.88       75.56     19.28 o
  -2   3  30      258.99      266.01     29.00 o
  -1   3  30      896.39      900.06     34.40 o
   0   3  30       90.08       78.82     16.51 o
   1   3  30      903.13      906.84     37.67 o
   2   3  30      252.97      264.02     31.56 o
   3   3  30      202.10      171.35     29.72 o
  -3   4  30       53.15      110.35     30.60 o
  -2   4  30       30.81       28.38     28.83 o
  -1   4  30      144.93      141.42     24.13 o
   0   4  30      104.26       78.81     21.66 o
   1   4  30      147.17      166.93     25.31 o
   2   4  30       30.38       33.26     23.41 o
   3   4  30       42.89       36.35     27.35 o
   4   4  30        9.32      -31.48     31.48 o
  -3   5  30      419.90      427.42     39.97 o
  -2   5  30      186.43      167.14     31.10 o
  -1   5  30       43.20       50.14     22.77 o
   0   5  30      216.73      193.90     30.73 o
   1   5  30       44.10       60.52     31.10 o
   2   5  30      205.84      184.96     39.26 o
   3   5  30      437.08      357.14     42.22 o
  -1   6  30       88.90       33.70     28.29 o
   0   6  30      105.99      121.56     35.72 o
   1   6  30       78.41      110.28     34.81 o
   0   1  31       92.54      114.65     13.09 o
   1   1  31       72.19       75.03     15.09 o
  -1   2  31     2966.39     3062.84     58.21 o
   0   2  31        0.97       42.06     12.02 o
   1   2  31     2898.23     2957.52     54.94 o
   2   2  31      217.69      290.07     29.48 o
  -2   3  31     1869.73     1962.86     70.38 o
  -1   3  31      166.49      160.63     20.49 o
   0   3  31     2800.13     2873.50     69.73 o
   1   3  31      171.23      199.07     22.75 o
   2   3  31     1848.26     1839.67     70.31 o
   3   3  31       12.75        9.90     26.56 o
  -3   4  31     2449.95     2487.23     89.78 o
  -2   4  31      165.33      157.61     30.98 o
  -1   4  31     1218.25     1279.37     53.55 o
   0   4  31      210.74      250.89     38.13 o
   1   4  31     1198.22     1349.11     58.90 o
   2   4  31      168.52      136.47     27.88 o
   3   4  31     2422.74     2445.58     88.22 o
   4   4  31      385.12      406.21     46.54 o
  -3   5  31      248.78      293.41     37.84 o
  -2   5  31     3445.78     3388.23    107.05 o
  -1   5  31      203.98      228.52     30.77 o
   0   5  31       89.31      126.61     31.31 o
   1   5  31      172.84      174.02     32.82 o
   2   5  31     3469.80     3486.76    123.35 o
   3   5  31      244.77      253.64     42.43 o
   0   0  32    45509.57    45194.47    646.56 o
   0   1  32     1210.93     1236.47     31.41 o
   1   1  32      768.23      745.08     26.21 o
  -1   2  32     3169.54     3270.42     65.77 o
   0   2  32     8100.94     8124.91    104.04 o
   1   2  32     3199.45     3109.82     66.51 o
   2   2  32    17730.68    17139.89    224.15 o
  -2   3  32     2508.61     2359.91     78.58 o
  -1   3  32      395.34      397.19     32.38 o
   0   3  32      745.16      802.23     42.29 o
   1   3  32      388.86      374.45     31.41 o
   2   3  32     2477.06     2455.29     81.97 o
   3   3  32      110.12       60.42     26.48 o
  -3   4  32      932.95      907.95     57.00 o
  -2   4  32     4428.47     4397.09    109.63 o
  -1   4  32     1229.30     1245.57     55.53 o
   0   4  32    18740.34    18938.00    315.48 o
   1   4  32     1181.90     1266.09     64.14 o
   2   4  32     4432.02     4483.86    125.12 o
   3   4  32      945.36      939.72     57.51 o
  -2   5  32     2353.39     2296.29     88.81 o
  -1   5  32      156.85      191.33     31.94 o
   0   5  32     1861.73     1765.53     79.46 o
   1   5  32      175.85      150.30     33.40 o
   2   5  32     2288.30     2501.24    105.00 o
   0   1  33       16.15       44.72     13.37 o
   1   1  33      725.97      732.41     27.14 o
  -1   2  33       33.04       62.67     18.41 o
   0   2  33      788.50      912.07     35.22 o
   1   2  33       36.65       74.68     22.17 o
   2   2  33       29.89      260.17     54.81 o
  -2   3  33       43.12       88.62     26.39 o
  -1   3  33      982.61      969.68     45.89 o
   0   3  33      455.12      457.07     36.79 o
   1   3  33      998.81      997.31     57.41 o
   2   3  33       36.70       75.26     27.18 o
   3   3  33      348.91      346.87     36.55 o
  -3   4  33      256.88      284.52     37.36 o
  -2   4  33      591.58      612.90     44.77 o
  -1   4  33      169.29      199.01     32.43 o
   0   4  33        7.72       52.80     34.42 o
   1   4  33      172.73      172.18     31.72 o
   2   4  33      589.66      496.43     49.40 o
   3   4  33      243.69      197.38     33.98 o
  -1   5  33     1132.24     1035.94     75.61 o
   0   5  33      290.03      236.85     40.91 o
   1   5  33     1100.66     1151.34     69.12 o
   0   1  34      589.95      701.05     30.16 o
   1   1  34     8062.88     8339.17    109.21 o
  -1   2  34     1316.40     1401.84     50.18 o
   0   2  34      255.03      265.06     25.04 o
   1   2  34     1334.43     1358.86     52.58 o
   2   2  34      308.69      269.82     30.87 o
  -2   3  34      599.14      612.11     42.98 o
  -1   3  34     7376.21     7391.56    139.83 o
   0   3  34       39.31       69.92     22.41 o
   1   3  34     7372.86     7579.96    161.88 o
   2   3  34      613.24      604.66     42.89 o
   3   3  34     4322.36     4388.65    114.07 o
  -2   4  34      229.85      235.68     32.45 o
  -1   4  34     3737.75     3892.65    114.35 o
   0   4  34       83.78       58.29     30.65 o
   1   4  34     3688.73     4062.54    115.31 o
   2   4  34      226.60      218.70     35.90 o
   0   1  35     1402.82     1442.18     42.86 o
   1   1  35        0.00      259.84     27.15 o
  -1   2  35     3340.53     3220.98     86.64 o
   0   2  35       71.43       81.18     20.84 o
   1   2  35     3315.38     3381.47     89.88 o
   2   2  35      293.34      325.33     34.61 o
  -2   3  35     1454.71     1415.71     65.60 o
  -1   3  35      258.63      254.86     32.68 o
   0   3  35     4193.50     4184.38    104.87 o
   1   3  35      266.79      333.35     37.65 o
   2   3  35     1412.41     1450.85     65.09 o
   3   3  35        1.91      -16.85     26.25 o
  -2   4  35      736.72      703.92     51.46 o
  -1   4  35     2599.19     2538.22     93.14 o
   0   4  35      878.66      929.24     64.99 o
   1   4  35     2624.50     2659.39     97.52 o
   2   4  35      735.89      754.20     56.90 o
   0   0  36       64.64      108.36     31.80 o
   0   1  36      371.07      411.29     26.02 o
   1   1  36      531.59      623.71     34.18 o
  -1   2  36      835.08      894.07     48.28 o
   0   2  36     1491.83     1563.65     53.28 o
   1   2  36      820.40      867.80     59.50 o
   2   2  36      154.55      150.04     30.08 o
  -2   3  36      681.79      710.66     48.04 o
  -1   3  36      550.57      535.91     42.55 o
   0   3  36     2881.60     2977.36    102.85 o
   1   3  36      505.28      516.21     45.39 o
   2   3  36      699.60      726.67     54.84 o
  -1   4  36      599.40      655.83     59.09 o
   0   4  36       73.20      144.69     39.74 o
   1   4  36      577.98      602.06     52.91 o
   0   1  37       64.40       74.94     21.48 o
   1   1  37       46.49       57.53     19.50 o
  -1   2  37     1363.32     1408.67     58.36 o
   0   2  37      165.53      160.42     34.53 o
   1   2  37     1483.23     1516.39     71.88 o
   2   2  37      673.31      560.15     46.28 o
  -2   3  37      296.80      279.06     35.57 o
  -1   3  37       65.05       64.69     26.84 o
   0   3  37     1268.36     1249.68     68.34 o
   1   3  37       69.36      107.01     30.94 o
   2   3  37      386.52      467.79     45.20 o
   0   1  38       54.58       41.25     22.78 o
   1   1  38      613.10      612.91     39.52 o
  -1   2  38      427.58      440.97     36.93 o
   0   2  38       62.90       77.63     24.68 o
   1   2  38      430.38      523.05     42.95 o
   2   2  38        0.37        5.01     28.18 o
   0   3  38      344.92      266.05     39.70 o
   0   1  39      656.38      746.15     47.63 o
   1   1  39        7.66      -25.16     25.16 o
  -1   2  39     1709.13     1613.71     70.48 o
   0   2  39      106.81      139.63     32.14 o
   1   2  39     1708.64     1728.38     84.31 o
   0   0  40    11250.49    11889.61    503.65 o
   0   1  40     1624.19     1580.20     74.19 o
